# Supplementary material for: Next Generation Mapping of Enological Traits in an F2 Interspecific Grapevine Hybrid Family
Source: PLoS One. 2016 Mar 14;11(3):e0149560. doi: 10.1371/journal.pone.0149560 (PMC4790954; doi:10.1371/journal.pone.0149560)
Supplement: S7 File — The sequence of markers in the final map. (FASTA) [file pone.0149560.s007.fasta]

>S1_61235_1
CAGCCACAGCAACAATAGTAGAAGACGACAAAGACTAAACCCAGTATGAGAAAAGGAGCCCCTA
>S1_61235_2
CAGCCACAGCAACAATAGTAGAAGACGACAAAGACTAAACCCAGTATGAGAAAAGGTGCCCCTA
>S1_61235_3
CAGCCACAGCAACAATAGTAGAAGACGACAAGGACTAAACCCAGTATGAGAAAAGGAGCCCCTA
>S1_61235_4
CAGCCACAGCAACAATAGTAGAAGACGACAAGGACTAAACCCAGTATGAGAAAAGGTGCCCCTA
>S1_61235_5
CTGCCACAGAAACAATAGTAGAAGACGACAAGGACTAAACCCAGTGTGAGAAAAGGTGCCCCTA
>S1_61235_6
CTGCCACAGAAACAATAGTAGAAGACGACAAGCACTAAACCCAGTGTGAGAAAAGGTGCCCCTA
>S1_61235_7
AGAAGACGACAAGGACTAAACCCAGTATGAGAAAAGGTGCCCCTCCTTGTATCCAATGACGCAG
>S1_61235_8
AGAAGACGACAAGGACTAACCCCAGTATGAGAAAAGGTGCCCCTACTTGTATCCAATGACGCAG
>S1_61235_9
AGAAGACGACAAGGACTAAACCCAGTATGAGAAAAGGTGCCCCTACTTGTATCCAATGACGCAG
>S1_61235_10
AGAAGACGACAAAGACTAAACCCAGTATGAGAAAAGGTGCCCCTACTTGTATCCAATGACGCAG
>S1_450298_1
CAGCAGGGGCAAATGGATCAGCTTCATTGACAGTAGACTCTGGATGGGTTCTTGAATGCTTGCT
>S1_450298_2
CAGCAGGGGCAAATGGATCAGCTTCATTGACAGTAGACTCTGGATGTGTTCTTGAATGCTTGCT
>S1_450298_3
CAGCAGGGGCAAATGGATCAGCTTCATTGACAGTAGACTCTGGATGTGTTTTTGAATGCTTGCT
>S1_450298_4
AGCAGGGGCAAATGGATCAGCTTCATTGACAGTAGGCTCTGGATGTGTTTTTGAATGCTTGCTG
>S1_450298_5
AGCAGGGGCAAATGGATCAGCTTCATTGACAGTAGACTCTGGATGTGTTTTTGAATGCTTGCTG
>S1_450298_6
AGCAGGGGCAAATGGATCAGCTTCATTGACAGTAGGCTCTGGATGTGTTCTTGAATGCTTGCTG
>S1_450298_7
AGCAGGGGCAAATGGATCAGCTTCATTGACAGTAGACTCTGGATGTGTTCTTGAATGCTTGCTG
>S1_337751_1
CAGCCGCGGTCAGACCCCTTGTTTGGGCCCGGGAGGCAG
>S1_337751_2
CAGCCGCGGTCAGACCCCTTGTTTGGGCCCGGTAGGCAG
>S1_337751_3
CAGCCGCGGTCAGACCCCTTGTTTGGGCCCGGCAGGCAG
>S1_337751_4
CAGCCGCGGTCGGACCCCTTGTTTGGGCCCGGTAGGCAG
>S1_337751_5
CAGCCGCGGTCAGTCCCCTTGTTTGGGCCCGGTAGGCAG
>S1_337751_6
CAGCCGCGGTCAGGCCCCTTGTTTGGGCCCGGTAGGCAG
>S1_337751_7
CAGCCGCGGTCAGCCCCCTTGTTTGGGCCCGGTAGGCAG
>S1_337751_8
CAGCCGCGGTCGGACCCCTTGTTTGGGCCCGGTAGGCAG
>S1_337751_9
CAGCCGCGGTCAGACCCCTTGTTTGGGCCCGGTAGGCAG
>S1_337751_10
TCCTGCTGAACCGCTCTTCCGATCTCGGCCGCGGTCGGACCCCTTGTTTGGGCCCGGTAGGCAG
>S1_573072_1
CAGCCCCACGGAGCAAGCCATAGCTTGGAGGGCATTACTAAGCGCTTGTTGTAGTCATGGGCAA
>S1_573072_2
CAGCCCCACGGAGCAAGCCATAGCTTGGAGGGCATTACTGAGCGCTTGTTGTAGTCATGGGCAA
>S1_573072_3
GCTTGGAGGGCATTACTGAGCGCTTGTTGTAGTCATGGGCAAACAGAAGTGGCTGAGGATGCAG
>S1_573072_4
GCTTGGAGGGCATTACTAAGCGCTTGTTGTAGTCATGGGCAAACAGAAGTGGCTGAGGATGCAG
>S1_573176_1
CAGCACAGAGACTCTTCCATTTAGAACATCACAGTGGGGCCTATGTTCTGCTTTCAAACTCATA
>S1_573176_2
CAGCACAGAGACTCTTCCATTTAGAACATCACAGTGGGGCCTATGTTCTGCTTTCAAACTTATA
>S1_573176_3
CAGAGACTCTTCCATTTAGAACATCGCAGTGGGGCCTATGTTCTGCTTTCAAACTTATATGCAG
>S1_573176_4
CAGAGACTCTTCCATTTAGAACATCACAGTGGGGCCTATGTTCTGCTTTCAAACTTATATGCAG
>S1_573176_5
CAGAGGCTCTTCCATTTAGAACATCACAGTGGGGCCTATGTTCTGCTTTCAAACTCATATGCAG
>S1_573176_6
CAGAGACTCTTCCATTTAGAACATCACAGTGGGGCCTATGTTCTGCTTTCAAACTCATATGCAG
>S1_524396_1
CAGCACTGGAGACCGTGCTGGTGATGCCACCACTTCCTGAGGGGCCTAGGCCAAACACTGAGGG
>S1_524396_2
CAGCACTGGAGCCCGTGCTGGTGATGCCACCACTTCCCGAGGGGCCTAGGCCAAACACTGAGGG
>S1_524396_3
CAGCACTGGAGCCCGTGCTGGTGATGCCACCACTTCCTGAGGGGCCTAGGCCAAACACTGAGGG
>S1_524396_4
CAGCACTGGAGTCCGCGCTGGTGATGCCACCACTTCCCGAGGGGCCTAGGCCAAACACTGAGGG
>S1_524396_5
CAGCACTGGAGTCCGCGCTGGTGATGCCACCACTTCCTGAGGGGCCTAGGCCAAACACTGAGGG
>S1_524396_6
CAGCACTGGAGTCCGGGCTGGTGATGCCACCACTTCCCGAGGGGCCTAGGCCAAACACTGAGGG
>S1_524396_7
CAGCACTGGAGTCCGGGCTGGTGATGCCACCACTTCCTGAGGGGCCTAGGCCAAACACTGAGGG
>S1_524396_8
CAGCACTGGAGTCCGTGCTGGAGATGCCACCACTTCCCGAGGGGCCTAGGCCAAACACTGAGGG
>S1_524396_9
CAGCACTGGAGTCCGTGCTGGAGATGCCACCACTTCCTGAGGGGCCTAGGCCAAACACTGAGGG
>S1_524396_10
CAGCACTGGAGTCCGTGCTGGCGATGCCACCACTTCCCGAGGGGCCTAGGCCAAACACTGAGGG
>S1_524396_11
CAGCACTGGAGTCCGTGCTGGCGATGCCACCACTTCCTGAGGGGCCTAGGCCAAACACTGAGGG
>S1_524396_12
CAGCACTGGAGTCCGTGCTGGGGATGCCACCACTTCCCGAGGGGCCTAGGCCAAACACTGAGGG
>S1_524396_13
CAGCACTGGAGTCCGTGCTGGGGATGCCACCACTTCCTGAGGGGCCTAGGCCAAACACTGAGGG
>S1_524396_14
CAGCACTGGAGTCCGTGCTGGTGATGCCACCACTTCCCGAGGGGCCTAGGCCAAACACTGAGGG
>S1_524396_15
CAGCACTGGAGTCCGTGCTGGTGATGCCACCACTTCCCGAGGGGCCTAGGCCAAACACTGGGGG
>S1_524396_16
CAGCACTGGAGTCCGTGCTGGTGATGCCACCACTTCCTGAGGGGCCGAGGCCAAACACTGAGGG
>S1_524396_17
CAGCACTGGAGTCCGTGCTGGTGATGCCACCACTTCCTGAGGGGCCTAGGCCAAACACTGAGGG
>S1_524396_18
CAGCACTGGAGTCCGTGCTGGTGATGCCACCACTTCCTGAGGGGCGTAGGCCAAACACTGAGGG
>S1_524396_19
CAGCGCTGGAGTCCGTGCTGGTGATGCCACCACTTCCTGAGGGGCCTAGGCCAAACACTGAGGG
>S1_524396_20
CGTGCTGGTGATGCCACCACTTCCTGAGGGGCCTAGGCCAAACACTGAGGGGCTGGTGGTGCTG
>S1_524396_21
CGTGCTGGTGATGCCACCACTTCCCGAGGGGCCTAGGCCAAACGCTGAGGGACTGGTGGTGCTG
>S1_524396_22
CGTGCTGGTGATGCCACCACTTCCTGAGGGGCCTAGGCCAAACCCTGAGGGACTGGTGGTGCTG
>S1_524396_23
CGTGCTGGTGATGCCACCACTTCCCGAGGGGCCTAGGCCAAACCCTGAGGGACTGGTGGTGCTG
>S1_524396_24
CGTGCTGGTGATGCCACCACTTCCCGGGGGGCCTAGGCCAAACACTGAGGGACTGGTGGTGCTG
>S1_524396_25
CGTGCTGGTGATGCCACCTCTTCCTGAGGGGCCTAGGCCAAACACTGAGGGACTGGTGGTGCTG
>S1_524396_26
CGTGCTGGTGATGCCACCGCTTCCTGAGGGGCCTAGGCCAAACACTGAGGGACTGGTGGTGCTG
>S1_524396_27
CGTGCTGGTGATGCCACCCCTTCCTGAGGGGCCTAGGCCAAACACTGAGGGACTGGTGGTGCTG
>S1_524396_28
CGTGCTGGTGATGCCGCCACTTCCTGAGGGGCCTAGGCCAAACACTGAGGGACTGGTGGTGCTG
>S1_524396_29
CGTGCTGGTGATGCCCCCACTTCCTGAGGGGCCTAGGCCAAACACTGAGGGACTGGTGGTGCTG
>S1_524396_30
CGTGCTGGTGATGCCACCACTTCCTGAGGGGCCTAGGCCAAACACTGAGGGACTGGTGGTGCTG
>S1_524396_31
CGTGCTGGTGATGCCACCTCTTCCCGAGGGGCCTAGGCCAAACACTGAGGGACTGGTGGTGCTG
>S1_524396_32
CGTGCTGGTGATGCCACCGCTTCCCGAGGGGCCTAGGCCAAACACTGAGGGACTGGTGGTGCTG
>S1_524396_33
CGTGCTGGTGATGCCACCCCTTCCCGAGGGGCCTAGGCCAAACACTGAGGGACTGGTGGTGCTG
>S1_524396_34
CGTGCTGGTGATGCCGCCACTTCCCGAGGGGCCTAGGCCAAACACTGAGGGACTGGTGGTGCTG
>S1_524396_35
CGTGCTGGTGATGCCCCCACTTCCCGAGGGGCCTAGGCCAAACACTGAGGGACTGGTGGTGCTG
>S1_524396_36
CGTGCTGGTGATGCCACCACTTCCCGAGGGGCCTAGGCCAAACACTGAGGGACTGGTGGTGCTG
>S1_524396_37
CGTGCTGGTGATGCCACCACTTCCTGAGGGGCCTAGGCAAAACACTGAGGGACTGGTGGTGCTG
>S1_524396_38
CGTGCTGGTGATGCCACCACTTCCCGAGGGGCCTAGGCCAAACACTGAGGGACTGGTGGCGCTG
>S1_599235_1
CAGCGGAAAAACCCTAGAGACGGAAACCCTAGTTCAGAGTCTCCGATTGCGGTTGGTTGAGCGA
>S1_599235_2
CAGCGGAAAAACCCTAGAGACGGAAACCCTAGCTCAGAGGCTCCGATTGCGGTTGGTTGAGCGA
>S1_599235_3
CAGCGGAAAAACCCTAGAGACGGAAACCCTAGCTCAGAGTCTCCGATTGCGGTTGGTTGAGCGA
>S1_599235_4
CAGCGGAAAAACCCTAGAGACGGAAACCCTAGCTCAGAGTCTCCGGTTGCGGTTGGTTGAGCGA
>S1_599235_5
AGAGACGGAATCCCTAGTTCAGAGTCTCCGATTGCGGTTGGTTGAGCGAAGCTTCCATTTGCAG
>S1_599235_6
AGAGACGGAAGCCCTAGTTCAGAGTCTCCGATTGCGGTTGGTTGAGCGAAGCTTCCATTTGCAG
>S1_599235_7
AGAGACGGAACCCCTAGTTCAGAGTCTCCGATTGCGGTTGGTTGAGCGAAGCTTCCATTTGCAG
>S1_599235_8
AGAGACGGAAACCCTAGTTCAGAGTCTCCGATTGCGGTTGGTTGAGCGAAGCTTCCATTTGCAG
>S1_599235_9
AGAGACGGAATCCCTAGCTCAGAGTCTCCGATTGCGGTTGGTTGAGCGAAGCTTCCATTTGCAG
>S1_599235_10
AGAGACGGAAGCCCTAGCTCAGAGTCTCCGATTGCGGTTGGTTGAGCGAAGCTTCCATTTGCAG
>S1_599235_11
AGAGACGGAACCCCTAGCTCAGAGTCTCCGATTGCGGTTGGTTGAGCGAAGCTTCCATTTGCAG
>S1_599235_12
AGAGACGGAAACCCTAGCTCAGAGTCTCCGATTGCGGTTGGTTGAGCGAAGCTTCCATTTGCAG
>S1_656290_1
CTGCCCCTTCGCGGAAACTCCCACATTTTCCGGCCATGGCGATTCGCCGCCTCCTTAACTTCTC
>S1_656290_2
CTGCCCCTTCGCGGAAACTCCCACATTTTCCGGCCATGGCGATTCGCCGTCTCCTTAACCTCTC
>S1_656290_3
CTGCCCCTTCGCGGAAACTCCCACATTTTCCGGCCATGGCGATTCGCCGTCTCCTTAACTTCTC
>S1_656290_4
CTGCCCCTTCGCGGAAACTCCCACATTTTCCTGCCATGGCGATTCGCCGCCTCCTTAAACTCTC
>S1_656290_5
CATTTTCCGGCCATGGCGTTTCGCCGTCTCCTTAACTTCTCTGGCCGCCGATCTCACAGCGCTG
>S1_656290_6
CATTTTCCGGCCATGGCGATTCGCCGTCTCCTTAACTTCTCTGGCCGCCGATCTCACAGCGCTG
>S1_656290_7
CATTTCCCGGCCATGGCGATTCGCCGTCTCCTTAACTTCTCTGGCCGCCGATCTCACAGCGCTG
>S1_656290_8
CATTTTCCGGCCATGGCGATTCGCCGTCTCCTTACCCTCTCTGGCCGCCGATCTCACAGCGCTG
>S1_656290_9
CATTTTCCGGCCATGGCGTTTCGCCGTCTCCTTAACCTCTCTGGCCGCCGATCTCACAGCGCTG
>S1_656290_10
CTTTTTCCGGCCATGGCGATTCGCCGTCTCCTTAACCTCTCTGGCCGCCGATCTCACAGCGCTG
>S1_656290_11
CATTTTCCGGCCATGGCGATTCGCCGTCTCCTTAACCTCTCTGGCCGCCGATCTCACAGCGCTG
>S1_656290_12
CATTTCCCGGCCATGGCGATTCGCCGTCTCCTTAACCTCTCTGGCCGCCGATCTCACAGCGCTG
>S1_656290_13
CATTTTCCTGCCATGGCGATTCGCCGCCTCCTTAACCTCTCTGGCCGCCGATCTCACAGCGCTG
>S1_656290_14
CATTTCCCTGCCATGGCGATTCGCCGCCTCCTTAACCTCTCTGGCCGCCGATCTCACAGCGCTG
>S1_656290_15
CATTTTCCTGCCATGGCGTTTCGCCGCCTCCTTAAACTCTCTGGCCGCCGATCTCACAGCGCTG
>S1_656290_16
CTTTTTCCTGCCATGGCGATTCGCCGCCTCCTTAAACTCTCTGGCCGCCGATCTCACAGCGCTG
>S1_656290_17
CATTTTCCTGCCATGGCGATTCGCCGCCTCCTTAAACTCTCTGGCCGCCGATCTCACAGCGCTG
>S1_656290_18
CATTTCCCTGCCATGGCGATTCGCCGCCTCCTTAAACTCTCTGGCCGCCGATCTCACAGCGCTG
>S1_656290_19
CATTTTCCTGCCATGGCGATTCGCCCCCTCCTTAAACTCTCTGGCCGCCGATCTCACAGCGCTG
>S1_656290_20
CATTTTCCTGCCATGGCGATTCGCCGCCTCCTTAAACCCTCTGGCCGCCGATCTCACAGCGCTG
>S1_656290_21
CATTTTCCTGCCATGGCGATTCGCCGCCTCCTTAAACTCCCTGGCCGCCGATCTCACAGCGCTG
>S1_656290_22
CTTTTCCCTGCCATGGCGATTCGCCGCCTCCTTAAACTCTCTGGCCGCCGATCTCACAGCGCTG
>S1_656299_1
CTGCCCCTTCGCGGAAACTCCCACATTTTCCGGCCATGGCGATTCGCCGCCTCCTTAACTTCTC
>S1_656299_2
CTGCCCCTTCGCGGAAACTCCCACATTTTCCGGCCATGGCGATTCGCCGTCTCCTTAACCTCTC
>S1_656299_3
CTGCCCCTTCGCGGAAACTCCCACATTTTCCGGCCATGGCGATTCGCCGTCTCCTTAACTTCTC
>S1_656299_4
CTGCCCCTTCGCGGAAACTCCCACATTTTCCTGCCATGGCGATTCGCCGCCTCCTTAAACTCTC
>S1_656299_5
CATTTTCCGGCCATGGCGTTTCGCCGTCTCCTTAACTTCTCTGGCCGCCGATCTCACAGCGCTG
>S1_656299_6
CATTTTCCGGCCATGGCGATTCGCCGTCTCCTTAACTTCTCTGGCCGCCGATCTCACAGCGCTG
>S1_656299_7
CATTTCCCGGCCATGGCGATTCGCCGTCTCCTTAACTTCTCTGGCCGCCGATCTCACAGCGCTG
>S1_656299_8
CATTTTCCGGCCATGGCGATTCGCCGTCTCCTTACCCTCTCTGGCCGCCGATCTCACAGCGCTG
>S1_656299_9
CATTTTCCGGCCATGGCGTTTCGCCGTCTCCTTAACCTCTCTGGCCGCCGATCTCACAGCGCTG
>S1_656299_10
CTTTTTCCGGCCATGGCGATTCGCCGTCTCCTTAACCTCTCTGGCCGCCGATCTCACAGCGCTG
>S1_656299_11
CATTTTCCGGCCATGGCGATTCGCCGTCTCCTTAACCTCTCTGGCCGCCGATCTCACAGCGCTG
>S1_656299_12
CATTTCCCGGCCATGGCGATTCGCCGTCTCCTTAACCTCTCTGGCCGCCGATCTCACAGCGCTG
>S1_656299_13
CATTTTCCTGCCATGGCGATTCGCCGCCTCCTTAACCTCTCTGGCCGCCGATCTCACAGCGCTG
>S1_656299_14
CATTTCCCTGCCATGGCGATTCGCCGCCTCCTTAACCTCTCTGGCCGCCGATCTCACAGCGCTG
>S1_656299_15
CATTTTCCTGCCATGGCGTTTCGCCGCCTCCTTAAACTCTCTGGCCGCCGATCTCACAGCGCTG
>S1_656299_16
CTTTTTCCTGCCATGGCGATTCGCCGCCTCCTTAAACTCTCTGGCCGCCGATCTCACAGCGCTG
>S1_656299_17
CATTTTCCTGCCATGGCGATTCGCCGCCTCCTTAAACTCTCTGGCCGCCGATCTCACAGCGCTG
>S1_656299_18
CATTTCCCTGCCATGGCGATTCGCCGCCTCCTTAAACTCTCTGGCCGCCGATCTCACAGCGCTG
>S1_656299_19
CATTTTCCTGCCATGGCGATTCGCCCCCTCCTTAAACTCTCTGGCCGCCGATCTCACAGCGCTG
>S1_656299_20
CATTTTCCTGCCATGGCGATTCGCCGCCTCCTTAAACCCTCTGGCCGCCGATCTCACAGCGCTG
>S1_656299_21
CATTTTCCTGCCATGGCGATTCGCCGCCTCCTTAAACTCCCTGGCCGCCGATCTCACAGCGCTG
>S1_656299_22
CTTTTCCCTGCCATGGCGATTCGCCGCCTCCTTAAACTCTCTGGCCGCCGATCTCACAGCGCTG
>S1_666584_1
CTGCATTGCTCGTTGCAATTGTAGCTCTCTGATCCATCTAGTGTTCCTTCTATGTGCTTAGAAA
>S1_666584_2
CTGCATTGCTCTTTGCAATTGTAGCGCTCTGATCCATCTAGTGTTCCTTCTATGTACATAGAAA
>S1_666584_3
CTGCATTGCTCTTTGCAATTGTAGCGCTCTGATCCATCTAGTGTTCCTTCTATGTACTTAGAAA
>S1_666584_4
CAGCGCTCTGATCCATCTAGTGTTCCTTCTATGTGCTTAGAAACTTTCCAATGAGATATCTACT
>S1_666584_5
CTGCATTGCTCTGATCCATCTAGTGTTCCTTCTATGTACTTAGAAACTTTCCAATGAGATATCT
>S1_666584_6
TGCTTAGAAACTTTCCAATGAGATATCTTCTCTTTTGGTTTGTTGCAGGATATTGCAATTGCTG
>S1_666584_7
TACTTAGAAACTTTCCAATGAGATATCTTCTCTTTTGGTTTGTTGCAGGATATTGCAATTGCTG
>S1_666584_8
TACATAGAAACTTTCCAATGAGATATCTTCTCTTTTGGTTTGTTGCAGGATATTGCAATTGCTG
>S1_666584_9
TACATAGAAACTTTCCAATGAGATATCTCCTCTTTTGGTTTGTTGCAGGATATTGCAATTGCTG
>S1_666584_10
TGCTTAGAAACTTTCCAATGAGATATCTACTCTTTTGGTTTGTTGCAGGATATTGCAATTGCTG
>S1_666584_11
TACTTAGAAACTTTCCAATGAGATATCTACTCTTTTGGTTTGTTGCAGGATATTGCAATTGCTG
>S1_666584_12
TACATAGAAACTTTCCAATGAGATATCTACTCTTTTGGTTTGTTGCAGGATATTGCAATTGCTG
>S1_759430_1
CAGCTCCGGGAGAAGAACAATAGGCCCCGGCATGAAGTGCCTGGTGATCCACCAGACGAGGGTG
>S1_759430_2
CAGCTCCGGGAGAAGGACAATAGGCCCCGGCATGAAGTGCCTGGTGATCCACCAGACGAGGGTG
>S1_759430_3
CAGCTCCGGGAGAAGTACAATAGGCCCCGGCATGAAGTGCCTGGCGATCCACCAGACGAGGGTG
>S1_759430_4
CAGCTCCGGGAGAAGTACAATAGGCCCCGGCATGAAGTGCCTGGCGATCCACCAGGCGAGGGTG
>S1_759430_5
CAGCTCCGGGAGAAGTACAATAGGCCCCGGCATGAAGTGCCTGGGGATCCACCAGACGAGGGTG
>S1_759430_6
CAGCTCCGGGAGAAGTACAATAGGCCCCGGCATGAAGTGCCTGGGGATCCACCAGGCGAGGGGG
>S1_759430_7
CAGCTCCGGGAGAAGTACAATAGGCCCCGGCATGAAGTGCCTGGGGATCCACCAGGCGAGGGTG
>S1_759430_8
CAGCTCCGGGAGAAGTACAATAGGCCCCGGCATGAAGTGCCTGGGGATCCACCAGGCGGGGGGG
>S1_759430_9
CAGCTCCGGGAGAAGTACAATAGGCCCCGGCATGAAGTGCCTGGGGGTCCACCAGGCGAGGGGG
>S1_759430_10
CAGCTCCGGGAGAAGTACAATAGGCCCCGGCATGAAGTGCCTGGTGATCCACCAGACGAGGGAG
>S1_759430_11
CAGCTCCGGGAGAAGTACAATAGGCCCCGGCATGAAGTGCCTGGTGATCCACCAGACGAGGGCG
>S1_759430_12
CAGCTCCGGGAGAAGTACAATAGGCCCCGGCATGAAGTGCCTGGTGATCCACCAGACGAGGGGG
>S1_759430_13
CAGCTCCGGGAGAAGTACAATAGGCCCCGGCATGAAGTGCCTGGTGATCCACCAGACGAGGGTG
>S1_759430_14
CAGCTCCGGGAGAAGTACAATAGGCCCCGGCATGAAGTGCCTGGTGATCCACCAGGCGAGGGAG
>S1_759430_15
CAGCTCCGGGAGAAGTACAATAGGCCCCGGCATGAAGTGCCTGGTGATCCACCAGGCGAGGGCG
>S1_759430_16
CAGCTCCGGGAGAAGTACAATAGGCCCCGGCATGAAGTGCCTGGTGATCCACCAGGCGAGGGGG
>S1_759430_17
CAGCTCCGGGAGAAGTACAATAGGCCCCGGCATGAAGTGCCTGGTGATCCACCAGGCGAGGGTG
>S1_759430_18
CAGCTCCGGGAGAAGTACAATAGGCCCCGGCATGAAGTGCCTGGTGATCCACCAGGCGGGGGGG
>S1_759430_19
ATAGGCCCCGGCATGAAGTGCCTGGTGATCCCCCAGGCGAGGGTGGAGAAGATGCTTAAAGCAG
>S1_759430_20
ATAGGCCCCGGCATGAAGTGCCTGGTGATCCACCAGGCGAGGGTGGAGAAGATGCTTAAAGCAG
>S1_759430_21
ATAGGCCCCGGCATGAAGTGCCTGGTGACCCACCAGGCGAGGGTGGAGAAGATGCTTAAAGCAG
>S1_759430_22
ATAGGCCCCGGCATGAAGTGCCTGGTGATCCGCCAGGCGAGGGTGGAGAAGATGCTTAAAGCAG
>S1_759430_23
ATAGGCCCCGGCATGAAGTGCCTGGTGATCCCCCAGACGAGGGTGGAGAAGATGCTTAAAGCAG
>S1_759430_24
ATAGGCCCCGGCATGAAGTGCCTGGTGATCCACCAGACGAGGGTGGAGAAGATGCTTAAAGCAG
>S1_759430_25
ATAGGCCCCGGCATGAAGTGCCTGGTGATCCGCCAGACGAGGGTGGAGAAGATGCTTAAAGCAG
>S1_771037_1
CTGCTATTCTGGCAAATTCATCCAGAAGACCATCATCTTTGTGTGGCAG
>S1_771037_2
CTGCTATTCTGGCAAATTCATCCAGAAGACCATCATCTTTGTGTGGCAGTGATTGTACAGGTGA
>S1_771037_3
CTGCTATTCTGGCAAATTCATCCAGAAGGCCATCATCTTTGTGTGGCAG
>S1_771037_4
CTGCTATTCTGGCAAATTCATCCAGAAGGCCATCATCTTTGTGTGGCAGTGATTGTACAGGCGA
>S1_771037_5
CTGCTATTCTGGCAAATTCATCCAGAAGGCCATCATCTTTGTGTGGCAGTGATTGTACAGGGGA
>S1_771037_6
CTGCTATTCTGGCAAATTCATCCAGAAGGCCATCATCTTTGTGTGGCAGTGATTGTACAGGTGA
>S1_771037_7
TGGCAAATTCATCCAGAAGGCCATCATCTTTGTGTGGCAGTGATTGTACAGGTGAATCATGCTG
>S1_771037_8
TGGCAAATTCATCCAGAAGACCATCATCTTTGTGTGGCAGTGATTGTACAGGTGAATCATGCTG
>S1_974740_1
TAAAGCTGGAAAAGAAATGGCGTACCTTTCTTTTAATGCATCCCTCACTCACTACTACCCGCTG
>S1_974740_2
TTGAGCTGGAAAAGAAATGGCGTACCTTTCTTTTAATGCCTCCCTCACTCACTACTGCCCGCTG
>S1_974740_3
TTGAGCTGGAAAAGAAATGGCGTACCTTTCTTTTAATGCCTCCCTCACTCACTACTCCCCGCTG
>S1_974740_4
TTGAGCTGGAAAAGAAATGGCGTACCTTTCTTTTAATGCCTCCCTCCCTCACTACTACCCGCTG
>S1_974740_5
TTGAGCTGGAAAAGAAATGGCGTTCCTTTCTTTTAATGCCTCCCTCACTCACTACTACCCGCTG
>S1_974740_6
TTGAGCTGGAAAAGAAATGGCGTGCCTTTCTTTTAATGCCTCCCTCACTCACTACTACCCGCTG
>S1_974740_7
TTGAGCTGGAAAAGAAATGGCGTCCCTTTCTTTTAATGCCTCCCTCACTCACTACTACCCGCTG
>S1_974740_8
TTGAGCTGGAAAAGAAATGGCGTACCTTTCTTTTAATGCCTCCCTCACTCACTACTACCCGCTG
>S1_974740_9
CAGCAAAGAGACAAACTCAAATTCATCAAGCACATCTTCTGCATCATAAAAGCAATCCTTGAGC
>S1_974740_10
CAGCAAAGAGCCAAACTCAAATTCATCAAGCACATCTTCTGCATCATAAAAGCAATCCTTGAGC
>S1_974740_11
CAGCAAAGAGCCATACTCAAATTCATCAAGCACATCTTCGGCATAAAAAAAAACAATCCTTGAG
>S1_974740_12
CAGCAAAGAGCCATACTCAAATTCATCAAGCACATCTTCTGCATCATAAAAGCAATCCTTGAGC
>S1_974740_13
CAGCAAAGAGGCAAACTCAAATTCATCAAGCACATCTTCTGCATCATAAAAGCAATCCTTGAGC
>S1_974740_14
CAGCAAAGAGGCATACTCAAATTCATCAAGCACATCTTCTGCATCATAAAAGCAATCCTTGAGC
>S1_974740_15
CAGCAAAGAGTCAAACTCAAATTCATCAAGCACATCTTCTGCATCATAAAAGCAATCCTTGAGC
>S1_974740_16
CAGCAAAGAGTCATACTCAAATTCATCAAGCACATCTTCGGCATAAAAAAAAAACAATCCTTGA
>S1_974740_17
CAGCAAAGAGTCATACTCAAATTCATCAAGCACATCTTCGGCATAAAAAAAAACAATCCTTGAG
>S1_974740_18
CAGCAAAGAGTCATACTCAAATTCATCAAGCACATCTTCGGCATAAAAAAAACAATCCTTGAGC
>S1_974740_19
CAGCAAAGAGTCATACTCAAATTCATCAAGCACATCTTCTGCATCATAAAAGCAATCCTTGAGC
>S1_974740_20
CTGCAAAGAGACATACTCAAATTCATCAAGCACATCTTCTGCATCATAAAAGCAATCCTTGAGC
>S1_974740_21
CTGCAAAGAGCCATACTCAAATTCATCAAGCACATCTTCTGCATCATAAAAGCAATCCTTGAGC
>S1_974740_22
CTGCAAAGAGGCATACTCAAATTCATCAAGCACATCTTCTGCATCATAAAAGCAATCCTTGAGC
>S1_974740_23
CTGCAAAGAGTCATACTCAAATTCATCAAGCACATCTTCTGCATCATAAAAGCAATCCTTGAGC
>S1_974740_24
CTGCAAAGAGTCATACTCAACTTCATCAAGCACATCTTCTGCATCATAAAAGCAATCCTTGAGC
>S1_1098043_1
CTGCCGTGTCCGACTCTCCATTTCCACAGATTCCTGCCACGTTGTCCGCCTCTCATAAATTGCA
>S1_1098043_2
CTGCCGTGTCCGTCTCTCCATTTCCACAAATTCCTGCCACGTTGTCCGCCTCTCATAAATTGCA
>S1_1098043_3
TGCCGTGTCCGACTCTCCATTTCCCCAGATTCCTGCCACGTTGTCCGCCTCTCATAAATTGCAG
>S1_1098043_4
TGCCGTGTCCGTCTCTCCATTTCCACAGATTCCTGCCACGTTGTCCGCCTCTCATAAATTGCAG
>S1_1098043_5
TGCCGTGTCCGCCTCTCCATTTCCACAGATTCCTGCCACGTTGTCCGCCTCTCATAAATTGCAG
>S1_1098043_6
TGCCGTGTCCGACTCTCCATTTCCACAGATTCCTGCCACGTTGTCCGCCTCTCATAAATTGCAG
>S1_1098043_7
TGCCGTGTCCGACTCTCCATTCCCACAGATTCCTGCCACGTTGTCCGCCTCTCATAAATTGCAG
>S1_1098043_8
TGCCGTGTCCGTCTCTCCATTTCCCCAAATTCCTGCCACGTTGTCCGCCTCTCATAAATTGCAG
>S1_1098043_9
TGCCGTGTCCGTCTCTCCATTTCCACAAATTCCTGCCACGTTGTCCGCCTCTCATAAATTGCAG
>S1_1505501_1
CAGCCATGTCGGAATGTGGGGGCTCTGTTCCGAATTCGATGGGGTTTGCGGCAG
>S1_1505501_2
CAGCCATGTCGGAATGTGGGGGCTCTGTTCCGAATTCGATGGGTTTTGCGGCAG
>S1_1505501_3
CAGCCATGTCGGAATGTGGGGGCTCTGTTTTGAATTCGATGGGGTTTGCGGCAG
>S1_1505501_4
CAGCCATGTCGGAATGTGGGGGCTCTGTTTTGAATTCGATGGGTTTTGCGGCAG
>S1_1505501_5
CAGCCATGTCGGAATGTGGGGGCTCTGTTTTGATTTCGATGGGTTTTGCGGCAG
>S1_1505501_6
CTGCCATGTCGGAATGTGGGGGCTCTGTTTTGAATTCGATGGGTTTTGCGGCAG
>S1_1505501_7
CAGCCATGTCGGAATGTGGGGGCTCTGTTTTGAATTCGATGGGTTTTGCGGCAG
>S1_1505501_8
CAGCCATGTCGGAATGTGGGGGCTCTGTTCCGAATTCGATGGGTTTTGCGGCAG
>S1_1552601_1
CAGCAACCGCCCTGCAGAACTATTGAGGGAATGCTGGCTTGAAGTGAGCGGTAGTGTCCCCATA
>S1_1552601_2
CAGCAACCGCCCTGCAGAACTATTGAGGGGATGCTGGCTTGAAGTGAGCGGTAGTGTCCCCATA
>S1_1552601_3
CAGCAACCGCCCTGCAGAACTATTGAGGGTATGCTGGCTTGAAGGGAGCGGTAGTGTCCCCATA
>S1_1552601_4
CAGCAACCGCCCTGCAGAACTATTGAGGGTATGCTGGCTTGAAGTGAGCGGGAGTGTCCCCATA
>S1_1552601_5
CAGCAACCGCCCTGCAGAACTATTGAGGGTATGCTGGCTTGAAGTGAGCGGTAGTGTCCCCATA
>S1_1552601_6
CAGCAACCGTCCTGCAGAATTATTGCGGGGATGCTGGCTTGAAGTGAGCGGTAGTGTCCCCATA
>S1_1552601_7
CAGCAACCGTCCTGCAGAATTATTGCGGGTATGCTGGCTTGAAGGGAGCGGTAGTGTCCCCATA
>S1_1552601_8
CAGCAACCGTCCTGCAGAATTATTGCGGGTATGCTGGCTTGAAGTGAGCGGGAGTGTCCCCATA
>S1_1552601_9
CAGCAACCGTCCTGCAGAATTATTGCGGGTATGCTGGCTTGAAGTGAGCGGTAGGGTCCCCATA
>S1_1552601_10
CAGCAACCGTCCTGCAGAATTATTGCGGGTATGCTGGCTTGAAGTGAGCGGTAGTGTCCCCATA
>S1_1552601_11
CAGC-ACCGTCCTGCAGAACTATTGCGGGTATGCTGGCTTGAAGTGAGCGGTAGTGTCCCCATAG
>S1_1552601_12
CCCGTCCTGCAGAATTATTGCGGGTATGCTGGCTTGAAGTGAGCGGTAGTGTCCCCATAGGCAG
>S1_1552601_13
ACCGTCCTGCAGAATTATTGCGGGTATGCTGGCTTGAAGTGAGCGGTAGTGTCCCCATAGGCAG
>S1_1552601_14
ACCGTCCTGCAGAACTATTGCGGGTATGCTGGCTTGAAGTGAGCGGTAGTGTCCCCATAGGCAG
>S1_1552601_15
ACCGCCCTGCAGAACTATTGAGGGTATGCTGGCTTGAAGTGAGCGGTAGTGTCCCCATAGGCAG
>S1_1552591_1
CAGCAACCGCCCTGCAGAACTATTGAGGGAATGCTGGCTTGAAGTGAGCGGTAGTGTCCCCATA
>S1_1552591_2
CAGCAACCGCCCTGCAGAACTATTGAGGGGATGCTGGCTTGAAGTGAGCGGTAGTGTCCCCATA
>S1_1552591_3
CAGCAACCGCCCTGCAGAACTATTGAGGGTATGCTGGCTTGAAGGGAGCGGTAGTGTCCCCATA
>S1_1552591_4
CAGCAACCGCCCTGCAGAACTATTGAGGGTATGCTGGCTTGAAGTGAGCGGGAGTGTCCCCATA
>S1_1552591_5
CAGCAACCGCCCTGCAGAACTATTGAGGGTATGCTGGCTTGAAGTGAGCGGTAGTGTCCCCATA
>S1_1552591_6
CAGCAACCGTCCTGCAGAATTATTGCGGGGATGCTGGCTTGAAGTGAGCGGTAGTGTCCCCATA
>S1_1552591_7
CAGCAACCGTCCTGCAGAATTATTGCGGGTATGCTGGCTTGAAGGGAGCGGTAGTGTCCCCATA
>S1_1552591_8
CAGCAACCGTCCTGCAGAATTATTGCGGGTATGCTGGCTTGAAGTGAGCGGGAGTGTCCCCATA
>S1_1552591_9
CAGCAACCGTCCTGCAGAATTATTGCGGGTATGCTGGCTTGAAGTGAGCGGTAGGGTCCCCATA
>S1_1552591_10
CAGCAACCGTCCTGCAGAATTATTGCGGGTATGCTGGCTTGAAGTGAGCGGTAGTGTCCCCATA
>S1_1552591_11
CAGC-ACCGTCCTGCAGAACTATTGCGGGTATGCTGGCTTGAAGTGAGCGGTAGTGTCCCCATAG
>S1_1552591_12
CCCGTCCTGCAGAATTATTGCGGGTATGCTGGCTTGAAGTGAGCGGTAGTGTCCCCATAGGCAG
>S1_1552591_13
ACCGTCCTGCAGAATTATTGCGGGTATGCTGGCTTGAAGTGAGCGGTAGTGTCCCCATAGGCAG
>S1_1552591_14
ACCGTCCTGCAGAACTATTGCGGGTATGCTGGCTTGAAGTGAGCGGTAGTGTCCCCATAGGCAG
>S1_1552591_15
ACCGCCCTGCAGAACTATTGAGGGTATGCTGGCTTGAAGTGAGCGGTAGTGTCCCCATAGGCAG
>S1_1785756_1
CAGCTTGCTCTCTGCACTCTAGTCTCACTTCTCTGAGCTTGGAAAGCTTGGTTTTGTCATAAAC
>S1_1785756_2
CAGCTTGCTCTCTGCACTCTAGTCTCACTTCTCTGAGCTTGGAAAGCTTGGTTTTGTCATACAC
>S1_1785756_3
CAGCTTGGTTTCTGCACTCTAGTCTCACTTCTCTGAGCTTGGAAAGCTCAGTTTTGTCATAAAC
>S1_1785756_4
TCTGAGCTTGGAAAGCTTGGTTTTGTCATACACAAGGATTGAATGCTGTGCATAACAAAGGCTG
>S1_1785756_5
TCTGAGCTTGGAAAGCTTGGTTTTGTCATAAACAAGGATTGAATGCTGTGCATAACAAAGGCTG
>S1_1785756_6
TCTGAGCTTGGAAAGCTCAGTTTTGTCATAAACAAGGATTGAATGCTGTGCATAACAAAGGCTG
>S1_2565156_1
CAGCGATATAACTTTGATCCCTGGAAGTAGGATGTTTTGGACTCTTAATCGAAACAGATACACA
>S1_2565156_2
CAGCGATATAACTTTGATCCCTGGAAGTAGGATGTTTTGGAGTCTTAATCCAAACAGATACACA
>S1_2565156_3
CAGCGATATAACTTTGATCCCTGGAAGTCGGATGTTTTGGACTCTTAATCCAAACAGATACACA
>S1_2565156_4
AACTTTGATCCCTGGAAGTAGGATGTTTTGGACTCTTAATCGAAACAGATACACAATGGAGCTG
>S1_2565156_5
AACTTTGATCCCTGGAAGTAGGATGTTTTGGAGTCTTAATCCAAACAGATACACAATGGAGCTG
>S1_2565156_6
AACTTTGATCCCTGGAAGTCGGATGTTTTGGACTCTTAATCCAAACAGATACACAATGGAGCTG
>S1_2565156_7
AACTTTGATCCCTGGAAGTCGGATGTTTTGGGCTCTTAATCCAAACAGATACACAATGGAGCTG
>S1_2565134_1
CAGCGATATAACTTTGATCCCTGGAAGTAGGATGTTTTGGACTCTTAATCGAAACAGATACACA
>S1_2565134_2
CAGCGATATAACTTTGATCCCTGGAAGTAGGATGTTTTGGAGTCTTAATCCAAACAGATACACA
>S1_2565134_3
CAGCGATATAACTTTGATCCCTGGAAGTCGGATGTTTTGGACTCTTAATCCAAACAGATACACA
>S1_2565134_4
AACTTTGATCCCTGGAAGTAGGATGTTTTGGACTCTTAATCGAAACAGATACACAATGGAGCTG
>S1_2565134_5
AACTTTGATCCCTGGAAGTAGGATGTTTTGGAGTCTTAATCCAAACAGATACACAATGGAGCTG
>S1_2565134_6
AACTTTGATCCCTGGAAGTCGGATGTTTTGGACTCTTAATCCAAACAGATACACAATGGAGCTG
>S1_2565134_7
AACTTTGATCCCTGGAAGTCGGATGTTTTGGGCTCTTAATCCAAACAGATACACAATGGAGCTG
>S1_2861205_1
CAGCTGATTCGTTCCAGCTGGGGAGAGGGGGTGTTTTCTTCTTCTTTGTATACTTTCAGCTG
>S1_2861205_2
CAGCTGATTCGTTCCAGCTGGGGAGCGGGGGCGTTTTCTTCTTCTTTGTATACTTTCAGCTG
>S1_2861205_3
CAGCTGATTCGTTCCAGCTGGGGAGCGGGGGTGTTTTCTTCTTCTTTGTATACTTTCAGCTG
>S1_2861205_4
CAGCTGATTCGTTCCAGCTGGGGAGGGGGGGGGTTTTCTTCTTCTTTGTATACTTTCAGCTG
>S1_2861205_5
CAGCTGATTCGTTCCAGCTGGGGAGGGGGGGTGTTTTCTTCTTCTTTGTATACTTTCAGCTG
>S1_2861205_6
CAGCTGATTCGTTCCAGCTGGGGAGTGGGGGAGTTTTCTTCTTCTTTGTATACTTTCAGCTG
>S1_2861205_7
CAGCTGATTCGTTCCAGCTGGGGAGTGGGGGCGTTTTCTTCTTCTTTGTATACTTTCAGCTG
>S1_2861205_8
CAGCTGATTCGTTCCAGCTGGGGAGTGGGGGGGTTTTCTTCTTCTTTGTATACTTTCAGCTG
>S1_2861205_9
CAGCTGATTCGTTCCAGCTGGGGAGTGGGGGTGTTTTCTTCTTCTTTGTATACTTTCAGCTG
>S1_2861205_10
CAGCTGATTCGTTCCAGCTGGGGGGTGGGGGTGTTTTCTTCTTCTTTGTATACTTTCAGCTG
>S1_2861205_11
CAGCTGATTTGTTCCAGCTGGGGAGCGGGGGAGTTTTCTTCTTCTTTGTATACTTTCAGCTG
>S1_2861205_12
CAGCTGATTTGTTCCAGCTGGGGAGCGGGGGCGTTTTCTTCTTCTTTGTATACTTTCAGCTG
>S1_2861205_13
CAGCTGATTTGTTCCAGCTGGGGAGCGGGGGTGTTTTCTTCTTCTTTGTATACTTTCAGCTG
>S1_2861205_14
CAGCTGATTCGTTCCAGCTGGGGAGTGGGGGTGTTTTCTTCTTCTTTGTATTCTTTCAGCTG
>S1_2861205_15
CAGCTGATTTGTTCCAGCTGGGGAGCGGGGGTGTTTTCTTCTTCTTTGTATTCTTTCAGCTG
>S1_2861205_16
CAGCTGATTCGTTCCAGCTGGGGAGTGGGGGTGTTTTCTTCTTCTTTGTATCCTTTCAGCTG
>S1_2861205_17
CAGCTGATTCGTTCCAGCTGGGGAGTGGGGGTGTTTTCTTCTTCTTTGTATACTTTCAGCTG
>S1_2861205_18
CAGCTGATTTGTTCCAGCTGGGGAGCGGGGGTGTTTTCTTCTTCTTTGTATACTTTCAGCTG
>S1_2861205_19
CTCAGCTGATTTGTTCCAGCTGGGGAGCGGGGGTGTTTTCTTCTTCTTTGTATACTTTCAGCTG
>S1_2861205_20
CAGCTGATTCGTTCCAGCTGGGGAGCGGGGGTGTTTTCTTCTTCTTTGTATACTTTCAGCTG
>S1_3016043_1
CAGCAAATCCAAACACGACAGGAAAATTACCCGAATAAGAGCCCTTTCATGGTGACCAAGGTTG
>S1_3016043_2
CAGCAAATCCAAACACGACAGGAAAATTACCCGAATAAGAGCCCTTTCATGGTGGCCAAGGTTG
>S1_3016043_3
CAGCAAATCCAAACACGACAGGAAAATTACCCGAATAAGCGCCCTTTCATGGTGACCAAGGTTG
>S1_3016043_4
CAGCAAATCCAAACACGACAGGAAAATTACCCGAATAAGCGCCCTTTCATGGTGGCCAAGGTTG
>S1_3016043_5
CAGCAAATCCAAACACGACAGGAAAATTACCCGAATAAGGGCCCTTTCATGGTGACCAAGGTTG
>S1_3016043_6
CAGCAAATCCAAACACGACAGGAAAATTACCCGAATAAGGGCCCTTTCATGGTGGCCAAGGTTG
>S1_3016043_7
AAGCGCCCTTTCATGGTGGCCAAGGTTGAGGAGCTGAACCCCGTCGGAGCGCGCCTGTGAGCAG
>S1_3016043_8
AAGCGCCCTTTCATGGTGGCCAAGGTTGAGGAGCTGAACCACGTCGGAGCGCGCCTGTGAGCAG
>S1_3016043_9
AAGCGCCCTTTCATGGTGACCAAGGTTGAGGAGCTGAACCACGTCGGAGCGCGCCTGTGAGCAG
>S1_2958471_1
CTGCTAAAGCTGGTTGCTTGATCATGTCCGTGAATTATCGATTGGCCCCGGAAAACCCTCTTCC
>S1_2958471_2
CTGCTAAAGCTGGTTGCTTGATCATGTCCGTGAATTATCGATTGGCCCCGGAAACCCCCCTTCC
>S1_2958471_3
AAAGCTGGTTGCTTGATCATGTCCGTGAATTATCGATTGGCCCCGGAAAGCCCTCTTCCGGCAG
>S1_2958471_4
AAAGCTGGTTGCTTGATCATGTCCGTGAATTATCGATTGGCCCCGGAAACCCCTCTTCCGGCAG
>S1_2958471_5
AAAGCTGGTTGCTTGATCATGTCCGTGAATTATCGATTGGCCCCGGAAAACCCTCTTCCGGCAG
>S1_2958471_6
AAAGCTGGTTGCTTGATCATGTCCGTGAATTATCGATTGGCCCCGGAAGCCCCCCTTCCGGCAG
>S1_2958471_7
AAAGCTGGTTGCTTGATCATGTCCGTGAATTATCGATTGGCCCCGGAACCCCCCCTTCCGGCAG
>S1_2958471_8
AAAGCTGGTTGCTTGATCATGTCCGTGAATTATCGATTGGCCCCGGAAACCCCCCTTCCGGCAG
>S1_3062152_1
CAGCCGCCGGAATTTCACCTTCCAAGAGCACTGGCGCCAATGTGGTTTCACTCGTTGCTG
>S1_3062152_2
CAGCCGCCGGAATTTCACCTTCCAAGAGCACTGGCGTCAATGGGGTTTCACCCGTTGCTG
>S1_3062152_3
CAGCCGCCGGAATTTCACCTTCCAAGAGCACTGGCGTCAATGGGGTTTCACTCGTTGCTG
>S1_3062152_4
CAGCCGCCGGAATTTCACCTTCCAAGAGCACTGGCGTCAATGTGGCTTCACTCGTTGCTG
>S1_3062152_5
CAGCCGCCGGAATTTCACCTTCCAAGAGCACTGGCGTCAATGTGGGTTCACCCGTTGCTG
>S1_3062152_6
CAGCCGCCGGAATTTCACCTTCCAAGAGCACTGGCGTCAATGTGGGTTCACTCGTTGCTG
>S1_3062152_7
CAGCCGCCGGAATTTCACCTTCCAAGAGCACTGGCGTCAATGTGGTTCCACTCGTTGCTG
>S1_3062152_8
CAGCCGCCGGAATTTCACCTTCCAAGAGCACTGGCGTCAATGTGGTTTCACCCGCTG
>S1_3062152_9
CAGCCGCCGGAATTTCACCTTCCAAGAGCACTGGCGTCAATGTGGTTTCACCCGTTGCTG
>S1_3062152_10
CAGCCGCCGGAATTTCACCTTCCAAGAGCACTGGCGTCAATGTGGTTTCACTCGTTGCTG
>S1_3062152_11
CAGCCGCCGGAATTTCACCTTCCAAGAGCACTGGCGTCAATGTGGTTTCATCCGTTGCTG
>S1_3062152_12
CAGCCGCCGGAATTTCACCTTCCAAGAGCACTGGCGTCAATGTGGTTTCTCTCGTTGCTG
>S1_3062152_13
CAGCCGCCGGAATTTCACCTTCCAAGAGCACTGGCGTCAATGTGGTTTCGCTCGTTGCTG
>S1_3062152_14
CAGCCGCCGGAATTTCACCTTCCAAGAGCACTGGCGTCAATGTGGTTTCCCTCGTTGCTG
>S1_3062152_15
CAGCCGCCGGAATTTCACCTTCCAAGAGCCCTGGCGTCAATGTGGTTTCACTCGTTGCTG
>S1_3062152_16
CAGCCGCCGGAATTTCTCCTTCCAAGAGCACTGGCGTCAATGTGGTTTCACTCGTTGCTG
>S1_3062152_17
CAGCCGCCGGAATTTCGCCTTCCAAGAGCACTGGCGTCAATGTGGTTTCACTCGTTGCTG
>S1_3062152_18
CAGCCGCCGGAATTTCCCCTTCCAAGAGCACTGGCGTCAATGTGGTTTCACTCGTTGCTG
>S1_3062152_19
CAGCCGCCGGAATTTCACCTTCCAAGAGCACTGGCGTCAATGTGGTTTCACTCGTTGCTG
>S1_3062152_20
ATCCCAGCCGCCGGAATTTCACCTTCCAAGAGCACTGGCGTCAATGTGGTTTCACTCGTTGCTG
>S1_3062152_21
CAGCCGCCGGAATTTCACCTTCCAAGAGCACTGGCGTCAATGTGGTTTCATCCGTTGCTG
>S1_3062152_22
CAGCCGCCGGAATTTCACCTTCCAAGAGCACTGGCGTCAATGTGGTTTCTCCCGTTGCTG
>S1_3062152_23
CAGCCGCCGGAATTTCACCTTCCAAGAGCACTGGCGTCAATGTGGTTTCGCCCGTTGCTG
>S1_3062152_24
CAGCCGCCGGAATTTCACCTTCCAAGAGCACTGGCGTCAATGTGGTTTCCCCCGTTGCTG
>S1_3062152_25
CAGCCGCCGGAATTTCTCCTTCCAAGAGCACTGGCGTCAATGTGGTTTCACCCGTTGCTG
>S1_3062152_26
CAGCCGCCGGAATTTCGCCTTCCAAGAGCACTGGCGTCAATGTGGTTTCACCCGTTGCTG
>S1_3062152_27
CAGCCGCCGGAATTTCCCCTTCCAAGAGCACTGGCGTCAATGTGGTTTCACCCGTTGCTG
>S1_3062152_28
CAGCCGCCGGAATTTCACCTTCCAAGAGCACTGGCGTCAATGTGGTTTCACCCGTTGCTG
>S1_3062152_29
CAGCCGCCGGAATTCCACCTTCCAAGAGCACTGGCGTCAATGTGGTTTCACCCGTTGCTG
>S1_3145439_1
CAGCGGACTTCCCATCAGGCGCAGTTCCAAGCAGGCGGGAACAAATGAAGTAGCCGTACACCCA
>S1_3145439_2
CAGCGGACTTCCCATCAGGCGCAGTTCCAAGCAGGCGGGCACAAATGAAGTAGCCGTACACCCA
>S1_3145439_3
CAGCGGACTTCCCATCAGGCGCAGTTCCAAGCAGGCGGGGACAAATGAAGTAGCCGTACACCCA
>S1_3145439_4
CAGCGGACTTCCCATCAGGCGCAGTTCCAAGCAGGCGGGGACAAATGAAGTAGCCGTACACCCC
>S1_3145439_5
CAGCGGACTTCCCATCAGGCGCAGTTCCAAGCAGGCGGGTACAAATGAAGGAGCCGTACACCCA
>S1_3145439_6
CAGCGGACTTCCCATCAGGCGCAGTTCCAAGCAGGCGGGTACAAATGAAGTAGCCGTACACCCA
>S1_3145439_7
CAGCGGACTTCCCATCAGGCGCAGTTCCAAGCAGGCGGGTACAAATGAAGTAGCCGTACACCCC
>S1_3145439_8
CAGCGGACTTCCCATCAGGCGCAGTTCCAAGCAGGGGGGAACAAATGAAGTAGCCGTACACCCA
>S1_3145439_9
CAGCGGACTTCCCATCAGGCGCAGTTCCAAGCAGGGGGGCACAAATGAAGTAGCCGTACACCCA
>S1_3145439_10
CAGCGGACTTCCCATCAGGCGCAGTTCCAAGCAGGGGGGGACAAATGAAGTAGCCGTACACCCA
>S1_3145439_11
CAGCGGACTTCCCATCAGGCGCAGTTCCAAGCAGGGGGGTACAAATGAAGTAGCCGTACACCCA
>S1_3145439_12
ATCAGGCGCAGTTCCAAGCAGGGGGGTACAAATGAAGTAGCCGTACGCCCAATCGATGTTGCAG
>S1_3145439_13
ATCAGGCGCAGTTCCAAGCAGGCGGGTACAAATGAAGTAGCCGTACGCCCAATCGATGTTGCAG
>S1_3145439_14
ATCAGGCGCAGTTCCAAGCAGGGGGGTACAAATGAAGTAGCCGTACCCCCAATCGATGTTGCAG
>S1_3145439_15
ATCAGGCGCAGTTCCAAGCAGGCGGGTACAAATGAAGTAGCCGTACCCCCAATCGATGTTGCAG
>S1_3145439_16
ATCAGGCGCAGTTCCAAGCAGGGGGGTACAAATGAAGTAGCCGTACACCCAATCGATGTTGCAG
>S1_3145439_17
ATCAGGCGCAGTTCCAAGCAGGCGGGTACAAATGAAGTAGCCGTACACCCAATCGATGTTGCAG
>S1_3145439_18
ATCAGGCGCAGTTCCAAGCAGGCGGGTACAAATGAAGTAGCCGTACACCCAACCGATGTTGCAG
>S1_3444710_1
CTGCTCCAGCTCCATATGCGCCTTCAGCACCATCCTATTCTCACCATCGCTG
>S1_3444710_2
CTGCTCCAGCTCCATGGGCGCCTTCAGCACCATCCTATTCTCACCATCGCTG
>S1_3444710_3
CTGCTCCAGCTCCATGTGCGCCTTCAGCACCATCCTATTCTCACCATCGCTG
>S1_3444710_4
CTGCTCCAGCTCCATGTGCGCCTTCAGCACCATCCTATTCTCTCCATCGCTG
>S1_3444710_5
CTGCTCCAGCTCCATGTGCGCCTTCAGCACCATCCTATTCTCGCCATCGCTG
>S1_3444710_6
CTGCTCCAGCTCCATATGCGCCTTCAGCACCATCCTATTCTCGCCATCGCTG
>S1_3444710_7
CTGCTCCAGCTCCATGTGCGCCTTCAGCACCATCCTATTCTCCCCATCGCTG
>S1_3444710_8
CTGCTCCAGCTCCATATGCGCCTTCAGCACCATCCTATTCTCCCCATCGCTG
>S1_3444710_9
CTGCTCCAGCTCCATGTGCGCCTTCAGCCCCATCCTATTCTCACCATCGCTG
>S1_3444710_10
CTGCTCCAGCTCCATGTGCGCCTTCAGCACCATCCTATTCTCACCATCGCTG
>S1_3444710_11
CTGCTCCAGCTCCATATGCGCCTTCAGCACCATCCTATTCTCACCATCGCTG
>S1_3444710_12
CTGCCCCAGCTCCATATGCGCCTTCAGCACCATCCTATTCTCACCATCGCTG
>S1_3587278_1
CTGCTCGAGTCCTTGCTCTTCTTGTTCTTTTTCTTTTCAGCAATTTGTCGATCGGAGAAGTCCC
>S1_3587278_2
CTGCTCGAGTCCTTGCTCTTCTTGTTCTTTTTCTTTTCAGCAGTTTGTCGATCGGAGAAGTCCC
>S1_3587278_3
TTTTTTTCTTTTCAGCAGTTTGTCGATCGGAGAAGTCCCGCCGCCGTGGCGTGCGGCCGAGCAG
>S1_3587278_4
TCTTTTTCTTTTCAGCAGTTTGTCGATCGGAGAAGTCCCGCCGCCGTGGCGTGCGGCCGAGCAG
>S1_3587278_5
TCTTTTTCTTTTCAGCAATTTGTCGATCGGAGAAGTCCCGCCGCCGTGGCGTGCGGCCGAGCAG
>S1_3587278_6
TCTTTTTCTTTTCAGCAGTTTGTCGATCGGAGAAGCCCCGCCGCCGTGGCGTGCGGCCGAGCAG
>S1_3587278_7
TCTTTTTCTTTTCAGCAATTTGTCGATCGGAGAAGCCCCGCCGCCGTGGCGTGCGGCCGAGCAG
>S1_3587278_8
TCTTTTTCTTTTCAGCAATTTGTCGATCGGAGAAGTCCCGCCGCCGTGGCGTGCGGCCCAGCAG
>S1_3587278_9
CAGCAATTTGTCGATCGGAGAAGTCCCGCCGCCGTGGCGTGCGGCCGAGCAG
>S1_3587278_10
CAGCAGTTTGTCGATCGGAGAAGTCCCGCCGCCGTGGCGTGCGGCCGAGCAG
>S1_3587278_11
CAGCAGTTTGTCGATCGGAGAAGTCCCGCCGCCGTGGCGTGCGGCCGAGCAG
>S1_3587278_12
CAGCAATTTGTCGATCGGAGAAGTCCCGCCGCCGTGGCGTGCGGCCGAGCAG
>S1_3673664_1
CAGCAGTGGCGGCATTGGCTCCGCCGCGGCCACCATGAGGGCCTCCGGCATTTTCAGCAG
>S1_3673664_2
CAGCAGTGGCGGCATTGGCTCCGCCGCGGCCACCATGAGGGCCTCCGTCATTTTCAGCAG
>S1_3673664_3
CAGCAGTGGCGGCATTGGCTCCGCCGCGGCCACCATGAGGGCCTCCGTCATTTTTAGCAG
>S1_3673664_4
CAGCAGTGGCGGCATTGGCTCCGCCGCGGCCACCATGAGGGCCTCCGTCCTTTTCAGCAG
>S1_3673664_5
CAGCAGTGGCGGCATTGGCTCCGCCGCGGCCACCATGGGGGCCTCCGTCATTTTCAGCAG
>S1_3673664_6
CAGCAGTGGCGGCATTGGCTCCGCCGCGGCCTCCATGAGGGCCTCCGTCATTTTCAGCAG
>S1_3673664_7
CAGCAGTGGCGGCATTGGCTCCGCCGCGGCCCCCATGAGGGCCTCCGTCATTTTCAGCAG
>S1_3673664_8
CAGCAGTGGCGGCATTGGCTCCGCCGCGGCCACCATGAGGGCCTCCGTCATTTTCAGCAG
>S1_3673664_9
CAGCAGTGGCGGCACTGGCTCCGCCGCGGCCACCATGAGGGCCTCCGTCATTTTCAGCAG
>S1_3673664_10
CAGCAGTGGCGGCATTGGCCCCGCCGCGGCCACCATGAGGGCCTCCGTCATTTTCAGCAG
>S1_3673664_11
CAGCGGCATTGGCTCCGCCGCGGCCACCATGAGGGCCCCCGTCATTTTCAGCAG
>S1_3673664_12
CAGCGGCATTGGCTCCGCCGCGGCCACCATGAGGGCCTCCGCCATTTTCAGCAG
>S1_3673664_13
CAGCGGCATTGGCTCCGCCGCGGCCACCATGAGGGCCTCCGGCATTTTCAGCAG
>S1_3673664_14
CAGCGGCATTGGCTCCGCCGCGGCCACCATGAGGGCCTCCGTCATTTTCAGCAG
>S1_3673664_15
CAGCGGCATTGGCTCCGCCGCGGCCTCCATGAGGGCCTCCGTCATTTTCAGCAG
>S1_3673664_16
CAGCGGCATTGGCTCCGCCGCGGCCGCCATGAGGGCCTCCGTCATTTTCAGCAG
>S1_3673664_17
CAGCGGCATTGGCTCCGCCGCGGCCCCCATGAGGGCCTCCGTCATTTTCAGCAG
>S1_3673664_18
CAGCGGCATTGGCTCCGCCGCGGCCACCATGAGGGCCTCCGTCATTTTCAGCAG
>S1_3673664_19
CAGCGGCATTGGCCCCGCCGCGGCCACCATGAGGGCCTCCGTCATTTTCAGCAG
>S1_3738134_1
CAGCAAGCCCAAAGCCAAACCACAATCTCACTTTGCTTTGCGAGCTTGATACAAGATTCAATAA
>S1_3738134_2
CAGCAAGCCCAAAGCCGAACCACAATCTCACTTTGCTTTGCGAGCTTGATACAAGATTCAATAA
>S1_3738134_3
CAGCAAGCCCAAAGCTGAACCACAATCTCACTTTGCTTTGTGAGCTTGACACAAGATTCAATAA
>S1_3738134_4
TTGCGAGCTTGATACAAGATTCAATAATCCCATCCAGTTAAATTTGGTTAAATCAAGACTGCAG
>S1_3738134_5
TTGTGAGCTTGACACAAGATTCAATAATCCCATCCAGTTAAATTTGGTTAAATCAAGACTGCAG
>S1_4096026_1
CTGCAGTTCTGTTCAATCTCGGCGCCGTCTACAGCCAGCTCGGGCTCTTCTACGATCGATCATC
>S1_4096026_2
CTGCAGTTCTGTTCAATCTCGGCGCCGTCTACAGCCAGCTTGGGCTCTTCTACGATAGATCATC
>S1_4096026_3
CTGCAGTTCTGTTCAATCTCGGCGCCGTCTACAGCCAGCTTGGGCTCTTCTACGATCGATCATC
>S1_4096026_4
CTGCAGTTCTGTTCAATCTCGGCGCCGTCTACAGCCAGCTTGGGCTCTTCTACGATCGGTCATC
>S1_4096026_5
GCCGTCTACAGCCAGCTTGGGCTCTTCTACGATCGGTCATCGGTGGATGGTATGCGCCAGGCTG
>S1_4096026_6
GCCGTCTACAGCCAGCTTGGGCTCTTCTACGATCGATCATCGGTGGATGGTATGCGCCAGGCTG
>S1_4096026_7
GCCGTCTACAGCCAGCTCGGGCTCTTCTACGATCGATCATCGGTGGATGGTATGCGCCAGGCTG
>S1_5026255_1
CAGCTTGTACGGATGAAATCGACAGCTTTGGAGTTGTCGGAGAATGTGGTGGAGGTGGCGGTAG
>S1_5026255_2
CAGCTTGTACGGATGAAATCGACAGCTTTGGAGTTGTCGGAGCATGTGGTGGAGGTGGCGGTAG
>S1_5026255_3
CAGCTTGTACGGATGAAATCGACAGCTTTGGAGTTGTCGGAGGATGTGGTGGAGGTGGCGGTAG
>S1_5026255_4
CAGCTTGTACGGATGAAATCGACAGCTTTGGAGTTGTCGGAGTATGTGGGGGAGGTGGCGGTAG
>S1_5026255_5
CAGCTTGTACGGATGAAATCGACAGCTTTGGAGTTGTCGGAGTATGTGGTGGAGGAGGCGGTAG
>S1_5026255_6
CAGCTTGTACGGATGAAATCGACAGCTTTGGAGTTGTCGGAGTATGTGGTGGAGGCGGCGGTAG
>S1_5026255_7
CAGCTTGTACGGATGAAATCGACAGCTTTGGAGTTGTCGGAGTATGTGGTGGAGGGGGCGGTAG
>S1_5026255_8
CAGCTTGTACGGATGAAATCGACAGCTTTGGAGTTGTCGGAGTATGTGGTGGAGGTGGCGGTAG
>S1_5026255_9
CAGCTTGTACGGATGAAATCGATAGCTTTGGAGTTGTCGGAGTATGAGGTGGGGGTGGCGGTAG
>S1_5026255_10
CAGCTTGTACGGATGAAGTCGATAGCTTTGGAGTTGTCGGAGGATGTGGTGGGGGGGGCGGTAG
>S1_5026255_11
CAGCTTGTACGGATGAAGTCGATAGCTTTGGAGTTGTCGGAGGATGTGGTGGGGGTGGCGGTAG
>S1_5026255_12
CAGCTTGTACGGATGAAGTCGATAGCTTTGGAGTTGTCGGAGTATGTGGGGGGGGTGGCGGTAG
>S1_5026255_13
CAGCTTGTACGGATGAAGTCGATAGCTTTGGAGTTGTCGGAGTATGTGGTGGGGGAGGCGGTAG
>S1_5026255_14
CAGCTTGTACGGATGAAGTCGATAGCTTTGGAGTTGTCGGAGTATGTGGTGGGGGCGGCGGTAG
>S1_5026255_15
CAGCTTGTACGGATGAAGTCGATAGCTTTGGAGTTGTCGGAGTATGTGGTGGGGGGGGCGGGAG
>S1_5026255_16
CAGCTTGTACGGATGAAGTCGATAGCTTTGGAGTTGTCGGAGTATGTGGTGGGGGGGGCGGTAG
>S1_5026255_17
CAGCTTGTACGGATGAAGTCGATAGCTTTGGAGTTGTCGGAGTATGTGGTGGGGGTGGCGGGAG
>S1_5026255_18
CAGCTTGTACGGATGAAGTCGATAGCTTTGGAGTTGTCGGAGTATGTGGTGGGGGTGGCGGTAG
>S1_5026255_19
CAGCTTGTACGGATGAAGTCGATAGCTTTGGAGTTGTCGGGGTATGTGGTGGGGGTGGCGGTAG
>S1_5026255_20
CTTGTACGGATGAAGTCGATAGCTTTGGAGTTGTCGGAGTATGTGGTGGGGGTGGCGGTAGCAG
>S1_5026255_21
CTTGTACGGATGAAATCGATAGCTTTGGAGTTGTCGGAGTATGAGGTGGGGGTGGCGGTAGCAG
>S1_5026255_22
CTTGTACGGATGAAGTCGATAGCTTTGGAGTTGTCGGAGTATGTGGTGGGGGTGGCAGTAGCAG
>S1_5026255_23
ATGAAATCGACAGCTTTGGAGTTGTCGGAGTATGTGGTGGAGGTGGCGGTAGCGGCGCCGGCAG
>S1_5026255_24
ATGAAATCGACAGCTTTGGAGTTGTCGGAGTATGTGGTGGAGGTGGCGGTAGCGGCCCCGGCAG
>S1_5026255_25
ATGAAATCGACAGCTTTGGAGTTGTCGGAGTATGTGGTGGAGGTGGCGGTAGCGGCACCGGCAG
>S1_5061702_1
CTGCCGCATCTGCTTGAGAGAGCCGCGAATCTGGGCAATGGCGTCGCCGAAGGTGGAGAAGCAA
>S1_5061702_2
CTGCCGCATCTGCTTGAGAGAGCCGCGAATCTGGTCAATGGCGTCGCCGAAGGAGGAGAAGCAA
>S1_5061702_3
CTGCCGCATCTGCTTGAGAGAGCCGCGAATCTGGTCAATGGCGTCGCCGAAGGCGGAGAAGCAA
>S1_5061702_4
CTGCCGCATCTGCTTGAGAGAGCCGCGAATCTGGTCAATGGCGTCGCCGAAGGGGGAGAAGCAA
>S1_5061702_5
CTGCCGCATCTGCTTGAGAGAGCCGCGAATCTGGTCAATGGCGTCGCCGAAGGTGGAGAAGCAA
>S1_5061702_6
CTGCCGCATCTGCTTGAGAGAGCCGCGAATCTGGTCGATGGCGTCGCCGAAGGTGGAGAAGCAA
>S1_5061702_7
CTGCCGCATCTGTTTGAGAGAGCCGCGAATCTGGGCGATGGCGTCGCCGAAGGTGGAGAAGCAA
>S1_5061702_8
CTGCCGCATCTGTTTGAGAGAGCCGCGAATCTGGTCGATGGCGTCGCCGAAGGAGGAGAAGCAA
>S1_5061702_9
CTGCCGCATCTGTTTGAGAGAGCCGCGAATCTGGTCGATGGCGTCGCCGAAGGCGGAGAAGCAA
>S1_5061702_10
CTGCCGCATCTGTTTGAGAGAGCCGCGAATCTGGTCGATGGCGTCGCCGAAGGGGGAGAAGCAA
>S1_5061702_11
CTGCCGCATCTGTTTGAGAGAGCCGCGAATCTGGTCGATGGCGTCGCCGAAGGTGGAGAAGCAA
>S1_5061702_12
CTGCTTGAGAGAGCCGCGAATCTGGTCGATGGCGTCGCCGAAGGTGGAGAAGCAATCATGAAGG
>S1_5061702_13
TTGAGAGAGCCGCGAATCTGGTCGATGGCGTCGCCGAAGGTGGAGAAGCAATCATGAAGGGCAG
>S1_5061702_14
TTGAGAGAGCCGCGAATCTGGTCAATGGCGTCGCCGAAGGTGGAGAAGCAATCATGAAGGGCAG
>S1_5123842_1
CAGCAATACCTGTTGAAGCCAAGCCCTTGGGGTGATTGCCTCGTTCATTGCTG
>S1_5123842_2
CAGCAATACCTGTTGAAGCCAAGCCCTTGTGGGGATTGCCTCGTTCATTGCTG
>S1_5123842_3
CAGCAATACCTGTTGAAGCCAAGCCCTTGTGGTGATTGCCCCGTTCATTGCTG
>S1_5123842_4
CAGCAATACCTGTTGAAGCCAAGCCCTTGTGGTGATTGCCTCGTTCATTGCTG
>S1_5123842_5
CAGCAATACCTGTTGAAGCCAAGCCCTTGTGGAGATTGCCTCGTTCATTGCTG
>S1_5123842_6
CAGCAATACCTGTTGAAGCCAAGCCCTTGTGGCGATTGCCTCGTTCATTGCTG
>S1_5123842_7
CAGCAATACCTGTTGAAGCCAAGCCCTTGTTGTGATTGCCTCGTTCATTGCTG
>S1_5123842_8
CAGCAATTCCTGTTGAAGCCAAGCCCTTGTTGTGATTGCCTCGTTCATTGCTG
>S1_5123842_9
CAGCAATGCCTGTTGAAGCCAAGCCCTTGTTGTGATTGCCTCGTTCATTGCTG
>S1_5123842_10
CAGCAATCCCTGTTGAAGCCAAGCCCTTGTTGTGATTGCCTCGTTCATTGCTG
>S1_5123842_11
CAGCAATACCTGTTGAAGCCAAGCCCTTGTTGTGATTGCCTCGTTCATTGCTG
>S1_5123842_12
CAGCAATTCCTGTTGAAGCCAAGCCCTTGTGGTGATTGCCTCGTTCATTGCTG
>S1_5123842_13
CAGCAATGCCTGTTGAAGCCAAGCCCTTGTGGTGATTGCCTCGTTCATTGCTG
>S1_5123842_14
CAGCAATCCCTGTTGAAGCCAAGCCCTTGTGGTGATTGCCTCGTTCATTGCTG
>S1_5123842_15
CTGCAATACCTGTTGAAGCCAAGCCCTTGTGGTGATTGCCTCGTTCATTGCTG
>S1_5123842_16
CAGCAATACCTGTTGAAGCCAAGCCCTTGTGGTGATTGCCTCGTTCATTGCTG
>S1_5605223_1
CAGCATCAACAGCAACAACAACAGCAGGCTGTGATACCAGAGCCCAGTCGTTCAATTAATGTGC
>S1_5605223_2
CAGCATCAACAGCAACAACAACAGCAGGCTGTGATAGCAGAGCCCAGTCGTTCAATTAATGTGC
>S1_5605223_3
CAGCATCAACAGCAACAACAACAGCAGGCTGTGGCACCAGAGCCCAGTCGTTCAATTAATGTGC
>S1_5605223_4
CAGCATCAACAGCAACAACAACAGCAGGCTGTGGTACCAGAGCCCAGTCGTTCAATTAATGTGC
>S1_5605223_5
GCATCAACAGCAACAACAACAGCAGGCTGTGATAGCAGAGCCCAGTCGTTCAATTAATGTGCAG
>S1_5605223_6
GCATCAACAGCAACAACAACAGCAGGCTGTGATACCAGAGCCCAGTCGTTCAATTAATGTGCAG
>S1_5605223_7
GCATCAACAGCAACAACACCAGCAGGCTGTGGTACCAGAGCCCAGTCGTTCAATTAATGTGCAG
>S1_5605223_8
GCATCAACAGCAACAACAACAGCAGGCTGTGGTACCAGAGCCCAGTCGTTCAATTAATGTGCAG
>S1_5605223_9
CAGCAGGCTGTGGTACCAGAGCCCAGTCGTTCAATTAATGTGCAG
>S1_5605220_1
CAGCATCAACAGCAACAACAACAGCAGGCTGTGATACCAGAGCCCAGTCGTTCAATTAATGTGC
>S1_5605220_2
CAGCATCAACAGCAACAACAACAGCAGGCTGTGATAGCAGAGCCCAGTCGTTCAATTAATGTGC
>S1_5605220_3
CAGCATCAACAGCAACAACAACAGCAGGCTGTGGCACCAGAGCCCAGTCGTTCAATTAATGTGC
>S1_5605220_4
CAGCATCAACAGCAACAACAACAGCAGGCTGTGGTACCAGAGCCCAGTCGTTCAATTAATGTGC
>S1_5605220_5
GCATCAACAGCAACAACAACAGCAGGCTGTGATAGCAGAGCCCAGTCGTTCAATTAATGTGCAG
>S1_5605220_6
GCATCAACAGCAACAACAACAGCAGGCTGTGATACCAGAGCCCAGTCGTTCAATTAATGTGCAG
>S1_5605220_7
GCATCAACAGCAACAACACCAGCAGGCTGTGGTACCAGAGCCCAGTCGTTCAATTAATGTGCAG
>S1_5605220_8
GCATCAACAGCAACAACAACAGCAGGCTGTGGTACCAGAGCCCAGTCGTTCAATTAATGTGCAG
>S1_5605220_9
CAGCAGGCTGTGGTACCAGAGCCCAGTCGTTCAATTAATGTGCAG
>S1_6116585_1
CAGCTATTTTCATAGCACTTGATTTTCTGTTTTCAAGAGATTCAGAAAATCGGCAGGGGCATGG
>S1_6116585_2
CAGCTATTTTCATAGCACTTGATTTTCTGTTTTCAAGAGATTCAGAAAATTGGCAGGGGCATGG
>S1_6116585_3
GATTCAGAAAATTGGCAGGGGCATGGACTGAGTTGAGGCAAGGTATTCATTAAGAAAGAGGCTG
>S1_6116585_4
GATTCAGAAAATCGGCAGGGGCATGGACTGAGTTGAGGCAAGGTATTCATTAAGAAAGAGGCTG
>S1_5989383_1
CTGCCAACCAGACCTCTACGGGCCACAGGCCTCAGAATGGGCGACGGCTGGCCCGCACCAAGCT
>S1_5989383_2
CTGCCAACCAGACCTCTACGGGCCACAGGCCTCAGAATGGGCGACGGCTGGGCCGCACCAAGCT
>S1_5989383_3
CTGCCAACCAGACCTCTACGGGCCACAGGCCTCAGAATGGGCGACGGCTGGTCCGCACCAAGCC
>S1_5989383_4
CTGCCAACCAGACCTCTACGGGCCACAGGCCTCAGAATGGGCGACGGCTGGTCCGCACCAAGCT
>S1_5989383_5
CTGCCAGCCAGACCTCTACGGGCCACAGGCCTCAGAATGGGCGACGGCTGGACCGGACCAAGCT
>S1_5989383_6
CTGCCAGCCAGACCTCTACGGGCCACAGGCCTCAGAATGGGCGACGGCTGGCCCGGACCAAGCT
>S1_5989383_7
CTGCCAGCCAGACCTCTACGGGCCACAGGCCTCAGAATGGGCGACGGCTGGGCCGGACCAAGCT
>S1_5989383_8
CTGCCAGCCAGACCTCTACGGGCCACAGGCCTCAGAATGGGCGACGGCTGGTCCGGACCAAGCT
>S1_5989383_9
TGCCAGCCAGACCTCTCCGGGCCACAGGCCTCAGAATGGGCGACGGCTGGTCCGGACCAAGCTG
>S1_5989383_10
TGCCAGCCAGTCCTCTACGGGCCACAGGCCTCAGAATGGGCGACGGCTGGTCCGGACCAAGCTG
>S1_5989383_11
TGCCAGCCAGGCCTCTACGGGCCACAGGCCTCAGAATGGGCGACGGCTGGTCCGGACCAAGCTG
>S1_5989383_12
TGCCAGCCAGCCCTCTACGGGCCACAGGCCTCAGAATGGGCGACGGCTGGTCCGGACCAAGCTG
>S1_5989383_13
TGCCAGCCAGACCTCTACGGGCCACAGGCCTCAGAATGGGCGACGGCTGGTCCGGACCAAGCTG
>S1_5989383_14
TCCCAGCCAGACCTCTACGGGCCACAGGCCTCAGAATGGGCGACGGCTGGTCCGGACCAAGCTG
>S1_5989383_15
TGCCAACCAGACCTCTGCGGGCCACAGGCCTCAGAATGGGCGACGGCTGGTCCGCACCAAGCTG
>S1_5989383_16
TGCCAACCAGACCTCTCCGGGCCACAGGCCTCAGAATGGGCGACGGCTGGTCCGCACCAAGCTG
>S1_5989383_17
TGCCAACCAGTCCTCTACGGGCCACAGGCCTCAGAATGGGCGACGGCTGGTCCGCACCAAGCTG
>S1_5989383_18
TGCCAACCAGGCCTCTACGGGCCACAGGCCTCAGAATGGGCGACGGCTGGTCCGCACCAAGCTG
>S1_5989383_19
TGCCAACCAGCCCTCTACGGGCCACAGGCCTCAGAATGGGCGACGGCTGGTCCGCACCAAGCTG
>S1_5989383_20
TGCCACCCAGACCTCTACGGGCCACAGGCCTCAGAATGGGCGACGGCTGGTCCGCACCAAGCTG
>S1_5989383_21
TGCCAACCAGACCTCTACGGGCCACAGGCCTCAGAATGGGCGACGGCTGGTCCGCACCAAGCTG
>S1_6289520_1
CAGCCTCTGGGCCAAGCCATAGCTGAAGCTCTGCGCCTCGGGCTCATCAAGTCCAGGGATGATC
>S1_6289520_2
CAGCCTCTGGGCCAAGCCATAGCTGAAGCTCTGCGCCTCGGGCTTATCAAGTCCAGGAATGATC
>S1_6289520_3
CAGCCTCTGGGCCAAGCCATAGCTGAAGCTCTGCGCCTCGGTCTCATCAAGTCCAGGGATGATC
>S1_6289520_4
CAGCCTCTGGGCCAAGCCATAGCTGAAGCTCTGCGCCTCGGTCTTATCAAGTCCAGGAATGATC
>S1_6289520_5
CAGCCTCTGGGCCAAGCCATAGCTGAAGCTCTGTGCCTCGGTCTTATCAAGTCCAGGGATGATC
>S1_6289520_6
CTCTGCGCCTCGGTCTCATCAAGTCCAGGGATGATCTGTTTATCTCCTCTAAACTATGGAGCAG
>S1_6289520_7
CTCTGCGCCTCGGTCTTATCAAGTCCAGGAATGATCTGTTCATCTCCTCTAAACTATGGAGCAG
>S1_6289520_8
CTCTGCGCCTCGGTCTCATCAAGTCCAGGGATGATCTGTTTATCGCCTCTAAACTATGGAGCAG
>S1_6289520_9
CTCTGCGCCTCGGTCTTATCAAGTCCAGGAATGATCTGTTCATCGCCTCTAAACTATGGAGCAG
>S1_6289520_10
CTCTGCGCCTCGGTCTCATCAAGTCCAGGGATGATCTGTTTATCCCCTCTAAACTATGGAGCAG
>S1_6289520_11
CTCTGCGCCTCGGTCTTATCAAGTCCAGGAATGATCTGTTCATCCCCTCTAAACTATGGAGCAG
>S1_6289520_12
CTCTGCTCCTCGGTCTCATCAAGTCCAGGGATGATCTGTTTATCACCTCTAAACTATGGAGCAG
>S1_6289520_13
CTCTGCGCCTCGGTCTCATCAAGTCCAGGGATGATCTGTTTATCACCTCTAAACTATGGAGCAG
>S1_6289520_14
CTCTGTGCCTCGGTCTTATCAAGTCCAGGGATGATCTGTTCATCACCTCTAAACTATGGAGCAG
>S1_6289520_15
CTCTGCGCCTCGGTCTTATCAAGTCCAGGAATGATCTGTTCATCACCTCTAAACTATGGAGCAG
>S1_6421612_1
CTGCAGATTGAATGGGGGACTTCCCACACTCACCTGCCCCATTGGCTTCCTGAACAAAAGCTTG
>S1_6421612_2
CTGCAGATTGAATGGGGGCCTTCCCACACTCACCTGCCCCATTGGCTTCCCGAACAAAAGCTTG
>S1_6421612_3
CTGCAGATTGAATGGGGGCCTTCCCACACTCACCTGCCCCATTGGCTTCCTGAACAAAAGCTTG
>S1_6421612_4
CTGCAGATTGAATGGGGGGCTTCCCACACTCACCTGCCCCATTGGCTTCCCGAACAAAAGCTTG
>S1_6421612_5
CTGCAGATTGAATGGGGGGCTTCCCACACTCACCTGCCCCATTGGCTTCCTGAACAAAAGCTTG
>S1_6421612_6
CTGCAGATTGAATGGGGGTCTTCCCACACTCACCCGCCCCATTGGCTTCCTGAACAAAAGCTTG
>S1_6421612_7
CTGCAGATTGAATGGGGGTCTTCCCACACTCACCTGCCCCATTGGCTTCCCGAACAAAAGCTTG
>S1_6421612_8
CTGCAGATTGAATGGGGGTCTTCCCACACTCACCTGCCCCATTGGCTTCCTGAACAAAAGCTTG
>S1_6421612_9
TCTCCTGCCCCATTGGCTTCCTGAACAAAAGCTTGGGACACTAACATCAACGCCATGACTGCTG
>S1_6421612_10
TCGCCTGCCCCATTGGCTTCCTGAACAAAAGCTTGGGACACTAACATCAACGCCATGACTGCTG
>S1_6421612_11
TCCCCTGCCCCATTGGCTTCCTGAACAAAAGCTTGGGACACTAACATCAACGCCATGACTGCTG
>S1_6421612_12
TCACCTGCCCCATTGGCTTCCTGAACAAAAGCTTGGGACACTAACATCAACGCCATGACTGCTG
>S1_6421612_13
TCACCCGCCCCATTGGCTTCCTGAACAAAAGCTTGGGACACTAACATCAACGCCATGACTGCTG
>S1_6421612_14
TCGCCTGCCCCATTGGCTTCCCGAACAAAAGCTTGGGACACTAACATCAACGCCATGACTGCTG
>S1_6421612_15
TCCCCTGCCCCATTGGCTTCCCGAACAAAAGCTTGGGACACTAACATCAACGCCATGACTGCTG
>S1_6421612_16
TCACCTGCCCCATTGGCTTCCCGAACAAAAGCTTGGGACACTAACATCAACGCCATGACTGCTG
>S1_6421612_17
CCACCTGCCCCATTGGCTTCCCGAACAAAAGCTTGGGACACTAACATCAACGCCATGACTGCTG
>S1_6421612_18
TCACCTGCCCCATTGGCTCCCCGAACAAAAGCTTGGGACACTAACATCAACGCCATGACTGCTG
>S1_6450350_1
CAGCATAAAGGCTCCGAAATTTGGCCATCGTCTTACAGCAATCTGTTGCAGTTGCAG
>S1_6450350_2
CAGCATAAAGGGTCCGAAATTTGGCCATCGTCTTACAGCAATCTGTTGCAGTTGCAG
>S1_6450350_3
CAGCATAAAGGTTCCGAAATTTGGCCATCGTCTTACAGCAATCTGTTGCAGTTGCAG
>S1_6450350_4
CAGCATGAAGGTTCTGAAATTTGGCCATCGTCTTACAGCGATCTGTTGTGCAG
>S1_6450350_5
CAGCTTAAAGGTTCTGAAATTTGGCCATCGTCTTACAGCAATCTGTTGCAGTTGCAG
>S1_6450350_6
CAGCTTAAAGGTTCTGAAATTTGGCCATCGTCTTACAGCAATCTGTTGCAGTTGCAG
>S1_6450350_7
CAGCATAAAGGTTCCGAAATTTGGCCATCGTCTTACAGCAATCTGTTGCAGTTGCAG
>S1_6450350_8
CAGCATGAAGGTTCTGAAATTTGGCCATCGTCTTACAGCGATCTGTTGTGCAG
>S1_6450340_1
CAGCATAAAGGCTCCGAAATTTGGCCATCGTCTTACAGCAATCTGTTGCAGTTGCAG
>S1_6450340_2
CAGCATAAAGGGTCCGAAATTTGGCCATCGTCTTACAGCAATCTGTTGCAGTTGCAG
>S1_6450340_3
CAGCATAAAGGTTCCGAAATTTGGCCATCGTCTTACAGCAATCTGTTGCAGTTGCAG
>S1_6450340_4
CAGCATGAAGGTTCTGAAATTTGGCCATCGTCTTACAGCGATCTGTTGTGCAG
>S1_6450340_5
CAGCTTAAAGGTTCTGAAATTTGGCCATCGTCTTACAGCAATCTGTTGCAGTTGCAG
>S1_6450340_6
CAGCTTAAAGGTTCTGAAATTTGGCCATCGTCTTACAGCAATCTGTTGCAGTTGCAG
>S1_6450340_7
CAGCATAAAGGTTCCGAAATTTGGCCATCGTCTTACAGCAATCTGTTGCAGTTGCAG
>S1_6450340_8
CAGCATGAAGGTTCTGAAATTTGGCCATCGTCTTACAGCGATCTGTTGTGCAG
>S1_6691294_1
CAGCAAAAGCGCGAGGCCACGGGTGTCGCCGTCGGCTATCTCCGCAATTTGTTGAGCTG
>S1_6691294_2
CAGCAAAAGCGCGAGGCCACGGGTGTCGCCGTCGGCTATCTCCGCGATTTGTTGAGCTG
>S1_6691294_3
CAGCAAAAGCGCGAGGCCACGGTTGTCGCCGCCGGCTATCTCCGCAATTTGTTGAGCTG
>S1_6691294_4
CAGCAAAAGCGCGAGGCCACGGTTGTCGCCGCCGGCTATCTCCGCGATTTGTTGAGCTG
>S1_6691294_5
CAGCAAAAGCGCGAGGCCACGGTTGTCGCCGTCGGCTATCTCCGCAATTTGTTGAGCAG
>S1_6691294_6
CAGCAAAAGCGCGAGGCCACGGTTGTCGCCGTCGGCTATCTCCGCAATTTGTTGAGCTG
>S1_6691294_7
CAGCAAAAGCGCGAGGCCACGGTTGTCGCCGTCGGCTATCTCCGCCATTTGTTGAGCTG
>S1_6691294_8
CAGCAAAAGCGCGAGGCCACGGTTGTCGCCGTCGGCTATCTCCGCGATTTGTTGAGCTG
>S1_6691294_9
CAGCAAAAGCGCGAGGCCACGGTTGTCGCCGTCGGCTATCTCCGCGCTTTGTTGAGCTG
>S1_6691294_10
CAGCAAAAGCGCGAGGCCACGGTTGTCGCCGTCGGCTATCTCCGCGGTTTGTTGAGCTG
>S1_6691294_11
CAGCAAAAGCGCGAGGCCACGGTTGTCTCCGTCGGCTATCTCCGCGATTTGTTGAGCTG
>S1_6691294_12
CAGCAAAAGCGCGAGGCCAGGGTTGTCGCCGTCGGCTATCTCCGCGATTTGTTGAGCTG
>S1_6691294_13
CAGCAAAAGCGCGAGGCCCCGGTTGTCGCCGTCGGCTATCTCCGCGATTTGTTGAGCTG
>S1_6691294_14
CAGCAAAAGCGCGAGGCCACGGTTGTCGCCGTCGGCTATCTCCGCGATTTGTTGAGCTG
>S1_6691294_15
CAGCAAAAGCGCGAGGCCACGGTTGTCCCCGTCGGCTATCTCCGCGATTTGTTGAGCTG
>S1_6691294_16
CAGCAAAAGCGCGAGGCCACGGTTGTCACCGTCGGCTATCTCCGCGATTTGTTGAGCTG
>S1_6691294_17
CAGCAAAAGCGCGAGGCCACGGTTGTCTCCGTCGGCTATCTCCGCAATTTGTTGAGCTG
>S1_6691294_18
CAGCAAAAGCGCGAGGCCGCGGTTGTCGCCGTCGGCTATCTCCGCAATTTGTTGAGCTG
>S1_6691294_19
CAGCAAAAGCGCGAGGCCCCGGTTGTCGCCGTCGGCTATCTCCGCAATTTGTTGAGCTG
>S1_6691294_20
CAGCAAAAGCGCGAGGCCACGGTTGTCGCCGTCGGCTATCTCCGCAATTTGTTGAGCTG
>S1_6691294_21
CAGCAAAAGCGCGAGGCCACGGTTGTCCCCGTCGGCTATCTCCGCAATTTGTTGAGCTG
>S1_6883157_1
CTGCATAGAACTCAAGAACGTATTCTTCTCATACCCAACAAGGCCTGACCAAATGATCTTCAAG
>S1_6883157_2
CTGCATAGAACTCAAGAACGTGTTCTTCTCATACCCAACAAGGCCTGACCAAATGATCTTTAAG
>S1_6883157_3
ACAAGGCCTGACCAAATGATCTTTAAGGGGCTCTCTCTCAGAATTGAAGCTGGTAAAACAGCTG
>S1_6883157_4
ACAAGGCCTGACCAAATGATCTTCAAGGGGCTCTCTCTCAGAATTGAAGCTGGTAAAACAGCTG
>S1_6927353_1
CAGCAACCTATCTGTTGATGACACACATCCACCTGCCACCTGAGCTGACTGCATATTCTGCCCA
>S1_6927353_2
CAGCAACCTATCTGTTGATGACACACATCCACCTGCCATCTGAGCTCACTGCATATTCTGCCCA
>S1_6927353_3
CAGCAACCTATCTGTTGATGACACACATCCACCTGCCATCTGAGCTGACTGCATATTCTGCCCA
>S1_6927353_4
TGCCACCTGAGCTGACTGCATATTCTGCCCAACTTATACCCCAAGCTTAAGAGCTCCCATGCTG
>S1_6927353_5
TGCCATCTGAGCTCACTGCATATTCTGCCCAACTTATACCCCAAGCTTAAGAGCTCCCATGCTG
>S1_6927353_6
TGCCATCTGAGCTGACTGCATATTCTGCCCAACTTATACACCAAGCTTAAGAGCTCCCATGCTG
>S1_6927353_7
TGCCGCCTGAGCTGACTGCATATTCTGCCCAACTTATACACCAAGCTTAAGAGCTCCCATGCTG
>S1_6927353_8
TGCCCCCTGAGCTGACTGCATATTCTGCCCAACTTATACACCAAGCTTAAGAGCTCCCATGCTG
>S1_6927353_9
TGCCACCTGAGCTGACTGCATATTCTGCCCAACTTATACACCAAGCTTAAGAGCTCCCATGCTG
>S1_6927353_10
TGCCATCTGAGCTCACTGCATATTCTGCCCAACTTATACACCAAGCTTAAGAGCTCCCATGCTG
>S1_6912355_1
CTGCCGTCAAAGCTAAGCATTGACACAATTTCCTGCATTATGGGGCCGCTCTCCACGGTCTTGC
>S1_6912355_2
CTGCCGTCAAAGCTAAGCATTGACACAATTTCCTGCATTATGGGGGCGCTCTCCACGGTCTTGC
>S1_6912355_3
CTGCCGTCAAAGCTAAGCATTGACACAATTTCCTGCATTATGGGGGCGCTCTCTACGGTCTTGC
>S1_6912355_4
CTGCCGTCAAAGCTAAGCATTGACACAATTTCCTGCATTATGGGGTCGCTCTCCACGGTCTTGC
>S1_6912355_5
CTGCCGTCAAAGCTAAGCATTGACACAATTTCCTGCATTATGGGGTCGCTCTCTACGGCCTTGC
>S1_6912355_6
CTGCCGTCAAAGCTAAGCATTGACACAATTTCCTGCATTATGGGGTCGCTCTCTACGGTCTTGC
>S1_6912355_7
CAAAGCTAAGCATTGACACAATTTCCTGCATTATGGGGTCGCTCTCTTCGGTCTTGCCATGCTG
>S1_6912355_8
CAAAGCTAAGCATTGACACAATTTCCTGCATTATGGGGTCGCTCTCTACGGTCTTGCCATGCTG
>S1_6912355_9
CAAAGCTAAGCATTGACACAATTTCCTGCATTATGGGGTCGCTCTCCACGGTCTTGCCATGCTG
>S1_7244733_1
CTGCGCCAGCCCGTACAATGAGGAAGCCCAATATTTCAACAGTAGGTTAAAAGGAGCGGTGGCC
>S1_7244733_2
CTGCGCCAGCCCGTACAATGAGGAAGCCCAATATTTTAACAGTAGGTTAAAAGGAGCGGTGGCC
>S1_7244733_3
CTGCGCCAGCCCGTACAATGAGGGAGCCCAATATTTCAACAGTAGGTTAAAAGGAGCGGTGGCC
>S1_7244733_4
CTGCGCCAGCCCGTACAATGAGGGAGCCCAATATTTTAACAGTAGGTTAAAAGGAGCGGTGGCC
>S1_7244733_5
CTGCGCCAGCCCGTACAATGAGGTAGCCCAATATTTCAACAGTAGGTTAAAAGGAGCGGGGGCC
>S1_7244733_6
CTGCGCCAGCCCGTACAATGAGGTAGCCCAATATTTCAACAGTAGGTTAAAAGGAGCGGTGGCC
>S1_7244733_7
CTGCGCCAGCCCGTACAATGAGGTAGCCCAATATTTCAACAGTAGGTTAAAAGGAGCTGTGGCC
>S1_7244733_8
CTGCGCCAGCCCGTACAATGAGGTAGCCCAATATTTTAACAGTAGGTTAAAAGGAGCGGTGGCC
>S1_7244733_9
CAATATTTCAACAGTAGGTTAAAAGGAGCGGTGGCCCAACTCAGAAAGGGCCTTCCGGAGGCTG
>S1_7244733_10
CAATATTTCAACAGTAGGTTAAAAGGAGCGGTGGCCCAACTCAGAAAGGACCTTCCGGAGGCTG
>S1_7244733_11
CAATATTTCAACAGTAGGTTAAAAGGAGCTGTGGCCCAACTCAGAAAGGACCTTCCAGAGGCTG
>S1_7244733_12
CAATATTTTAACAGTAGGTTAAAAGGAGCGGTGGCCCAACTCAGAAAGGACCTTCCAGAGGCTG
>S1_7244733_13
CAATATTTCAACAGTAGGTTAAAAGGAGCGGTGGCCCAACTCAGAAAGGACCTTCCAGAGGCTG
>S1_7244667_1
CTGCTATCCTTACGTTATGGATCGTTTTCCCATTACTGCGGCCCAGGAGGATAAGCATGGCTG
>S1_7244667_2
CTGCTATCCTTACGTTATGGATCGTTTTCCCATTACTGCGGCCCAGGCGGATAAGCATGGCTG
>S1_7244667_3
CTGCTATCCTTACGTTATGGATCGTTTTCCCATTACTGCGGCCCAGGGGGATAAGCATGGCTG
>S1_7244667_4
CTGCTATCCTTACGTTATGGATCGTTTTCCCATTACTGCGGCCCAGGTGGATAAGCATGGCTG
>S1_7244667_5
CTGCTATCCTTACGTTATGGATCGTTTTCCGATTACTGCGGCCCAGGAGGATAAGCATGGCTGA
>S1_7244667_6
CTGCTATCCTTACGTTATGGATCGTTTTCCGATTACTGCGGCCCAGGCGGATAAGCATGGCTG
>S1_7244667_7
CTGCTATCCTTACGTTATGGATCGTTTTCCGATTACTGCGGCCCAGGGGGATAAGCATGGCTG
>S1_7244667_8
CTGCTATCCTTACGTTATGGATCGTTTTCCGATTACTGCGGCCCAGGTGGATAAGCATGGCTG
>S1_7244667_9
CTGCTATCCTTACGTTATGGATCGTTTTCCCATTACTGCGGCCCAGGTGGATAAGCATGGCTG
>S1_7244667_10
CTGCTATCCTTACGTTATGGATCGTTTTCCGATTACTGCGGCCCAGGTGGATAAGCATGGCTG
>S1_8372195_1
CAGCGGCGGAGGCCTTTGACTGTCAGTCTTGAGAAGAAATCAAGCATCACATCGGTGTGCAGGC
>S1_8372195_2
CAGCGGCGGAGGCCTTTGACTGTCAGTCTTGAGAAGAAGTCAAGCATCACATCGGTGTGCAGGC
>S1_8372195_3
CAGCGGGGGAGGCCTTTGACTGTCAGTCTTGAGAAGAAATCAAGCATCACATCGGTGTGCAGGC
>S1_8372195_4
CAGCGGGGGAGGCCTTTGACTGTCAGTCTTGAGAAGAAGTCAAGCATCACATCGGTGTGCAGGC
>S1_8372195_5
CAGCGGTGGAGGCCTTTGACTGTCAGTCTTGAGAAGAAATCAAGCATCACATCGGAGTGCAGGC
>S1_8372195_6
CAGCGGTGGAGGCCTTTGACTGTCAGTCTTGAGAAGAAATCAAGCATCACATCGGTGTGCAGGC
>S1_8372195_7
CAGCGGTGGAGGCCTTTGACTGTCAGTCTTGAGAAGAAGGCAAGCATCACATCGGTGTGCAGGC
>S1_8372195_8
CAGCGGTGGAGGCCTTTGACTGTCAGTCTTGAGAAGAAGTCAAGCATCACATCGGTGTGCAGGC
>S1_8372195_9
GCGGTGGAGGCCTTTGACTGTCAGTCTTGAGAAGAAATCAAGCATCGCATCGGTGTGCAGGCTG
>S1_8372195_10
GCGGTGGAGGCCTTTGACTGTCAGTCTTGAGAAGAAGTCAAGCATCCCATCGGTGTGCAGGCTG
>S1_8372195_11
GCGGTGGAGGCCTTTGACTGTCAGTCTTGAGAAGAAATCAAGCATCCCATCGGTGTGCAGGCTG
>S1_8372195_12
GCGGTGGAGGCCTTTGACTGTCAGTCTTGAGAAGAAGTCAAGCATCACATCGGTGTGCAGGCTG
>S1_8372195_13
GCGGTGGAGGCCTTTGACTGTCAGTCTTGAGAAGAAATCAAGCATCACATCGGTGTGCAGGCTG
>S1_8372195_14
GCGGTGGAGGCCTTTGACTGTCAGTCTTGAGAAAAAATCAAGCATCACATCGGTGTGCAGGCTG
>S1_8028456_1
CAGCTACCCACGACTACCAACGGTTCAACAATTGTTCAATTGGGGATGCAATCTGGGGGGTCGC
>S1_8028456_2
CAGCTACCCACGACTACCAACGGTTCAACAATTGTTCAATTGGGGATGCAATCTGGTGGGCCGC
>S1_8028456_3
CAGCTACCCACGACTACCAACGGTTCAACAATTGTTCAATTGGGGATGCAATCTGGTGGGGCGC
>S1_8028456_4
CAGCTACCCACGACTACCAACGGTTCAACAATTGTTCAATTGGGGATGCAATCTGGTGGGTCGC
>S1_8028456_5
CAGCTACCCACGACTACCAACGGTTCAACCATTTTTCAATTGGGGATGCAATCTGGTGGGGCGC
>S1_8028456_6
CAGCTACCCACGACTACCAACGGTTCAACCATTTTTCAATTGGGGATGCAATCTGGTGGGTCGC
>S1_8028456_7
CAGCTACCCACGATTACCAACGGTTCAACCATTTTTCAATTGGGGATGCAATCTGATGGGTCGC
>S1_8028456_8
TCAACCATTTTTCAATTGGGGATGCAATCTGATGGGTCGCGTGATGGAGGATTAGGTATTGCAG
>S1_8028456_9
TCAACAATTGTTCAATTGGGGATGCAATCTGGTGGGTCGCGTGATGAAGGATTAGGTATTGCAG
>S1_8028456_10
TCAACCATTTTTCAATTGGGGATGCAATCTGGTGGGTCGCGTGATGGAGGATTAGATATTGCAG
>S1_8381509_1
CTGCAACAGCGTGAGTCCCAACGAAAACTCTCTTGATCCATTGCTCGGCAAGTACGGAGACAAT
>S1_8381509_2
CTGCAACAGTGTGAGTCCCAACGAAAACTCTCTTGATCCATTGCTCGGCAAGTACGCAGACAAT
>S1_8381509_3
CTGCAACAGTGTGAGTCCCAACGAAAACTCTCTTGATCCATTGCTCGGCAAGTACGGAGACAAT
>S1_8381509_4
GCTCGGCAAGTACGCAGACAATCTTCCACCTCCCCTGCTCCCCTTGAGTTCCATTCTCCAGCTG
>S1_8381509_5
GCTCGGCAAGTACGGAGACAATCTTCCTCCTCCCCTGCTCCACTTGAGTTCCATTCTCCAGCTG
>S1_8381509_6
GCTCGGCAAGTACGCAGACAATCTTCCTCCTCCCCTGCTCCACTTGAGTTCCATTCTCCAGCTG
>S1_8381509_7
GCTCGGCAAGTACGGAGACAATCTTCCGCCTCCCCTGCTCCACTTGAGTTCCATTCTCCAGCTG
>S1_8381509_8
GCTCGGCAAGTACGCAGACAATCTTCCGCCTCCCCTGCTCCACTTGAGTTCCATTCTCCAGCTG
>S1_8381509_9
GCTCGGCAAGTACGGAGACAATCTTCCCCCTCCCCTGCTCCACTTGAGTTCCATTCTCCAGCTG
>S1_8381509_10
GCTCGGCAAGTACGCAGACAATCTTCCCCCTCCCCTGCTCCACTTGAGTTCCATTCTCCAGCTG
>S1_8381509_11
GCTCGGCAAGTACGGAGACAATCTTCCACCTCCCCTGCTCCACTTGAGTTCCATTCTCCAGCTG
>S1_8381509_12
GCTCGGCAAGTACGCAGACAATCTTCCACCTCCCCTGCTCCACTTGAGTTCCATTCTCCAGCTG
>S1_8645444_1
CAGCTACGGCAAAAACGGCAACGGATCTCCGAACGAGTTCACGAGGTACGGAAGCAG
>S1_8645444_2
CAGCTACGGCAAAAACGGCAACGGATCTCCGAACGAGTTCACGAGTTACGGAAGCAG
>S1_8645444_3
CAGCTACGGCAAGAACGGCAACGGATCTCCGAACGAGTTCACGAGCTACGGAAGCAG
>S1_8645444_4
CAGCTACGGCAAGAACGGCAACGGATCTCCGAACGAGTTCACGAGGTACGGAAGCAG
>S1_8645444_5
CAGCTACGGCAAGAACGGCAACGGATCTCCGAACGAGTTCACGAGTTACGGAAGCAG
>S1_8645444_6
CAGCTACGGCAAGAACGGCAACGGATCTCCGAACGAGTTCACGAGTTACGGAAGCAG
>S1_8645444_7
CAGCTACGGCAAAAACGGCAACGGATCTCCGAACGAGTTCACGAGTTACGGAAGCAG
>S1_8645444_8
CAGCTACGGCAAAAACGGCAACGGATCCCCGAACGAGTTCACGAGTTACGGAAGCAG
>S1_8777783_1
CAGCAAAGGTTAAAGATGCTGAAGCAAAAGAAGCAACTACTTGAGGGCAGAACTCATCATATAA
>S1_8777783_2
CAGCAAAGGTTAAAGGGGCTGAAGCAAAAGAAGCAACTACTTGAGGGCAGAACTCATCATATAA
>S1_8777783_3
CAGCAAAGGTTAAAGGTGCTGAAGCAAAAGAAGCAACTACTTGAGGGCAGAACTCATCATATAA
>S1_8777783_4
GGTTAAAGGTGCTGAAGCAAAAGAAGCAACTACTTGAGGGCAGAACTCATCATATAACTGGCAG
>S1_8777783_5
GGTTAAAGATGCTGAAGCAAAAGAAGCAACTACTTGAGGGCAGAACTCATCATATAACTGGCAG
>S1_9218054_1
CAGCTTTATTCCTCTCTCCACTAGTTCCAGCCGCAAGCCTGCCAGCAAGAAAATTGGCCATCAC
>S1_9218054_2
CAGCTTTATTCCTCTCTCCACTAGTTCCAGCCGCAAGCCTGCTAGCAAGAAAATTGGCCATCAC
>S1_9218054_3
CTAGTTCCAGCCGCAAGCCTGCTAGCAAGAAAATTGGCCATCTCTTTCATGGCTCCCTCAGCTG
>S1_9218054_4
CTAGTTCCAGCCGCAAGCCTGCTAGCAAGAAAATTGGCCATCGCTTTCATGGCTCCCTCAGCTG
>S1_9218054_5
CTAGTTCCAGCCGCAAGCCTGCTAGCAAGAAAATTGGCCATCCCTTTCATGGCTCCCTCAGCTG
>S1_9218054_6
CTATTTCCAGCCGCAAGCCTGCTAGCAAGAAAATTGGCCATCACTTTCATGGCTCCCTCAGCTG
>S1_9218054_7
CTAGTTCCAGCCGCAAGCCTGCTAGCAAGAAAATTGGCCATCACTTTCATGGCTCCCTCAGCTG
>S1_9218054_8
CAAGTTCCAGCCGCAAGCCTGCTAGCAAGAAAATTGGCCATCACTTTCATGGCTCCCTCAGCTG
>S1_9218054_9
CTAGTCCCAGCCGCAAGCCTGCTAGCAAGAAAATTGGCCATCACTTTCATGGCTCCCTCAGCTG
>S1_9218054_10
CTATTTCCAGCCGCAAGCCTGCCAGCAAGAAAATTGGCCATCACTTTCATGGCTCCCTCAGCTG
>S1_9218054_11
CTGGTTCCAGCCGCAAGCCTGCCAGCAAGAAAATTGGCCATCACTTTCATGGCTCCCTCAGCTG
>S1_9218054_12
CTAGTTCCAGCCGCAAGCCTGCCAGCAAGAAAATTGGCCATCACTTTCATGGCTCCCTCAGCTG
>S1_9218054_13
CGAGTTCCAGCCGCAAGCCTGCCAGCAAGAAAATTGGCCATCACTTTCATGGCTCCCTCAGCTG
>S1_9218054_14
CAAGTTCCAGCCGCAAGCCTGCCAGCAAGAAAATTGGCCATCACTTTCATGGCTCCCTCAGCTG
>S1_9218054_15
CTATTCCCAGCCGCAAGCCTGCCAGCAAGAAAATTGGCCATCACTTTCATGGCTCCCTCAGCTG
>S1_9218054_16
CTGGTCCCAGCCGCAAGCCTGCCAGCAAGAAAATTGGCCATCACTTTCATGGCTCCCTCAGCTG
>S1_9218054_17
CTAGTCCCAGCCGCAAGCCTGCCAGCAAGAAAATTGGCCATCACTTTCATGGCTCCCTCAGCTG
>S1_9218054_18
CAAGTCCCAGCCGCAAGCCTGCCAGCAAGAAAATTGGCCATCACTTTCATGGCTCCCTCAGCTG
>S1_9300100_1
CAGCCATAGTGCCACGTGCCTTCGAGTTTAAGCTACTACGGATGGAATTTCCCTTAAGCAAAAT
>S1_9300100_2
CAGCCATAGTGCCACGTGCCTTCGAGTTTAAGCTACTACGGATGGGATTTCCCTTAAGCAAAAT
>S1_9300100_3
CAGCCATGGCGCCACGTGCCTTCGAGTTTAAGCTACTACGGATGGAATTTCCCTTAGGCAAAAT
>S1_9300100_4
CAGCCATGGGGCCACGTGCCTTCGAGTTTAAGCTACTACGGATGGAATTTCCCTTAGGCAAAAT
>S1_9300100_5
CAGCCATGGTGCCACGTGCCTTCGAGTTTAAGCTACTACGGATGGAATTTCCCTTAGGCAAAAT
>S1_9300100_6
TGCCTTCGAGTTTAAGCTACTACGGATGGAATTTCCCTTAGGCAAAATTTCCCTGAACACGCAG
>S1_9300100_7
TGCCTTCGAGTTTAAGCTACTACGGATGGAATTTCCCTTAGGCAAAATTGCCCTGAACACGCAG
>S1_9300100_8
TGCCTTCGAGTTTAAGCTACTACGGATGGAATTTCCCTTAAGCAAAATTGCCCTGAACACGCAG
>S1_9300100_9
TGCCTTCGAGTTTAAGCTACTACGGATGGAATTTCCCTTAGGCAAAATTCCCCTGAACACGCAG
>S1_9300100_10
TGCCTTCGAGTTTAAGCTACTACGGATGGAATTTCCCTTAAGCAAAATTCCCCTGAACACGCAG
>S1_9300100_11
TGCCTTCGAGTTTAAGCTACTACGGATGGAATTTCCCTTAGGCAAAATTACCCTGAACACGCAG
>S1_9300100_12
TGCCTTCGAGTTTAAGCTACTACGGATGGAATTTCCCTTAAGCAAAATTACCCTGAACACGCAG
>S1_9830551_1
CAGCTCAAAATGAAGAGAGAAAAAGTCCCTGGCAGGGGAAGCCTTACACA-TTCTTGGTGGCAG
>S1_9830551_2
CAGCTCAAAATGAAGAGAGAAAAAGTCCCTGGCAGGGGGAGCCTTACACA-TTCTTGGTGGCAG
>S1_9830551_3
CAGCTCAAAATGAAGAGAGAAAAAGTCCCTGGCAGGGGTAGCCTTACACA-TTCTTGGTGGCAG
>S1_9830551_4
CAGCTCAAAATGAAGAGAGAAAAAGTCCCTGGCAGGGGTAGCCTTACACATTTCTTGGTGGCAG
>S1_9830551_5
CAGCTCAAAATGAAGAGAGAAAAAGTCCCTGGCAGGGGTAGCCTTACACATTTCTTGGTGGCAG
>S1_9830551_6
CAGCTCAAAATGAAGAGAGAAAAAGTCCCTGGCAGGGGTAGCCTTACACA-TTCTTGGTGGCAG
>S1_10608331_1
CTGCGTCTGTGACTCGATCTCGGCTTAGGCGAATGGGTTTGATAGGGGAGATTAACTCGGAGAG
>S1_10608331_2
CTGCGTCTGTGACTCGATCTCGGCTTAGGCGAATGGTTTTGATAGGGGAGATGAACTCGGAGAG
>S1_10608331_3
CTGCGTCTGTGACTCGATCTCGGCTTAGGCGAATGGTTTTGATAGGGGAGATTAACTCGGAGAG
>S1_10608331_4
CTGCGTCTGTGACTCGATCTCGGCTTAGGCGAATGGTTTTGATAGGGGGGATTAACTCGGAGAG
>S1_10608331_5
CTGCGTCTTTGACTCGATCTCGGCTTAGGCGAATGGGTTTGATAGGGGAGATGAACTCGGAGAG
>S1_10608331_6
CTGCGTCTTTGACTCGATCTCGGCTTAGGCGAATGGTTTTGATAGGGGAGATGAACTCGGAGAG
>S1_10608331_7
CTGCGTCTTTGACTCGATCTCGGCTTAGGCGAATGGTTTTGATAGGGGGGATGAACTCGGAGAG
>S1_10608331_8
GAGATGAACTCGGAGAGGCGGGAGACGGAGTACGTCCCTGCAGGAATGGGACGGCCGAGCGCTG
>S1_10608331_9
GAGATTAACTCGGAGAGGCGGGAGACGGAGTACGTGACTGCAGGAATGGGACGGCCGAGCGCTG
>S1_10608331_10
GAGATGAACTCGGAGAGGCGGGAGACGGAGTACGTGACTGCAGGAATGGGACGGCCGAGCGCTG
>S1_10608331_11
GAGATTAACGCGGAGAGGCGGGAGACGGAGTACGTGACTGCAGGAATGGGACGGCCGAGCGCTG
>S1_10608331_12
GAGATGAACTCGGAGAGGCGGGAGACGGAGTACGTCACTGCAGGAATGGGACGGCCGAGCGCTG
>S1_10608331_13
GAGATGAACGCGGAGAGGCGGGAGACGGAGTACGTCACTGCAGGAATGGGACGGCCGAGCGCTG
>S1_10996335_1
CTGCCAACTCCCCTTACACCTCAGACCTCAGATGGGGCCCTGACCCATATGGTTCCGTGGTCTA
>S1_10996335_2
CTGCCAACTCCCCTTACATCTCAGACCTCAGATGGGGCCCTGACCCATATGGTTCCGTGGTCTA
>S1_10996335_3
AACTCCCCTTACACCTCAGACCTCAGATGGGGCCCTGTCCCATATGGTTCCGTGGTCTACGCTG
>S1_10996335_4
AACTCCCCTTACACCTCAGACCTCAGATGGGGCCCTGGCCCATATGGTTCCGTGGTCTACGCTG
>S1_10996335_5
AACTCCCCTTACACCTCAGACCTCAGATGGGGCCCTGCCCCATATGGTTCCGTGGTCTACGCTG
>S1_10996335_6
AACTCCCCTTACATCTCAGGCCTCAGATGGGGCCCTGACCCATATGGTTCCGTGGTCTACGCTG
>S1_10996335_7
AACTCCCCTTACACCTCAGCCCTCAGATGGGGCCCTGACCCATATGGTTCCGTGGTCTACGCTG
>S1_10996335_8
AACTCCCCTTACATCTCAGACCTCAGATGGGGCCCTGACCCATATGGTTCCGTGGTCTACGCTG
>S1_10996335_9
AACTCCCCTTACGCCTCAGACCTCAGATGGGGCCCTGACCCATATGGTTCCGTGGTCTACGCTG
>S1_10996335_10
AACTCCCCTTACCCCTCAGACCTCAGATGGGGCCCTGACCCATATGGTTCCGTGGTCTACGCTG
>S1_10996335_11
AACTCCCCTTACACCTCAGACCTCAGATGGGGCCCTGACCCATATGGTTCCGTGGTCTACGCTG
>S1_10830727_1
CAGCTTTAGAGGCTGACACGTAAATGGGATAGGATCTGAAGGAGAATGGTGGAGGAGAAATTCA
>S1_10830727_2
CAGCTTTAGAGGGTGACACGTAAATGGGATAGGATCTGAAGGAGAATGGTGGAGGAGAAATTCA
>S1_10830727_3
CAGCTTTAGAGGTTGACAAGTAAATGGGATAGGATCTGAAGGAGAATGGGGGAGGAGAAATTCA
>S1_10830727_4
CAGCTTTAGAGGTTGACAAGTAAATGGGATAGGATCTGAAGGAGAATGGTGGAGGAGAAATTCA
>S1_10830727_5
CAGCTTTAGAGGTTGACAAGTAAATGGGATAGGATCTGAAGGAGAGTGGTGGAGGAGAAATTCA
>S1_10830727_6
CAGCTTTAGAGGTTGACACGTAAATGGGATAGGATCTGAAGGAGAATGGGGGAGGAGAAATTCA
>S1_10830727_7
CAGCTTTAGAGGTTGACACGTAAATGGGATAGGATCTGAAGGAGAATGGTGGAGGAGAAATTCA
>S1_10830727_8
TAGAGGTTGACACGTAAATGGGATAGGATCTGAAGGAGAATGGTGGAGGAGAAATTCAGGGCTG
>S1_10830727_9
TAGAGGTTGACAAGTAAATGGGATAGGATCTGAAGGAGAATGGTGGAGGAGAAATTCAGGGCTG
>S1_11272101_1
CAGCAGTACTGGGGAAGAAGACGAGACAGCTGAAACCAAAGAAAATTCAGGCTCTGCTTCTACT
>S1_11272101_2
CAGCAGTACTGGGGAAGAAGATGAGACAGCTGAAACCAAAGAAAATTCAGGCTCTGCTTCTACT
>S1_11272101_3
GGGAAGAAGATGAGACAGCTGAAACCAAAGAAAATTCAGGCTCTGCTTCTACTTTAAACAGCAG
>S1_11272101_4
GGGAAGAAGATGAGACAGCTGAAACCAAAGAAAATTCAGGCTCTGCTTCTACTTCAAACAGCAG
>S1_11272101_5
GGGAAGAAGACGAGACAGCTGAAACCAAAGAAAATTCAGGCTCTGCTTCTACTTCAAACAGCAG
>S1_11168598_1
CAGCAGTGTAACGGCCGGGGAGACTGCCGATGGGAGCTGGCGTCGGTGTCTTGGCACGTTGGGG
>S1_11168598_2
CAGCGGTGTAACGGCCAGGGAGACCGCCGATGGGAGCTGGCGTCAGTGTCTTGGCACATTGGGG
>S1_11168598_3
CAGCGGTGTAACGGCCGGGGAGACCACCGATGGGAGCTGGCATTGGTGTCTTGGCACATTGGGG
>S1_11168598_4
GGTGTAACGGCCGGGGAGACCACCGATGGGAGCTGGCATTGGTGTCTTGGCACATTGGGGGCAG
>S1_11168598_5
GGTGTAACGGCCAGGGAGACCGCCGATGGGAGCTGGCGTCAGTGTCTTGGCACATTGGGGGCAG
>S1_11378530_1
CTGCTGGAGTAAGGGCAGGAGCGGTTGGAGCACTTGGAGCACTAGCATTGGGAGCAACAGGGCC
>S1_11378530_2
CTGCTGGAGTAAGTGCAGGAGCGGTTGGAGCACTTGGAGCACTAGCATTGGGAGCAACAGGGCC
>S1_11378530_3
CTGCTGGAGTAAGTGCAGGGGCGGTTGGAGCACTTGGAGCACTAGCATTGGGAGCAACAGGGCC
>S1_11378530_4
CTGCTGGAGTAAGTGCAGGGGCGGTTGGAGCACTTGGAGCACTAGGATTGGGAGCAACAGGGCC
>S1_11378530_5
CTGCTGGAGTAAGTGCAGGGGCGGTTGGAGCACTTGGGGCACTAGCATTGGGAGCAACAGGGCC
>S1_11378530_6
CTGCTGGAGTAAGTGCAGGGGCGGTTGGGGCACTTGGAGCACTAGCATTGGGAGCAACAGGGCC
>S1_11378530_7
GGAGTAAGTGCAGGAGCGGTTGGAGCACTTGGAGCCCTAGCATTGGGAGCAACAGGGCCTGCTG
>S1_11378530_8
GGAGTAAGTGCAGGAGCGGTTGGAGCCCTTGGAGCACTAGCATTGGGAGCAACAGGGCCTGCTG
>S1_11378530_9
GGAGTAAGTGCAGGGGCGGTTGGAGCACTTGGAGCACTAGCATTGGGAGCAACAGGGCCTGCTG
>S1_11378530_10
GGAGTAAGTGCAGGAGCGGTTGGAGCACTTGGAGCACTAGCATTGGGAGCAACAGGGCCTGCTG
>S1_12515801_1
CAGCACTTGTATCTGCTAATCAATGCAAATATGAGCATGCATAAAGGCGGAGGGGTTGAGCTG
>S1_12515801_2
CAGCACTTGTATCTGCTAATCAATGCAAATATGAGCATGCATAAAGGCGGCGGGGTTGAGCTG
>S1_12515801_3
CAGCACTTGTATCTGCTAATCAATGCAAATATGAGCATGCATAAAGGCGGGGGGGTTGAGCTG
>S1_12515801_4
CAGCACTTGTATCTGCTAATCAATGCAAATATGAGCATGCATAAAGGCGGTGGGGTTGAGCTG
>S1_12515801_5
CAGCACTTGTATCTGCTAATCAATGCAAATATGAGCATGCGTAAAGGCGGAGGGGTTGAGCTG
>S1_12515801_6
CAGCACTTGTATCTGCTAATCAATGCAAATATGAGCATGCGTAAAGGCGGCGGGGTTGAGCTG
>S1_12515801_7
CAGCACTTGTATCTGCTAATCAATGCAAATATGAGCATGCGTAAAGGCGGGGGGGTTGAGCTG
>S1_12515801_8
CAGCACTTGTATCTGCTAATCAATGCAAATATGAGCATGCGTAAAGGCGGTGGGGTTGAGCTG
>S1_12515801_9
CAGCACTTGTATCTGCTAATCAATGCAAATATGAGCATGCGTAAAGGCGGTGGGGTTGAGCTG
>S1_12515801_10
CAGCACTTGTATCTGCTAATCAATGCAAATATGAGCATGCATAAAGGCGGTGGGGTTGAGCTG
>S1_17670419_1
CAGCAGGAGCCCCAAGCGCCTGATAACAATCTCAACATCAGATGGGAGATGGCATGGCAAATGG
>S1_17670419_2
CAGCAGGAGCCCCAAGCGTCTGATAACAATCTCAACATCAGACGGGAGATGGCATGGCAAATGG
>S1_17670419_3
CAGCAGGAGCCCCAAGCGTCTGATAACAATCTCAACATCAGATGGGAGATGGCATGGCAAATGG
>S1_17670419_4
CAGCAGGAGCCCCAAGCGTCTGATAACAATCTCAACATCAGATGGGGGATGGCATGGCAAATGG
>S1_17670419_5
AACATCAGATGGGAGATGGCATGGCAAATGGAATTCTGACTACGTCTTCTCCTTCCGGGAGCTG
>S1_17670419_6
AACATCAGACGGGAGATGGCATGGCAAATGGAATTCTGACTACGTCTTCTCCTTCCGGGAGCTG
>S1_18502185_1
CTGCAACAAGGAGCAGTGGAGAAGGAGATCCGATCAGATCTAAAATCTCGGAGCGCGGTTGTAC
>S1_18502185_2
CTGCAACAAGGAGCAGTGGAGAAGGAGATCTGATCAGATCTAAAATCTCGGAGCGCGGTTGTAC
>S1_18502185_3
CTGCAACAAGGAGCAGTGGAGAAGGAGATCTGATCAGATCTAAAATCTCGGAGTGCGGTTGTAC
>S1_18502185_4
CTGCAACAAGGAGCAGTGGGGAAGGAGATCCGATCAGATCTAAAATCTCGGAGCGCGGTTGTAC
>S1_18502185_5
GCAGTGGAGAAGGAGATCTGATCAGATCTAAAATCTCGGAGTGCGGTTGTACTATAACCTGCTG
>S1_18502185_6
GCAGTGGAGAAGGAGATCCGATCAGATCTAAAATCTCGGAGCGCGGTTGTACTATAACCTGCTG
>S1_18502208_1
CTGCAACAAGGAGCAGTGGAGAAGGAGATCCGATCAGATCTAAAATCTCGGAGCGCGGTTGTAC
>S1_18502208_2
CTGCAACAAGGAGCAGTGGAGAAGGAGATCTGATCAGATCTAAAATCTCGGAGCGCGGTTGTAC
>S1_18502208_3
CTGCAACAAGGAGCAGTGGAGAAGGAGATCTGATCAGATCTAAAATCTCGGAGTGCGGTTGTAC
>S1_18502208_4
CTGCAACAAGGAGCAGTGGGGAAGGAGATCCGATCAGATCTAAAATCTCGGAGCGCGGTTGTAC
>S1_18502208_5
GCAGTGGAGAAGGAGATCTGATCAGATCTAAAATCTCGGAGTGCGGTTGTACTATAACCTGCTG
>S1_18502208_6
GCAGTGGAGAAGGAGATCCGATCAGATCTAAAATCTCGGAGCGCGGTTGTACTATAACCTGCTG
>S1_19145591_1
CAGCACAAGTTGAATAGGAAAGAATGTGAACTGAAAAGCCAATTTCCAGCTACAGACTTTTATA
>S1_19145591_2
CAGCACAAGTTGAATAGTAAAGAATGGGAACTGAAAAGCCAATTTCCAGCTACAGACTTTTATA
>S1_19145591_3
CAGCACAAGTTGAATAGTAAAGAATGTGAACTGAAAAGCCAATTTCCAGCTACAGACTTTTATA
>S1_19145591_4
CAGCACAAGTTGAATAGTAAAGAATGTGAACTGGAAAGCCAATTTCCAGCTACAGACTTTTATA
>S1_19145591_5
CTGGAAAGCCAATTTCCAGCTACAGACTTTTATAGGAATGAGGCAGGGGGTTCTCTCAATGCTG
>S1_19145591_6
CTGAAAAGCCAATTTCCAGCTACAGACTTTTATAGGAATGAGGCAGGGGGTTCTCTCAATGCTG
>S1_19658214_1
CTGCATGCATCACTCCATGTGACTGCTTCATCGCCCTTGTAGGCCAAATACACCACCTCAGTTG
>S1_19658214_2
CTGCATGCATCACTCCATGTGACTGCTTCATCTCCCTTGTAGGCCAAATACACCACCTCAGTTG
>S1_19658214_3
CATGTGACTGCTTCATCGCCCTTGTAGGCCAAATACACCTCCTCAGTTGAAACAGCTCCAGCAG
>S1_19658214_4
CATGTGACTGCTTCATCTCCCTTGTAGGCCAAATACACCCCCTCAGTTGAAACAGCTCCAGCAG
>S1_19658214_5
CATGTGACTGCTTCATCGCCCTTGTAGGCCAAATACACCCCCTCAGTTGAAACAGCTCCAGCAG
>S1_19658214_6
CATGTGACTGCTTCATCTCCCTTGTAGGCCAAATACACCACCTCAGTTGAAACAGCTCCAGCAG
>S1_19658214_7
CATGTGACTGCTTCATCGCCCTTGTAGGCCAAATACACCACCTCAGTTGAAACAGCTCCAGCAG
>S1_20356240_1
CAGCTATCAACCCAGAAGGGACAGTGCAAGCCTGAAGCACAACACCCCTGGAAGGGATGGTGAT
>S1_20356240_2
CAGCTATCAACCCAGAAGGGACAGTGCAAGCCTGAAGCACAGCACCCCTGGAAGGGATGGTGAT
>S1_20356240_3
CAGCTATCAACCCAGAAGTGACAGTGCAAGCCTGAAGCACAACACCCCTGGAAGGGATGGCGAT
>S1_20356240_4
CAGCTATCAACCCAGAAGTGACAGTGCAAGCCTGAAGCACAACACCCCTGGAAGGGATGGGGAT
>S1_20356240_5
CAGCTATCAACCCAGAAGTGACAGTGCAAGCCTGAAGCACAACACCCCTGGAAGGGATGGTGAT
>S1_20356240_6
CAGCTATCAACCCAGAAGTGACAGTGCAAGCCTGAAGCACAGCACCCCTGGAAGGGATGGAGAT
>S1_20356240_7
CAGCTATCAACCCAGAAGTGACAGTGCAAGCCTGAAGCACAGCACCCCTGGAAGGGATGGCGAT
>S1_20356240_8
CAGCTATCAACCCAGAAGTGACAGTGCAAGCCTGAAGCACAGCACCCCTGGAAGGGATGGGGAT
>S1_20356240_9
CAGCTATCAACCCAGAAGTGACAGTGCAAGCCTGAAGCACAGCACCCCTGGAAGGGATGGTGAT
>S1_20356240_10
GAAGTGACAGTGCAAGCCTGAAGCACAGCTCCCCTGGAAGGGATGGTGATTGAGCCTTGTGCAG
>S1_20356240_11
GAAGTGACAGTGCAAGCCTGAAGCACAACTCCCCTGGAAGGGATGGTGATTGAGCCTTGTGCAG
>S1_20356240_12
GAAGTGACAGTGCAAGCCTGAAGCACAGCGCCCCTGGAAGGGATGGTGATTGAGCCTTGTGCAG
>S1_20356240_13
GAAGTGACAGTGCAAGCCTGAAGCACAACGCCCCTGGAAGGGATGGTGATTGAGCCTTGTGCAG
>S1_20356240_14
GAAGTGACAGTGCAAGCCTGAAGCACAGCCCCCCTGGAAGGGATGGTGATTGAGCCTTGTGCAG
>S1_20356240_15
GAAGTGACAGTGCAAGCCTGAAGCACAACCCCCCTGGAAGGGATGGTGATTGAGCCTTGTGCAG
>S1_20356240_16
GAAGTGACAGTGCAAGCCTGAAGCACAGCACCCCTGGAAGGGATGGTGATTGAGCCTTGTGCAG
>S1_20356240_17
GAAGTGACAGTGCAAGCCTGAAGCACAACACCCCTGGAAGGGATGGTGATTGAGCCTTGTGCAG
>S1_21031367_1
CTGCTAACATGAGTGGAGGATATCCATCAGTATCAGCAAAGTTGATGTCATAACCTCTGTTGGC
>S1_21031367_2
CTGCTAACATGAGTGGAGTATATCCATCAGTATCAGCAAAATTGATGTCATAACCTCTGTTGGC
>S1_21031367_3
CTGCTAACATGAGTGGAGTATATCCATCAGTATCAGCAAAGTTGATGTCATAACCTCTGTTGGC
>S1_21031367_4
AAGTTGATGTCATATCCTCTGTTGGCTAATGTCCGAGCCAAATCTAAGTCTCCACAGCGTGCTG
>S1_21031367_5
AAGTTGATGTCATACCCTCTGTTGGCTAATGTCCGAGCCAAATCTAAGTCTCCACAGCGTGCTG
>S1_21031367_6
AAATTGATGTCATACCCTCTGTTGGCTAATGTCCGAGCCAAATCTAAGTCTCCACAGCGTGCTG
>S1_21031367_7
AAGTTGATGTCATAACCTCTGTTGGCTAATGTCCGAGCCAAATCTAAGTCTCCACAGCGTGCTG
>S1_21031367_8
AAATTGATGTCATAACCTCTGTTGGCTAATGTCCGAGCCAAATCTAAGTCTCCACAGCGTGCTG
>S1_21970357_1
CTGCGGTCATGTTGTTTCCTCAACTAAAAGCTCTATATGTGGTTGGGACAGCTGATAGTTGCTG
>S1_21970357_2
CCGCGGTCATGTTGTTTCCTCAACTAAAAGCTCTATATGTGGTTGGGACAGCTGATAGTTGCTG
>S1_21970357_3
CTGCGCTCATGTTGTTTCCTCAACTAAAAGCTCTATATGTGGTTGGGACAGCTGATAGTTGCTG
>S1_21970357_4
CTGCGGTCATGTTGTTTCCTCAACTAAAAGCTCTATTTGTGGTTGGGACAGCAGATAGTTGCTG
>S2_99114_1
CAGCCCTACGGCTACCCACCTCCTCAGGCTCATGGCTATCCAGCTG
>S2_99114_2
CAGCCCTACGGTTACCCACCTCCTCAGGCTCATGGCTACCCAGCCGAGATCGGAAGAGCGGTTC
>S2_99114_3
CAGCCCTACGGTTACCCACCTCCTCAGGCTCATGGCTACCCAGCTG
>S2_99114_4
CAGCCCTACGGTTACCCACCTCCTCAGGCTCATGGCTATCCAGCTG
>S2_99114_5
CAGCCCTACGGTTACCCTCCTCCTCAGGCTCATGGCTATCCAGCTG
>S2_99114_6
CAGCCCTACGGTTACCCGCCTCCTCAGGCTCATGGCTATCCAGCTG
>S2_99114_7
CAGCCCTACGGTTACCCCCCTCCTCAGGCTCATGGCTATCCAGCTG
>S2_99114_8
CAGCCCTACGGTTCCCCACCTCCTCAGGCTCATGGCTATCCAGCTG
>S2_99114_9
CAGCCCTACGGTTACCCACCTCCTCAGGCTCATGGCTATCCAGCTG
>S2_99114_10
CAGCCCTACGGTTTCCCACCTCCTCAGGCTCATGGCTATCCAGCTG
>S2_99114_11
CAGCCCTACGGTTACCCACCTCCTCAGGCTCATGGCTCCCCAGCTG
>S2_99114_12
CAGCCCTACGGTTACCCTCCTCCTCAGGCTCATGGCTACCCAGCTG
>S2_99114_13
CAGCCCTACGGTTACCCGCCTCCTCAGGCTCATGGCTACCCAGCTG
>S2_99114_14
CAGCCCTACGGTTACCCCCCTCCTCAGGCTCATGGCTACCCAGCTG
>S2_99114_15
CAGCCCTACGGTTCCCCACCTCCTCAGGCTCATGGCTACCCAGCTG
>S2_99114_16
CAGCCCTACGGTTACCCACCTCCTCAGGCTCATGGCTACCCAGCTG
>S2_99114_17
CAGCCCTACGGTTTCCCACCTCCTCAGGCTCATGGCTACCCAGCTG
>S2_183880_1
CAGCCAAGCGAGCCCCCAGTTTCACCAACGATTCAACTGCCACCTTATGGTATAGATACCATTC
>S2_183880_2
CAGCCGAGCGAGCCCCCAGTTTCACCAACGATTCAACTGCCACCTTATGGTGTAGATACCATTC
>S2_183880_3
ATGGTATAGATCCCATTCCAGAGAAGCCTCCAAACCGGCCTCCCCCAGCCGAGAAACAAAGCAG
>S2_183880_4
ATGGTGTAGATACCATTCCAGAGAAGCCTCCAAACCGGCCTCCCCCAGCCGAGAAACAAAGCAG
>S2_183880_5
ATGGTATAGATACCATTCCAGAGAAGCCTCCAAACCGGCCTCCCCCAGCCGAGAAACAAAGCAG
>S2_183880_6
ATGGTGTAGATACCATTCCAGAGAAGCCTCCAACCCGGCCTCCACCAGCCGAGAAACAAAGCAG
>S2_183880_7
ATGGTATAGATACCATTCCAGAGAAGCCTCCAACCCGGCCTCCACCAGCCGAGAAACAAAGCAG
>S2_183880_8
ATGGTGTAGATCCCATTCCAGAGAAGCCTCCAAACCGGCCTCCACCAGCCGAGAAACAAAGCAG
>S2_183880_9
ATGGTATAGATCCCATTCCAGAGAAGCCTCCAAACCGGCCTCCACCAGCCGAGAAACAAAGCAG
>S2_183880_10
ATGGTGTAGATACCATTCCAGAGAAGCCTCCAAACCGGCCTCCACCAGCCGAGAAACAAAGCAG
>S2_183880_11
ATGGTATAGATACCATTCCAGAGAAGCCTCCAAACCGGCCTCCACCAGCCGAGAAACAAAGCAG
>S2_183880_12
ATGGTGTAGATACCATCCCAGAGAAGCCTCCAAACCGGCCTCCACCAGCCGAGAAACAAAGCAG
>S2_183880_13
ATGGTATAGATACCATTCAAGAGAAGCCTCCAAACCGGCCTCCACCAGCCGAGAAACAAAGCAG
>S2_183880_14
ATGGTGTAGATACCATTCCAGAAAAGCCTCCAAACCGGCCTCCACCAGCCGAGAAACAAAGCAG
>S2_183880_15
ATGGTGTAGATACCATTCCAGAGAAGCCCCCAAACCGGCCTCCACCAGCCGAGAAACAAAGCAG
>S2_183880_16
ATGGTATAGATACCATTCCAGAGAAGCCCCCAAACCGGCCTCCACCAGCCGAGAAACAAAGCAG
>S2_183880_17
ATGGTGTAGATACCATTCCAGAGAAGCCTCCAAACCGGCCCCCACCAGCCGAGAAACAAAGCAG
>S2_183880_18
ATGGTATAGATACCATTCCAGAGAAGCCTCCAAACCGGCCCCCACCAGCCGAGAAACAAAGCAG
>S2_474669_1
CAGCTACGTGGAGTTTGGACTTGGAGATCAGTTTCCACCTCGCCTGAGGGCTG
>S2_474669_2
CAGCTATGTGGAGCTTGGACTTGGAGATCAGTTTCCACCTCGCCTGAGGGCTG
>S2_474669_3
CAGCTATGTGGAGCTTGGACTTGGAGATCAGTTTCCACCTCGCTTGGGGGCAG
>S2_474669_4
CAGCTATGTGGAGCTTGGACTTGGAGATCAGTTTCCACCTCGCTTGGGGGCTG
>S2_474669_5
CAGCTATGTGGAGTTTGGACTTGGAGATCAGTTTCCACCTCGCCTGAGGGCTG
>S2_474669_6
CAGCTATGTGGAGTTTGGACTTGGAGATCAGTTTCCACCTCGCCTGGGGGCTG
>S2_474669_7
CAGCTATGTGGAGCTTGGACTTGGAGATCAGTTTCCTCCTCGCTTGGGGGCTG
>S2_474669_8
CAGCTATGTGGAGCTTGGACTTGGAGATCAGTTTCCGCCTCGCTTGGGGGCTG
>S2_474669_9
CAGCTATGTGGAGCTTGGACTTGGAGATCAGTTTCCCCCTCGCTTGGGGGCTG
>S2_474669_10
CAGCTATGTGGAGCTTGGTCTTGGAGATCAGTTTCCACCTCGCTTGGGGGCTG
>S2_474669_11
CAGCTATGTGGAGCTTGGGCTTGGAGATCAGTTTCCACCTCGCTTGGGGGCTG
>S2_474669_12
CAGCTATGTGGAGCTTGGACTTGGAGATCAGTTTCCACCTCGCTTGGGGGCTG
>S2_474669_13
CAGCTATGTGGAGTTTGGACTTGGAGATCAGTTTCCACCTCGCCTGGGGGCTG
>S2_474669_14
CAGCTATGTGGAGTTTGGACTTGGAGATCAGTTTCCTCCTCGCCTGAGGGCTG
>S2_474669_15
CAGCTATGTGGAGTTTGGACTTGGAGATCAGTTTCCGCCTCGCCTGAGGGCTG
>S2_474669_16
CAGCTATGTGGAGTTTGGACTTGGAGATCAGTTTCCCCCTCGCCTGAGGGCTG
>S2_474669_17
CAGCTATGTGGAGTTTGGGCTTGGAGATCAGTTTCCACCTCGCCTGAGGGCTG
>S2_474669_18
CAGCTATGTGGAGTTTGGACTTGGAGATCAGTTTCCACCTCGCCTGAGGGCTG
>S2_474669_19
CAGCTACGTGGAGTTTGGACTTGGAGATCAGTTTCCACCTCGCCTGAGGGCTG
>S2_474699_1
CAGCTACGTGGAGTTTGGACTTGGAGATCAGTTTCCACCTCGCCTGAGGGCTG
>S2_474699_2
CAGCTATGTGGAGCTTGGACTTGGAGATCAGTTTCCACCTCGCCTGAGGGCTG
>S2_474699_3
CAGCTATGTGGAGCTTGGACTTGGAGATCAGTTTCCACCTCGCTTGGGGGCAG
>S2_474699_4
CAGCTATGTGGAGCTTGGACTTGGAGATCAGTTTCCACCTCGCTTGGGGGCTG
>S2_474699_5
CAGCTATGTGGAGTTTGGACTTGGAGATCAGTTTCCACCTCGCCTGAGGGCTG
>S2_474699_6
CAGCTATGTGGAGTTTGGACTTGGAGATCAGTTTCCACCTCGCCTGGGGGCTG
>S2_474699_7
CAGCTATGTGGAGCTTGGACTTGGAGATCAGTTTCCTCCTCGCTTGGGGGCTG
>S2_474699_8
CAGCTATGTGGAGCTTGGACTTGGAGATCAGTTTCCGCCTCGCTTGGGGGCTG
>S2_474699_9
CAGCTATGTGGAGCTTGGACTTGGAGATCAGTTTCCCCCTCGCTTGGGGGCTG
>S2_474699_10
CAGCTATGTGGAGCTTGGTCTTGGAGATCAGTTTCCACCTCGCTTGGGGGCTG
>S2_474699_11
CAGCTATGTGGAGCTTGGGCTTGGAGATCAGTTTCCACCTCGCTTGGGGGCTG
>S2_474699_12
CAGCTATGTGGAGCTTGGACTTGGAGATCAGTTTCCACCTCGCTTGGGGGCTG
>S2_474699_13
CAGCTATGTGGAGTTTGGACTTGGAGATCAGTTTCCACCTCGCCTGGGGGCTG
>S2_474699_14
CAGCTATGTGGAGTTTGGACTTGGAGATCAGTTTCCTCCTCGCCTGAGGGCTG
>S2_474699_15
CAGCTATGTGGAGTTTGGACTTGGAGATCAGTTTCCGCCTCGCCTGAGGGCTG
>S2_474699_16
CAGCTATGTGGAGTTTGGACTTGGAGATCAGTTTCCCCCTCGCCTGAGGGCTG
>S2_474699_17
CAGCTATGTGGAGTTTGGGCTTGGAGATCAGTTTCCACCTCGCCTGAGGGCTG
>S2_474699_18
CAGCTATGTGGAGTTTGGACTTGGAGATCAGTTTCCACCTCGCCTGAGGGCTG
>S2_474699_19
CAGCTACGTGGAGTTTGGACTTGGAGATCAGTTTCCACCTCGCCTGAGGGCTG
>S2_474702_1
CAGCTACGTGGAGTTTGGACTTGGAGATCAGTTTCCACCTCGCCTGAGGGCTG
>S2_474702_2
CAGCTATGTGGAGCTTGGACTTGGAGATCAGTTTCCACCTCGCCTGAGGGCTG
>S2_474702_3
CAGCTATGTGGAGCTTGGACTTGGAGATCAGTTTCCACCTCGCTTGGGGGCAG
>S2_474702_4
CAGCTATGTGGAGCTTGGACTTGGAGATCAGTTTCCACCTCGCTTGGGGGCTG
>S2_474702_5
CAGCTATGTGGAGTTTGGACTTGGAGATCAGTTTCCACCTCGCCTGAGGGCTG
>S2_474702_6
CAGCTATGTGGAGTTTGGACTTGGAGATCAGTTTCCACCTCGCCTGGGGGCTG
>S2_474702_7
CAGCTATGTGGAGCTTGGACTTGGAGATCAGTTTCCTCCTCGCTTGGGGGCTG
>S2_474702_8
CAGCTATGTGGAGCTTGGACTTGGAGATCAGTTTCCGCCTCGCTTGGGGGCTG
>S2_474702_9
CAGCTATGTGGAGCTTGGACTTGGAGATCAGTTTCCCCCTCGCTTGGGGGCTG
>S2_474702_10
CAGCTATGTGGAGCTTGGTCTTGGAGATCAGTTTCCACCTCGCTTGGGGGCTG
>S2_474702_11
CAGCTATGTGGAGCTTGGGCTTGGAGATCAGTTTCCACCTCGCTTGGGGGCTG
>S2_474702_12
CAGCTATGTGGAGCTTGGACTTGGAGATCAGTTTCCACCTCGCTTGGGGGCTG
>S2_474702_13
CAGCTATGTGGAGTTTGGACTTGGAGATCAGTTTCCACCTCGCCTGGGGGCTG
>S2_474702_14
CAGCTATGTGGAGTTTGGACTTGGAGATCAGTTTCCTCCTCGCCTGAGGGCTG
>S2_474702_15
CAGCTATGTGGAGTTTGGACTTGGAGATCAGTTTCCGCCTCGCCTGAGGGCTG
>S2_474702_16
CAGCTATGTGGAGTTTGGACTTGGAGATCAGTTTCCCCCTCGCCTGAGGGCTG
>S2_474702_17
CAGCTATGTGGAGTTTGGGCTTGGAGATCAGTTTCCACCTCGCCTGAGGGCTG
>S2_474702_18
CAGCTATGTGGAGTTTGGACTTGGAGATCAGTTTCCACCTCGCCTGAGGGCTG
>S2_474702_19
CAGCTACGTGGAGTTTGGACTTGGAGATCAGTTTCCACCTCGCCTGAGGGCTG
>S2_475167_1
CTGCCCTGCAAGGGCCAGAGCGCCGAGTCCAAGTCCCTCTGGGCGACGAACGCAAGGAAGCAG
>S2_475167_2
CTGCCCTGCAAGGTCCAGAGCGCCCAGTCCAAGTCCCTCCGGGCGACGAACGCAAGGAAGCAG
>S2_475167_3
CTGCCCTGCAAGGTCCAGAGCGCCCAGTCCAAGTCCCTCTGGGCGACGAACGCAAGGAAGCAG
>S2_475167_4
CTGCCCTGCAAGGTCCAGAGCGCCGAGTCCAAGTCCCTCTGGGCGACGAACGCAAGGAAGCAG
>S2_475167_5
CTGCCCTGCAAGGTCCAGAGCGCCGAGTCCAAGTCCCTCTGGGCGACGAACGCAAGGAAGCAG
>S2_475167_6
CTGCCCTGCAAGGTCCAGAGCGCCCAGTCCAAGTCCCTCTGGGCGACGAACGCAAGGAAGCAG
>S2_475167_7
CTGCCCTGCAAGGTCCAGAGCGCCGAGTCCAAGCCCCTCTGGGCGACGAACGCAAGGAAGCAG
>S2_475167_8
CTGCCCTGCAAGGTCCAGAGCGCCGAGTCCAAGTCCCCCTGGGCGACGAACGCAAGGAAGCAG
>S2_475167_9
CTGCCCTGCAAGGTCCAGAGCGCCCAGTCCAAGTCCCTCCGGGCGACGAACGCAAGGAAGCAG
>S2_475167_10
CTGCCCTGCAAGGTCCAGAGCGCCCAGTCCAAGCCCCTCCGGGCGACGAACGCAAGGAAGCAG
>S2_475167_11
CTGCCCTGCAAGGTCCAGAGCGCCCAGTCCAAGTCCCCCCGGGCGACGAACGCAAGGAAGCAG
>S2_475182_1
CTGCCCTGCAAGGGCCAGAGCGCCGAGTCCAAGTCCCTCTGGGCGACGAACGCAAGGAAGCAG
>S2_475182_2
CTGCCCTGCAAGGTCCAGAGCGCCCAGTCCAAGTCCCTCCGGGCGACGAACGCAAGGAAGCAG
>S2_475182_3
CTGCCCTGCAAGGTCCAGAGCGCCCAGTCCAAGTCCCTCTGGGCGACGAACGCAAGGAAGCAG
>S2_475182_4
CTGCCCTGCAAGGTCCAGAGCGCCGAGTCCAAGTCCCTCTGGGCGACGAACGCAAGGAAGCAG
>S2_475182_5
CTGCCCTGCAAGGTCCAGAGCGCCGAGTCCAAGTCCCTCTGGGCGACGAACGCAAGGAAGCAG
>S2_475182_6
CTGCCCTGCAAGGTCCAGAGCGCCCAGTCCAAGTCCCTCTGGGCGACGAACGCAAGGAAGCAG
>S2_475182_7
CTGCCCTGCAAGGTCCAGAGCGCCGAGTCCAAGCCCCTCTGGGCGACGAACGCAAGGAAGCAG
>S2_475182_8
CTGCCCTGCAAGGTCCAGAGCGCCGAGTCCAAGTCCCCCTGGGCGACGAACGCAAGGAAGCAG
>S2_475182_9
CTGCCCTGCAAGGTCCAGAGCGCCCAGTCCAAGTCCCTCCGGGCGACGAACGCAAGGAAGCAG
>S2_475182_10
CTGCCCTGCAAGGTCCAGAGCGCCCAGTCCAAGCCCCTCCGGGCGACGAACGCAAGGAAGCAG
>S2_475182_11
CTGCCCTGCAAGGTCCAGAGCGCCCAGTCCAAGTCCCCCCGGGCGACGAACGCAAGGAAGCAG
>S2_539315_1
CTGCGAGCTACCGCCCTCGAAACGACGCCGTTTTACTCTGGGCCTCGGATCCGTGACCATAAAA
>S2_539315_2
CTGCGAGCTACCGCCCTCGAAACGACGCCGTTTTACTCTGGGGCTCGGATCCGTGACCATAAAA
>S2_539315_3
CTGCGAGCTACCGCCCTCGAAACGACGCCGTTTTACTCTGGGTCGCGGATCCGTGACCATAAAA
>S2_539315_4
CTGCGAGCTACCGCCCTCGAAACGACGCCGTTTTACTCTGGGTCTCGGATCCGCGACCATAAAA
>S2_539315_5
CTGCGAGCTACCGCCCTCGAAACGACGCCGTTTTACTCTGGGTCTCGGATCCGTGACCATAAAA
>S2_539315_6
CTGCGAGGTACCGCCCTCCAAACGACGCCGTTTTACTCTGGGCCTCGGATCCGTGACCATAAAA
>S2_539315_7
CTGCGAGGTACCGCCCTCCAAACGACGCCGTTTTACTCTGGGGCTCGGATCCGTGACCATAAAA
>S2_539315_8
CTGCGAGGTACCGCCCTCCAAACGACGCCGTTTTACTCTGGGTCTCGGATCCGTGACCATAAAA
>S2_539315_9
GCTACCGCCCTCGAAACGACGCCGTTTTGCTCTGGGTCTCGGATCCGTGACCATAAAAACGCTG
>S2_539315_10
GGTACCGCCCTCCAAACGGCGCCGTTTTACTCTGGGTCTCGGATCCGTGACCATAAAAACGCTG
>S2_539315_11
GGTACCGCCCTCCAAACGCCGCCGTTTTACTCTGGGTCTCGGATCCGTGACCATAAAAACGCTG
>S2_539315_12
GCTACCGCCCTCGAAACGACGCCGTTTTACTCTGGGTCTCGGATCCGTGACCATAAAAACGCTG
>S2_539315_13
GGTCCCGCCCTCCAAACGACGCCGTTTTACTCTGGGTCTCGGATCCGTGACCATAAAAACGCTG
>S2_539315_14
GGTACCGCCCTCCAAACGACGCCGTTTTACTCTGGGTCTCGGATCCGTGACCATAAAAACGCTG
>S2_539315_15
CTGCCGCCCTCGAAACGACGCCGTTTTACTCTGGGTCTCGGATCCGTGACCATAAAAACGCTG
>S2_539315_16
GCTCCCGCCCTCGAAACGACGCCGTTTTACTCTGGGTCTCGGATCCGTGACCATAAAAACGCTG
>S2_715118_1
CAGCTCTCAAGATGATATTGGGCATGCTAGTTCAGGAAAGGCCAGTGATCTGGGTGGCTTCTAT
>S2_715118_2
CAGCTCTCAAGATGATATTGGGCATGCTAGTTCAGGTAAGGCCAGTGATCTGGGTGGCTTCTAT
>S2_715118_3
CAGCTCTCAAGATGATATTGGGCATGCTAGTTCAGGTAAGGTCAGTGATCTGGGTGGCTTCTAT
>S2_715118_4
CATGCTAGTTCAGGTAAGGTCAGTGATCTGGGTGGCTTCTATGAGAAAAAGCTTGAAGTTGCTG
>S2_715118_5
CATGCTAGTTCAGGTAAGGCCAGTGATCTGGGTGGCTTCTATGAGAAAAAGCTTGAAGTTGCTG
>S2_715118_6
CATGCTAGTTCAGGTAAGGCCAGTGATCTGGGTGGCTTCTATGAGAAAAAGCTTCAAGTTGCTG
>S2_1295510_1
CAGCGGCGTTGCCGAGATGGGTCTTTTACTCGATTGCTTCTCCTCGCACGAGAATTCGCAG
>S2_1295510_2
CAGCGGCGTTGCCGCGATGTGTCTTTTACTCGATTGCTTCTCCTCGCACGAGAATTCGCAG
>S2_1295510_3
CAGCGGCGTTGCCGGGATGGGTCTTTTACTCGATTGCTTCTCCTCGCACGAGAATTCGCAG
>S2_1295510_4
CAGCGGCGTTGCCGTGATGGGCCTTTTACTCGATTGCTTCTCCTCGCACGAGAATTCGCAG
>S2_1295510_5
CAGCGGCGTTGCCGTGATGGGGCTTTTACTCGATTGCTTCTCCTCGCACGAGAATTCGCAG
>S2_1295510_6
CAGCGGCGTTGCCGTGATGGGTCTTTTACTCGATTGCTTCTCCTCGCACGAGAATTCGCAG
>S2_1295510_7
CAGCGGCGTTGCCGTGATGTGTCTTTTACTCGATTGCTTCTCCTCGCACGAGAATTCGCAG
>S2_1295510_8
CAGCGGCGTTGCCGTGATGTGTCTTTTACTCGATTGCTTCTCCTCGCACGAGAATTCGCAGAGA
>S2_1295510_9
CAGCGGCGTTGCCGTGATGTGTCTTTTAGTCGATTGCTTCTCCCCGCACGAGAATTCGCAG
>S2_1295510_10
CAGCGGCGTTGCCGTGATGTGTCTTTTTCTCGATTGCTTCTCCTCGCACGAGAATTCGCAG
>S2_1295510_11
CAGCGGCGTTGCCGTGATGGGTCTTTTTCTCGATTGCTTCTCCTCGCACGAGAATTCGCAG
>S2_1295510_12
CAGCGGCGTTGCCGTGATGTGTCTTTTCCTCGATTGCTTCTCCTCGCACGAGAATTCGCAG
>S2_1295510_13
CAGCGGCGTTGCCGTGATGGGTCTTTTCCTCGATTGCTTCTCCTCGCACGAGAATTCGCAG
>S2_1295510_14
CAGCGGCGTTGCCGTGATGTGTCTTTTACTCGATTGCTTCTCCTCGCACGAGAATTCGCAG
>S2_1295510_15
CAGCGGCGTTGCCGTGATGGGTCTTTTACTCGATTGCTTCTCCTCGCACGAGAATTCGCAG
>S2_1295510_16
CAGCGGCGTTGCCGTAATGGGTCTTTTACTCGATTGCTTCTCCTCGCACGAGAATTCGCAG
>S2_1295510_17
CAGCGGCGTTGCCGTGATGTGTCTTTTAGTCGATTGCTTCTCCCCGCACGAGAATTCGCAG
>S2_1295510_18
TCTCGGCGGCGTTGCCGTGATGGGTCTTTTACTCGATTGCTTCTCCTCGCACGAGAATTCGCAG
>S2_1406827_1
CAGCACAGAAGTAAAAGAAGCACCAACTACACCCAAAGGCAG
>S2_1406827_2
CAGCACAGAAGTAAAAGAAGCACCAACTACACCCAAAGGCAGTCTTTTGATATTTTCCCAATTC
>S2_1406827_3
CAGCACAGAAGTAAAAGAAGCACCAACTACACCGAAAGGCAGTCTTTTGATATTTTCCCAATTC
>S2_1406827_4
GAAGCACCAACTACACCCAAAGGCAGTCTTTTGATATTTTCCCAATTCTCTAGAGTTTCTGCTG
>S2_1406827_5
GAAGCACCAACTACACCGAAAGGCAGTCTTTTGATATTTTCCCAATTCTCTAGAGCTTCTGCTG
>S2_1406827_6
GAAGCACCAACTACTCCCAAAGGCAGTCTTTTGATATTTTCCCAATTCTCTAGAGCTTCTGCTG
>S2_1406827_7
GAAGCACCAACTACGCCCAAAGGCAGTCTTTTGATATTTTCCCAATTCTCTAGAGCTTCTGCTG
>S2_1406827_8
GAAGCACCAACTACCCCCAAAGGCAGTCTTTTGATATTTTCCCAATTCTCTAGAGCTTCTGCTG
>S2_1406827_9
GAAGCACCAACTACACCCAAAGGCAGTCTTTTGATATTTTCCCAATTCTCTAGAGCTTCTGCTG
>S2_1905793_1
CTGCTGAAGAAGACCCATGAGCTTTCTGTGCTCTGCGATGCTCAGATTGGCCTCATCATCTTCT
>S2_1905793_2
CTGCTGAAGAAGACCCATGAGCTTTCTGTGCTCTGCGATGCTCAGATTGGGCTCATCATCTTCT
>S2_1905793_3
TCTGCGATGCTCAGATTGGGCTCATCATCTTCTCAAACACAGGGAAGATGTTCGAGTACTGCAG
>S2_1905793_4
TCTGCGATGCTCAGATTGGCCTCATCATCTTCTCAAACACAGGGAAGATGTTCGAGTACTGCAG
>S2_1905793_5
TCTGCGATGCTCAGATTGGGCTCATCATCTTCTCAAACACAGGGAAGATGTTCGAATACTGCAG
>S2_2196035_1
CAGCACCCTCACAGGGAAGTATCCAAGCATTGTCCCTGCCAGACTCAAAGCAG
>S2_2196035_2
CAGCACCCTCACAGGGAAGTATCCCAGCATTGTCCCTGCCAGACTCAAAGCAG
>S2_2196035_3
CAGCACCCTCACAGGGCAGTATCCAAGCATTGTCCCTGCCAGACTCAAAGCAG
>S2_2196035_4
CAGCACCCTCACAGGGCAGTATCCCAGCATTGTCCCTGCCAGACTCAAAGCAG
>S2_2196035_5
CAGCACCCTCACAGGGGAGTATCCAAGCATTGTCCCTGCCAGACTCAAAGCAG
>S2_2196035_6
CAGCACCCTCACAGGGGAGTATCCCAGCATTGTCCCTGCCAGACTCAAAGCAG
>S2_2196035_7
CAGCACCCTCACAGGGTAGTATCCAAGCATTGTCCCTGCCAGACTCAAAGCAG
>S2_2196035_8
CAGCACCCTCACAGGGTAGTATCCCAGCATTGTCCCTGCCAGACTCAAAGCAG
>S2_2196035_9
CAGCACCCTCCCAGGGTAGTATCCCAGCATTGTCCCTGCCAGACTCAAAGCAG
>S2_2196035_10
CAGCTCCCTCACAGGGTAGTATCCCAGCATTGTCCCTGCCAGACTCAAAGCAG
>S2_2196035_11
CAGCGCCCTCACAGGGTAGTATCCCAGCATTGTCCCTGCCAGACTCAAAGCAG
>S2_2196035_12
CAGCCCCCTCACAGGGTAGTATCCCAGCATTGTCCCTGCCAGACTCAAAGCAG
>S2_2196035_13
CAGCACCCTCACAGGGTAGTATCCCAGCATTGTCCCTGCCAGACTCAAAGCAG
>S2_2196035_14
CAGCTCCCTCACAGGGTAGTATCCAAGCATTGTCCCTGCCAGACTCAAAGCAG
>S2_2196035_15
CAGCGCCCTCACAGGGTAGTATCCAAGCATTGTCCCTGCCAGACTCAAAGCAG
>S2_2196035_16
CAGCCCCCTCACAGGGTAGTATCCAAGCATTGTCCCTGCCAGACTCAAAGCAG
>S2_2196035_17
CAGCACCCTCACAGGGTAGTATCCAAGCATTGTCCCTGCCAGACTCAAAGCAG
>S2_2435582_1
CTGCTTCCTAAGTAGCCGCCGCTCATCTCGCCCCCCCCCCAGCCTTCCTGAGGTCCAACTGGAC
>S2_2435582_2
CTGCTTCCTAAGTAGCCGCCGCTCATCTCGCCCGCCCCCCAGCCTTCCTGAGGCCCAACTGGAC
>S2_2435582_3
CTGCTTCCTAAGTAGCCGCCGCTCATCTCGCCCGCCCCCCAGCCTTCCTGAGGGCCAACTGGAC
>S2_2435582_4
CTGCTTCCTAAGTAGCCGCCGCTCATCTCGCCCGCCCCCCAGCCTTCCTGAGGTCCAACTGGAC
>S2_2435582_5
CTGCTTCCTAAGTAGCCGCCGCTCATCTCGCTCGCCCCCCAGCCTTCCTGAGGTCCAACTGGAA
>S2_2435582_6
CTGCTTCCTAAGTAGCCGCCGCTCGTCTCGCCCCCCCCCCAGCCTTCCTGAGGTCCAACTGGAA
>S2_2435582_7
CTGCTTCCTAAGTAGCCGCCGCTCGTCTCGCCCGCCCCCCAGCCTTCCTGAGGACCAACTGGAA
>S2_2435582_8
CTGCTTCCTAAGTAGCCGCCGCTCGTCTCGCCCGCCCCCCAGCCTTCCTGAGGCCCAACTGGAA
>S2_2435582_9
CTGCTTCCTAAGTAGCCGCCGCTCGTCTCGCCCGCCCCCCAGCCTTCCTGAGGGCCAACTGGAA
>S2_2435582_10
CTGCTTCCTAAGTAGCCGCCGCTCGTCTCGCCCGCCCCCCAGCCTTCCTGAGGTCCAACTGGAA
>S2_2435582_11
CTGCTTCCTAAGTAGCCGCCGCTCGTCTCGCCCGCCCCCCCGCCTTCCTGAGGTCCAACTGGAA
>S2_2435582_12
CGCCGCTCATCTCGCCCGCCCCCCAGCCTTCCTGAGGTCCAACTGGACTCCAGCTCCATGGCAG
>S2_2435582_13
CGCCGCTCATCTCGCTCGCCCCCCAGCCTTCCTGAGGTCCAACTGGAATCCAGCTCCATCGCAG
>S2_2435582_14
CGCCGCTCGTCTCGCCCGCCCCCCAGCCTTCCTGAGGTCCAACTGGAATCCAGCTCCATCGCAG
>S2_2563264_1
CAGCGAAGGGAGCCATCTCCGATGACACTCCATATTGAGACCCTCCTTGCTG
>S2_2563264_2
CAGCGAAGGGAGGCATCTCCGATGACACTCCATATTGAGACCCTCCTTGCTG
>S2_2563264_3
CAGCGAAGGGAGTCATCTCCGATGACACTCCATATTGAGACCCTCCTTGCTG
>S2_2563264_4
CAGCGAAGGGAGTCATCTCCGGGGACACTCCATATTGAGACCCTCCTTGCTG
>S2_2563264_5
CAGCGAAGGGAGTCATCTCCGGTGACACTCCATATTGAGACCCTCCTTGCTG
>S2_2563264_6
CAGCGAAGGGAGTCATCTCCGGTGACACTCCATATTGAGTCCCTCCTTGCTG
>S2_2563264_7
CAGCGAAGGGAGTCATCTCCGATGACACTCCATATTGAGTCCCTCCTTGCTG
>S2_2563264_8
CAGCGAAGGGAGTCATCTCCGGTGACACTCCATATTGAGGCCCTCCTTGCTG
>S2_2563264_9
CAGCGAAGGGAGTCATCTCCGATGACACTCCATATTGAGGCCCTCCTTGCTG
>S2_2563264_10
CAGCGAAGGGAGTCATCTCCGGTGACACTCCATATTGAGCCCCTCCTTGCTG
>S2_2563264_11
CAGCGAAGGGAGTCATCTCCGATGACACTCCATATTGAGCCCCTCCTTGCTG
>S2_2563264_12
CAGCGAAGGGAGTCATCTCCGGTGACCCTCCATATTGAGACCCTCCTTGCTG
>S2_2563264_13
CAGCGAAGGGAGTCATCTCCGGTGACACTCCATATTGAGACCCTCCTTGCTG
>S2_2563264_14
CAGCGAAGGGAGTCATCTCCGATGACACTCCATATTGAGACCCTCCTTGCTG
>S2_2592172_1
CTGCGAGTTCAAGGACGAGAAACCGCCGACGGGAGTCTGTTTCCACCCATTTTTGCTG
>S2_2592172_2
CTGCGAGTTCAAGGACGAGAAACCGCCGACGGGCGTCTGTTTCCACCCATTTTTGCTG
>S2_2592172_3
CTGCGAGTTCAAGGACGAGAAACCGCCGACGGGGGTCTGTTTCCACCCATTTTTGCTG
>S2_2592172_4
CTGCGAGTTCAAGGACGAGAAACCGCCGACGGGTGGCTGTTTCCACCCATTTTTGCTG
>S2_2592172_5
CTGCGAGTTCAAGGACGAGAAACCGCCGACGGGTGTCTGTTTCCACCCATTTTTGCTG
>S2_2592172_6
CTGCGAGTTCAAGGATAAGAAACCGCCGACGGGAGTCTGTTTCCACCCATTTTTGCTG
>S2_2592172_7
CTGCGAGTTCAAGGATAAGAAACCGCCGACGGGCGTCTGTTTCCACCCATTTTTGCTG
>S2_2592172_8
CTGCGAGTTCAAGGATAAGAAACCGCCGACGGGGGTCTGTTTCCACCCATTTTTGCTG
>S2_2592172_9
CTGCGAGTTCAAGGATAAGAAACCGCCGACGGGTGCCTGTTTCCACCCATTTTTGCTG
>S2_2592172_10
CTGCGAGTTCAAGGATAAGAAACCGCCGACGGGTGTCTGTTTCCACCCATTTTTGCTG
>S2_2592172_11
CTGCGAGTTCAAGGACGAGAAACCGCCGACGGGTGTCTGTTTCCCCCCATTTTTGCTG
>S2_2592172_12
CTGCGAGTTCAAGGATAAGAAACCGCCGACGGGTGTCTGTTTCCCCCCATTTTTGCTG
>S2_2592172_13
CTGCGAGTTCAAGGATAAGAAGCCGCCGACGGGTGTCTGTTTCCACCCATTTTTGCTG
>S2_2592172_14
CTGCGAGTTCAAGGACGAGAACCCGCCGACGGGTGTCTGTTTCCACCCATTTTTGCTG
>S2_2592172_15
CTGCGAGTTCAAGGATAAGAACCCGCCGACGGGTGTCTGTTTCCACCCATTTTTGCTG
>S2_2592172_16
CTGCGAGTTCAAGGACGAGAAACCGCCGACGGGTGTCTGTTTCCACCCATTTTTGCTG
>S2_2592172_17
CTGCGAGTTCAAGGATAAGAAACCGCCGACGGGTGTCTGTTTCCACCCATTTTTGCTG
>S2_2794425_1
CTGCATCAATACATCATGTTGGACATAGATTCCAGGAGGGGGTCCAATTGAAGCAAGGGGGTTA
>S2_2794425_2
CTGCATCAATACATCATGTTGGACATAGATTCCAGGAGGGGTTCCAATTGAAGCAAGGGGGGTA
>S2_2794425_3
CTGCATCAATACATCATGTTGGACATAGATTCCAGGAGGGGTTCCAATTGAAGCAAGGGGGTTA
>S2_2794425_4
CTGCATCAATACATCATGTTGGACATAGGTTCCAGGAGGGGATCCAATTGAAGCAAGGGGGTTA
>S2_2794425_5
CTGCATCAATACATCATGTTGGACATAGGTTCCAGGAGGGGGTCCAATTGAAGCAAGGGGGTTA
>S2_2794425_6
CTGCATCAATACATCATGTTGGACATAGGTTCCAGGAGGGGTTCCAATTGAAGCAAGGGGGGTA
>S2_2794425_7
CTGCATCAATACATCATGTTGGACATAGGTTCCAGGAGGGGTTCCAATTGAAGCAAGGGGGTTA
>S2_2794425_8
GTTGGACATAGGTTCCAGGAGGGGTTCCAATTGAAGCAAGGGGGTTATGCTGATTTTCCTGCTG
>S2_2794425_9
GTTGGACATAGATTCCAGGAGGGGTTCCAATTGAAGCAAGGGGGTTATGCTGATTTTCCTGCTG
>S2_2794425_10
GTTGGACATAGGTTCCAGGAGGGGTTCCAATTGAAGCAAGGGGGTTATGCTAATTTTCCTGCTG
>S2_2957597_1
CAGCCCCTGCAAAACTCACTAGGTTTTTGCGCTTGGACCGCATGATTTTGAGCTG
>S2_2957597_2
CAGCGCCGGAAAAACTCACTAGGTTTTTGCGCTTGGACCGCATGATTTTGAGCTG
>S2_2957597_3
CAGCGCCGGCAAAACTCACTAGGCTTTTGCGCTTGGACCGCATGATTTTGAGCTG
>S2_2957597_4
CAGCGCCGGCAAAACTCACTAGGGTTTTGCGCTTGGACCGCATGATTTTGAGCTG
>S2_2957597_5
CAGCGCCGGCAAAACTCACTAGGTTTTTGCGCTTGGACCGCATGAGTTTGAGCTG
>S2_2957597_6
CAGCGCCGGCAAAACTCACTAGGTTTTTGCGCTTGGACCGCATGATTTTGAGCTG
>S2_2957597_7
CAGCGCCGGCAAACCTCACTAGGTTTTTGCGCTTGGACCGCATGATTTTGAGCTG
>S2_2957597_8
CAGCGCCGGCAAAGCTCACTAGGTTTTTGCGCTTGGACCGCATGATTTTGAGCTG
>S2_2957597_9
CAGCGCCGGCAAATCTCACTAGGTTTTTGCGCTTGGACCGCATGATTTTGAGCTG
>S2_2957597_10
CAGCGCCGGGAAAACTCACTAGGTTTTTGCGCTTGGACCGCATGATTTTGAGCTG
>S2_2957597_11
CAGCGCCTGCAAAACTCACTAGGGTTTTGCGCTTGGACCGCATGATTTTGAGCTG
>S2_2957597_12
CAGCGCCTGCAAAACTCACTAGGTTTTTGCGCTTGGACCGCATGATTTTGAGCTG
>S2_2957597_13
CAGCGCCTGCAAACCTCACTAGGTTTTTGCGCTTGGACCGCATGATTTTGAGCTG
>S2_2957597_14
CAGCGCCTGCAAAGCTCACTAGGTTTTTGCGCTTGGACCGCATGATTTTGAGCTG
>S2_2957597_15
CAGCGCCTGCAAATCTCACTAGGTTTTTGCGCTTGGACCGCATGATTTTGAGCTG
>S2_2957597_16
CAGCGCCGGCAAAACTCACTAGGTTTTTGCGCTTGGGCCGCATGATTTTGAGCTG
>S2_2957597_17
CAGCGCCTGCAAAACTCACTAGGTTTTTGCGCTTGGCCCGCATGATTTTGAGCTG
>S2_2957597_18
CAGCGCCTGCAAAACTCTCTAGGTTTTTGCGCTTGGACCGCATGATTTTGAGCTG
>S2_2957597_19
CAGCGCCTGCAAAACTCGCTAGGTTTTTGCGCTTGGACCGCATGATTTTGAGCTG
>S2_2957597_20
CAGCGCCGGCAAAACTCGCTAGGTTTTTGCGCTTGGACCGCATGATTTTGAGCTG
>S2_2957597_21
CAGCGCCGGCAAAACTCCCTAGGTTTTTGCGCTTGGACCGCATGATTTTGAGCTG
>S2_2957597_22
CAGCGCCTGCAAATCTCACTAGGTTTTTGCGCTTGGACCGCATGATTTTGAGCTG
>S2_2957597_23
CAGCGCCTGCAAACCTCACTAGGTTTTTGCGCTTGGACCGCATGATTTTGAGCTG
>S2_2957597_24
CAGCGCCGGCAAACCTCACTAGGTTTTTGCGCTTGGACCGCATGATTTTGAGCTG
>S2_2957597_25
CAGCGCCTGCAAAACTCACTAGGTTTTTGCGCTTGGACCGCATGATTTTGAGCTG
>S2_2957597_26
CAGCGCCGGCAAAACTCACTAGGTTTTTGCGCTTGGACCGCATGATTTTGAGCTG
>S2_2906134_1
CTGCATGTGGTAATTGGCAACGCTAGTTTCTCTTTCCAGTTGTGGGGGGAAGTGCCACCCTGGT
>S2_2906134_2
CTGCATGTGGTAATTGGCAACGCTAGTTTCTCTTTCCAGTTGTGGTGGGAAGTGCCACCCTGGT
>S2_2906134_3
CTGCATGTGGTAATTGGCAATGCTAGTTTCTCTTTCCAGTTGTGGGGGGAAGTGCCACCCTGAT
>S2_2906134_4
CTGCATGTGGTAATTGGCAATGCTAGTTTCTCTTTCCAGTTGTGGTGGGAAGGGCCACCCTGAT
>S2_2906134_5
CTGCATGTGGTAATTGGCAATGCTAGTTTCTCTTTCCAGTTGTGGTGGGAAGTGCCACCCTGAT
>S2_2906134_6
TCTCTTTCCAGTTGTGGTGGGAAGTGCCTCCCTGGTTTTCATTAGTGGTGCCAAGAAGTTGCAG
>S2_2906134_7
TCTCTTTCCAGTTGTGGTGGGAAGTGCCGCCCTGGTTTTCATTAGTGGTGCCAAGAAGTTGCAG
>S2_2906134_8
TCTCTTTCCAGTTGTGGTGGGAAGTGCCCCCCTGGTTTTCATTAGTGGTGCCAAGAAGTTGCAG
>S2_2906134_9
TCTCTTTCCAGTTGTGGTGGGAAGTGCCACCCTGGTTTTCATTAGTGGTGCCAAGAAGTTGCAG
>S2_2906134_10
TCTCTTTCCAGTTGTGGTGGGAAGTGCCCCCCTGATTTTCATTAGTGGTGCCAAGAAGTTGCAG
>S2_2906134_11
TCTCTTTCCAGTTGTGGTGGGAAGTGCCACCCTGATTTTCATTAGTGGTGCCAAGAAGTTGCAG
>S2_2974676_1
CAGCTCCAGCAATCCATGGTGGAAAACGGAATCCAGAAGACGGGAAGAGAGCCCCAGCTG
>S2_2974676_2
CAGCTCCAGCAATCCATGGTGGAAAACGGAATCCAGAAGATGGGAAGAGAGCCCCAGCTG
>S2_2974676_3
CAGCTCCAGCAATCCATGGTGGGAAACGGAATCCAGAAGACGGGAAGAGAGCCCCAGCTG
>S2_2974676_4
CAGCTCCAGCAATCCATGGTGGGAAACGGAATCCAGAAGATGGGAAGAGAGCCCCAGCTG
>S2_2974676_5
CAGCTCCAGCAATCCATGGTGGTAAACGGAATCCAGAAGACGGGAAGAGAGCCCCAGCTG
>S2_2974676_6
CAGCTCCAGCAATCCATGGTGGTAAACGGAATCCAGAAGATGGGAAGAGAGCCCCAGCTG
>S2_2974676_7
CAGCTCCAGCAATCCATGGTGGTAAACGGAATCCAGAAGATGGGAAGAGAGCCCCAGCTG
>S2_2974676_8
CAGCTCCAGCAATCCATGGTGGTAAACGGAATCCAGAAGGCGGGAAGAGAGCCCCAGCTG
>S2_2974676_9
CAGCTCCAGCAATCCATGGTGGTAAACGGAATCCAGAAGACGGGAAGAGAGCCCCAGCTG
>S2_2974676_10
CAGCTCCAGCAACCCATGGTGGTAAACGGAATCCAGAAGACGGGAAGAGAGCCCCAGCTG
>S2_2974676_11
CAGCTCCAGCAATCCATGGGGGTAAACGGAATCCAGAAGACGGGAAGAGAGCCCCAGCTG
>S2_2994294_1
CTGCTTCAATGGCGATGTCTGTGCCGGCACCAATTGCCATACCAACATCTGCAG
>S2_2994294_2
CTGCTTCAATGGCGATGTCTGTGCCTGCACCAATTGCCATACCAACATCTGCAG
>S2_2994294_3
CTGCTTCAATGGCGATGTCTGTGCCTGCCCCAATTGCCATACCAACATCTGCAG
>S2_2994294_4
CTGCTTCAATGGCGATGTCTGTGCCGGCCCCAATTGCCATACCAACATCTGCAG
>S2_2994294_5
CTGCTTCAATGGCGATGTCTGTGCCTGCACCAATTGCCATACCAACATCTGCAG
>S2_2994294_6
CTGCTTCAATGGCGATGTCTGTGCCGGCACCAATTGCCATACCAACATCTGCAG
>S2_3293020_1
CAGCACTTCTTGGAGCTCTTCCTATGGAGGAACTCGTTGTCGACAGTGCCATCCTTCCATGCCA
>S2_3293020_2
CAGCACTTCTTGGAGCTCTTCCTCTGGAGGAACTCGTTGTCGACAGTGCCCTCCTTCCATGCCA
>S2_3293020_3
CAGCACTTCTTGGAGCTCTTCCTCTGGAGGAACTCGTTGTCGACAGTGCCTTCCTTCCATGTCA
>S2_3293020_4
CAGCACTTCTTGGAGCTCTTCGTCTGAAGGAACTCGTTGTCGACAGTGCCGTCCTTCCATGCCA
>S2_3293020_5
GAAGGAACTCGTTGTCGACAGTGCCGTCCTTCCATGCCTCTTTCTTCCTACGATTCAGTCGCAG
>S2_3293020_6
GAAGGAACTCGTTGTCGACAGTGCCGTCCTTCCATGCCGCTTTCTTCCTACGATTCAGTCGCAG
>S2_3293020_7
GAAGGAACTCGTTGTCGACAGTGCCGTCCTTCCATGCCCCTTTCTTCCTACGATTCAGTCGCAG
>S2_3293020_8
GGAGGAACTCGTTGTCGACAGTGCCATCCTTCCATGCCCCTTTCTTCCTACGATTCAGTCGCAG
>S2_3293020_9
GAAGGAACTCGTTGTCGACGGTGCCGTCCTTCCATGCCACTTTCTTCCTACGATTCAGTCGCAG
>S2_3293020_10
GAAGGATCTCGTTGTCGACAGTGCCGTCCTTCCATGCCACTTTCTTCCTACGATTCAGTCGCAG
>S2_3293020_11
GAAGGACCTCGTTGTCGACAGTGCCGTCCTTCCATGCCACTTTCTTCCTACGATTCAGTCGCAG
>S2_3293020_12
GAAGGAACTCGTTGTCGACAGTGCCGTCCTTCCATGCCACTTTCTTCCTACGATTCAGTCGCAG
>S2_3293020_13
GGAGGACCTCGTTGTCGACAGTGCCATCCTTCCATGCCACTTTCTTCCTACGATTCAGTCGCAG
>S2_3293020_14
GGAGGAACTCGTTGTCGACAGTGCCATCCTTCCATGCCACTTTCTTCCTACGATTCAGTCGCAG
>S2_3617261_1
CAGCCACGCTGATCAACATCCAAAACCATTGCTCCTACACAGTTTGGGCGGCGGCGGGACCAGG
>S2_3617261_2
CAGCCACGCTGATCAACATCCAAAACCATTGCTCCTACACAGTTTGGGCGGCGGCGGTACCAGA
>S2_3617261_3
CAGCCACGCTGATCAACATCCAAAACCATTGCTCCTACACAGTTTGGGCGGCGGCGGTACCAGG
>S2_3617261_4
CAACATCCAAAACCATTGCTCCTACCCAGTTTGGGCGGCGGCGGTACCAGGTGGGGGCAGGCAG
>S2_3617261_5
CAACATCCAAAACCATTGCTCCTACACAGTTTGGGCGGCGGCGGTACCAGGTGGGGGCAGGCAG
>S2_3617261_6
CAACATCCAAAACCATTGCCCCTACACAGTTTGGGCGGCGGCGGTACCAGGTGGGGGCAGGCAG
>S2_3617261_7
CAACATCCAAAACCATTGCTCCTACCCAGTTTGGGCGGCGGCGGTACCAGATGGGGGCAGGCAG
>S2_3617261_8
CAACATCCAAAACCATTGCTCCTACACAGTTTGGGCGGCGGCGGTACCAGATGGGGGCAGGCAG
>S2_3629132_1
CAGCAACCTCTCTACTTCCTTCTGCCTCCTCATCCTCCCGCTCTTCTTCACCTTCATCCATGCA
>S2_3629132_2
CAGCAACCTCTCTACTTCCTTCTGCCTCCTCATCCTCCCGTTCTTCTTCACCTTCATCCATGCA
>S2_3629132_3
CAGCAACCTCTCTACTTCCTTCTGCCTCCTCATCCTCCTGTTCTTCTTCACCTTCATCCATGCA
>S2_3629132_4
TCCTCATCCTCCTGTTCTTCTTCACCTTCATCCATGCAACCCCTTTCGAAATCCGAAACAGCTG
>S2_3629132_5
TCCTCATCCTCCCGTTCTTCTTCACCTTCATCCATGCAACCCCTTTCGAAATCCGAAACAGCTG
>S2_3629132_6
TCCTCATCCTCCTGTTCTTCTTCGCCTTCATCCATGCAACCACTTTCGAAATCCGAAACAGCTG
>S2_3629132_7
TCCTCATCCTCCCGTTCTTCTTCGCCTTCATCCATGCAACCACTTTCGAAATCCGAAACAGCTG
>S2_3629132_8
TCCTCATCCTCCTGTTCTTCTTCCCCTTCATCCATGCAACCACTTTCGAAATCCGAAACAGCTG
>S2_3629132_9
TCCTCATCCTCCCGTTCTTCTTCCCCTTCATCCATGCAACCACTTTCGAAATCCGAAACAGCTG
>S2_3629132_10
TCCTCATCCTCCTGTTCTTCTTCACCTTCATCCATGCAACCACTTTCGAAATCCGAAACAGCTG
>S2_3629132_11
TCCTCATCCTCCCGTTCTTCTTCACCTTCATCCATGCAACCACTTTCGAAATCCGAAACAGCTG
>S2_3629132_12
TCCTCATCCTCCTGTTCTTCTTCACCTTCATCCATGCAACCACTTTCGAAAGCCGAAACAGCTG
>S2_3629132_13
TCCTCATCCTCCCGTTCTTCTTCACCTTCATCCATGCAACCACTTTCGAAACCCGAAACAGCTG
>S2_3674984_1
CAGCATCATCCTTGAGGGATCAAAGCAGGTTGAGTGGCACAAATCACAGCAAGGATGTGTATGG
>S2_3674984_2
CAGCATCATCCTTGAGGGATCAAAGCAGGTTGAGTGGCACAAATCACAGCAAGGTTGTGTATGG
>S2_3674984_3
CAGCATCATCCTTGAGGGATCAAAGCAGGTTGAGTGGCACAAATCACAGCAAGGTTGTGTGTGG
>S2_3674984_4
ATCCTTGAGGGATCAAAGCAGGTTGAGTGGCACAAATCACAGCAAGGTTGTGTGTGGTAGGCAG
>S2_3674984_5
ATCCTTGAGGGATCAAAGCAGGTTGAGTGGCACAAATCACAGCAAGGTTGTGTATGGTAGGCAG
>S2_3794440_1
CAGCATCCATATGTGTATGGGGAGTTGGTGTTTGAAGCGATGGCAACCTTTGTTGGTCAAGTGT
>S2_3794440_2
CAGCATCCATATGTGTATGGGGAGTTGGTGTTTGAAGCTATGGCAACCTTTGTTGGTCAAGTGT
>S2_3794440_3
CAGCATCCATATGTGTATGGGGCGTTGGTGTTTGAAGCGATGGCAACCTTTGTTGGTCAAGTGT
>S2_3794440_4
CAGCATCCATATGTGTATGGGGCGTTGGTGTTTGAAGCTATGGCAACCTTTGTTGGTCAAGTGT
>S2_3794440_5
CAGCATCCATATGTGTATGGGGGGTTGGTGTTTGAAGCGATGGCAACCTTTGTTGGTCAAGTGT
>S2_3794440_6
CAGCATCCATATGTGTATGGGGGGTTGGTGTTTGAAGCTATGGCAACCTTTGTTGGTCAAGTGT
>S2_3794440_7
CAGCATCCATATGTGTATGGGGTGTTGGCGTTTGAAGCTATGGCAACCTTTGTTGGTCAAGTGT
>S2_3794440_8
CAGCATCCATATGTGTATGGGGTGTTGGGGTTTGAAGCGATGGCAACCTTTGTTGGTCAAGTGT
>S2_3794440_9
CAGCATCCATATGTGTATGGGGTGTTGGGGTTTGAAGCTATGGCAACCTTTGTTGGTCAAGTGT
>S2_3794440_10
CAGCATCCATATGTGTATGGGGTGTTGGTGTTTGAAGCGATGGCAACCTTTGTTGGTCAAGTGT
>S2_3794440_11
CAGCATCCATATGTGTATGGGGTGTTGGTGTTTGAAGCGATGGCAACTTTTGTTGGTCAAGTGT
>S2_3794440_12
CAGCATCCATATGTGTATGGGGTGTTGGTGTTTGAAGCTATGGCAACCTTTGTTGGTCAAGTGT
>S2_3794440_13
GAAGCGATGGCAACTTTTGTTGGTCAAGTGTCGGTTTTATCCCTCATCGCCATGTTTGGTGCTG
>S2_3794440_14
GAAGCTATGGCATCCTTTGTTGGTCAAGTGTCGGTTTTATCCCTCATCGCCATGTTTGGTGCTG
>S2_3794440_15
GAAGCTATGGCAACCTTTGTTGGTCAAGTGTCGGTTTTATCCCTCATCGCCATGTTTGGTGCTG
>S2_3794440_16
GAAGCGATGGCATCCTTTGTTGGTCAAGTGTCGGTTTTATCCCTAATCGCCATGTTTGGTGCTG
>S2_3794440_17
GAAGCGATGGCAACCTTTGTTGGTCAAGTGTCGGTTTTATCCCTAATCGCCATGTTTGGTGCTG
>S2_3794440_18
GAAGCGATGGCAACCTTTGTTGGTAAAGTGTCGGTTTTATCCCTAATCGCCATGTTTGGTGCTG
>S2_3953244_1
CAGCCGCCCCACAAGGACTCGTACCCATATGGGCCGTCGGAAACGCCGGAATGATGATCCCACC
>S2_3953244_2
CAGCGGCCCCACAAGGACTCGTACCCATATGGGCAGGCGGAAACGCCGGAATGATGATCCCACC
>S2_3953244_3
CAGCGGCCCCACAAGGACTCGTACCCATATGGGCAGTCGGAAACGCCGGAATGATGATCCCACC
>S2_3953244_4
CAGCGGCCCCACAAGGACTCGTACCCATATGGGCCGCCGGAAACGCCGGAATGATGATCCCACC
>S2_3953244_5
CAGCGGCCCCACAAGGACTCGTACCCATATGGGCCGTCGGAAACGCCGGAATGATGATCCCACC
>S2_3953244_6
GGACTCGTACCCATATGGGTCGTCGGAAATGCCGGAATGATGATCCCACCCAATGCTGTTGCAG
>S2_3953244_7
GGACTCGTACCCATATGGGCCGTCGGAAACGCCGGAATGATGATCCCTCCCAACGCTGTCGCAG
>S2_3953244_8
GGACTCGTACCCATATGGGCAGTCGGAAACGCCGGAATGATGATCCCTCCCAACGCTGTCGCAG
>S2_3953244_9
GGACTCGTACCCATATGGGCCGTCGGAAACGCCGGAATGATGATCCCGCCCAACGCTGTCGCAG
>S2_3953244_10
GGACTCGTACCCATATGGGCAGTCGGAAACGCCGGAATGATGATCCCGCCCAACGCTGTCGCAG
>S2_3953244_11
GGACTCGTACCCATATGGGCCGTCGGAAACGCCGGAATGATGATCCCCCCCAACGCTGTCGCAG
>S2_3953244_12
GGACTCGTACCCATATGGGCAGTCGGAAACGCCGGAATGATGATCCCCCCCAACGCTGTCGCAG
>S2_3953244_13
GGACTCGTTCCCATATGGGCCGTCGGAAACGCCGGAATGATGATCCCACCCAACGCTGTCGCAG
>S2_3953244_14
GGACTCGTGCCCATATGGGCCGTCGGAAACGCCGGAATGATGATCCCACCCAACGCTGTCGCAG
>S2_3953244_15
GGACTCGTCCCCATATGGGCCGTCGGAAACGCCGGAATGATGATCCCACCCAACGCTGTCGCAG
>S2_3953244_16
GGACTCGTACCCATATGGGCCGTCGGAAACGCCGGAATGATGATCCCACCCAACGCTGTCGCAG
>S2_3953244_17
GGACTCGTTCCCATATGGGCAGTCGGAAACGCCGGAATGATGATCCCACCCAACGCTGTCGCAG
>S2_3953244_18
GGACTCGTCCCCATATGGGCAGTCGGAAACGCCGGAATGATGATCCCACCCAACGCTGTCGCAG
>S2_3953244_19
GGGCTCGTACCCATATGGGCAGTCGGAAACGCCGGAATGATGATCCCACCCAACGCTGTCGCAG
>S2_3953244_20
GGACTCGTACCCATATGGGCAGTCGGAAACGCCGGAATGATGATCCCACCCAACGCTGTCGCAG
>S2_3835305_1
CTGCCACCCAGTTCCAGTTGCCCAGATCTTGGATCCTTGTGCTTGTATGGTTCTTGACTTGACG
>S2_3835305_2
CTGCCACCCAGTTCCAGTTGCCCAGATCTTGGATCCTTGTGCTTGTATGGTTCTTGACTTGACT
>S2_3835305_3
CTGCCACCCATTTCCAGTTGCCCAGATCTTGGATCCTTATGCTTGTATGGTTCTTGACTTGACT
>S2_3835305_4
GGATCCTTGTGCTTGTATGGTTCTTGACTTGACTCCACAAAATCCTTCATCCAGGAGTGAGCTG
>S2_3835305_5
GGATCCTTATGCTTGTATGGTTCTTGACTTGACTCCACAAAATCCTTCATCCAGGAGTGAGCTG
>S2_3835305_6
GGATCCTTGTGCTTGTATGGTTCTTGACTTGACGCCACAAAATCCTTCATCCAGGAGTGAGCTG
>S2_3835280_1
CTGCCACCCAGTTCCAGTTGCCCAGATCTTGGATCCTTGTGCTTGTATGGTTCTTGACTTGACG
>S2_3835280_2
CTGCCACCCAGTTCCAGTTGCCCAGATCTTGGATCCTTGTGCTTGTATGGTTCTTGACTTGACT
>S2_3835280_3
CTGCCACCCATTTCCAGTTGCCCAGATCTTGGATCCTTATGCTTGTATGGTTCTTGACTTGACT
>S2_3835280_4
GGATCCTTGTGCTTGTATGGTTCTTGACTTGACTCCACAAAATCCTTCATCCAGGAGTGAGCTG
>S2_3835280_5
GGATCCTTATGCTTGTATGGTTCTTGACTTGACTCCACAAAATCCTTCATCCAGGAGTGAGCTG
>S2_3835280_6
GGATCCTTGTGCTTGTATGGTTCTTGACTTGACGCCACAAAATCCTTCATCCAGGAGTGAGCTG
>S2_3983797_1
CTGCCCGTCGATCAGCGGCAACTGATCGATCGGCGTGGCCACACGGAGACACGATACATGAGCT
>S2_3983797_2
CTGCCCGTCGATCAGCGGCAACTGATCGATCGGTGTGGCCACACGGAGACACGCTACATGAGCT
>S2_3983797_3
CTGCGCGCCGATCAGCGGCAACTGATCGATCGGCGTGGCCACACGGAGACACGATACATGAGCT
>S2_3983797_4
CTGCGCGCCGATCAGCGGCAACTGATCGATCGGTGTGGCCACACGGAGACACGCTACATGAGCT
>S2_3983797_5
CTGCGCGTCGATCAGCGGCAACTGATCGATCGGAGTGGCCACACGGAGACACGCTACATGAGCT
>S2_3983797_6
CTGCGCGTCGATCAGCGGCAACTGATCGATCGGCGAGGCCACACGGAGACACGATACATGAGCT
>S2_3983797_7
CTGCGCGTCGATCAGCGGCAACTGATCGATCGGCGCGGCCACACGGAGACACGATACATGAGCT
>S2_3983797_8
CTGCGCGTCGATCAGCGGCAACTGATCGATCGGCGGGGCCACACGGAGACACGATACATGAGCT
>S2_3983797_9
CTGCGCGTCGATCAGCGGCAACTGATCGATCGGCGTGGCCACACGGAGACACGATACATGAGCA
>S2_3983797_10
CTGCGCGTCGATCAGCGGCAACTGATCGATCGGCGTGGCCACACGGAGACACGATACATGAGCC
>S2_3983797_11
CTGCGCGTCGATCAGCGGCAACTGATCGATCGGCGTGGCCACACGGAGACACGATACATGAGCT
>S2_3983797_12
CTGCGCGTCGATCAGCGGCAACTGATCGATCGGCGTGGCCACACGGAGACACGCTACATGAGCT
>S2_3983797_13
CTGCGCGTCGATCAGCGGCAACTGATCGATCGGCGTGGCCACACGGGGACACGATACATGAGCT
>S2_3983797_14
CTGCGCGTCGATCAGCGGCAACTGATCGATCGGGGTGGCCACACGGAGACACGCTACATGAGCT
>S2_3983797_15
CTGCGCGTCGATCAGCGGCAACTGATCGATCGGTGCGGCCACACGGAGACACGCTACATGAGCT
>S2_3983797_16
CTGCGCGTCGATCAGCGGCAACTGATCGATCGGTGGGGCCACACGGAGACACGCTACATGAGCT
>S2_3983797_17
CTGCGCGTCGATCAGCGGCAACTGATCGATCGGTGTGGCCACACGGAGACACGCTACATGAGCT
>S2_3983797_18
TGCGCGTCGATCAGCGGCAACTGATCGATCGGTGTGGCCACGCGGAGACACGCTACATGAGCTG
>S2_3983797_19
TGCGCGTCGATCAGCGGCAACTGATCGATCGGTGTGGCCACCCGGAGACACGCTACATGAGCTG
>S2_3983797_20
TGCGCGTCGATCAGCGGCAACTGATCGATCGGTGTGGCCGCACGGAGACACGCTACATGAGCTG
>S2_3983797_21
TGCGCGTCGATCAGCGGCAACTGATCGATCGGTGTGGCCCCACGGAGACACGCTACATGAGCTG
>S2_3983797_22
TGCGCGTCGATCAGCGGCAACTGATCGATCGGTGTGGCCACACGGAGACACGCTACATGAGCTG
>S2_3983797_23
TGCGCGTCGATCAGCGGCACCTGATCGATCGGCGTGGCCACACGGAGACACGATACATGAGCTG
>S2_3983797_24
TGCGCGTCGATCAGCGGCAACTGATCGATCGGCGTGGCCACACGGAGACACGATACATGAGCTG
>S2_3983797_25
TGCGCGTCGATCAGCGGCAACTGATCGATCGGCGTGGCCACAAGGAGACACGATACATGAGCTG
>S2_3983708_1
CTGCGACGCGTAGGAGCGGAGGAGGAGATGGGACTGCGTCAGCTG
>S2_3983708_2
CTGCGACGCGTAGGAGCGGAGGAGGCGATGGGACTGCGTCAGCTG
>S2_3983708_3
CTGCGACGCGTAGGAGCGGAGGAGGGGATGGGACTGCGTCAGCTG
>S2_3983708_4
CTGCGACGCGTAGGAGCGGAGGAGGTGATGGGACTGCGCCAGCTG
>S2_3983708_5
CTGCGACGCGTAGGAGCGGAGGAGGTGATGGGACTGCGTCAGCTG
>S2_3983708_6
CTGCGACGCGTAGGAGCGGAGGGGGTGATGGGACTGCGTCAGCTG
>S2_3983708_7
CTGCGATGCGTAGGAGCGGAGGAGGAGATGGGACTGCGTCAGCTG
>S2_3983708_8
CTGCGATGCGTAGGAGCGGAGGAGGCGATGGGACTGCGTCAGCTG
>S2_3983708_9
CTGCGATGCGTAGGAGCGGAGGAGGGGATGGGACTGCGTCAGCTG
>S2_3983708_10
CTGCGATGCGTAGGAGCGGAGGAGGTGATGGGACTGCGTCAGCTG
>S2_3983708_11
CTGCGATGCGTAGGAGCGGAGGGGGTGATGGGACTGCGTCAGCTG
>S2_3983708_12
CTGCGATGCGTAGGAGCGGGGGAGGTGATGGGACTGCGTCAGCTG
>S2_3983708_13
CTGCGATGCGTAGGAGCGGAGGAGGTGATGGGACTGCGTCAGCTG
>S2_3983708_14
CTGCGGCGCGTAGGAGCGGAGGAGGTGATGGGACTGCGTCAGCTG
>S2_3983708_15
CTGCGCCGCGTAGGAGCGGAGGAGGTGATGGGACTGCGTCAGCTG
>S2_3983708_16
CTGCGACGCGTAGGAGCGGAGGAGGTGATGGGACTGCGTCAGCTG
>S2_4102314_1
CAGCTAGGGGGAAAGCGAGTTGGAATTGGGGGACTAGGGAACATTGGCTCTGAAGTTGCCAAAA
>S2_4102314_2
CAGCTAGGGGGAAAGCGAGTTGGAATTGGGGGACTGGGGAACATTGGCTCTGAAGTTGCCAAAA
>S2_4102314_3
CAGCTAGGGGGAAAGCGAGTTGGAATTGTGGGGCTAGGGAACATTGGCTCTGAAGTTGCCAAAA
>S2_4102314_4
CAGCTAGGGGGAAAGCGAGTTGGAATTGTGGGACTAGGGAACATTGGCTCTGAAGTTGCCAAAA
>S2_4102314_5
CAGCTAGGGGGAAAGCGAGTTGGAATTGTGGGACTGGGGAACATTGGCTCTGAAGTTGCCAAAA
>S2_4102314_6
CAGCTAGGGGGAAAGCGGGTTGGAATTGTGGGACTAGGGAACATTGGCTCTGAAGTTGCCAAAA
>S2_4102314_7
TTGGAATTGTGGGACTGGGGAACATTGGCTCTGAAGTTGCCAAAAGGCTCGTGGCCTTTGGCTG
>S2_4102314_8
TTGGAATTGTGGGACTAGGGAACATTGGCTCTGAAGTTGCCAAAAGGCTCGTGGCCTTTGGCTG
>S2_4240162_1
CTGCTGATTTGGGGGTGGGTTGGGACTGGGAGCATCATCACTATCCGAAGGTGAAGCTG
>S2_4240162_2
CTGCTGATTTGGGGTTGGGTTGGGACTGGGAGCATCATCACCATCCGAAGGGGAAGCTG
>S2_4240162_3
CTGCTGATTTGGGGTTGGGTTGGGACTGGGAGCATCATCACCATCCGAAGGTGAAGCTG
>S2_4240162_4
CTGCTGATTTGGGGTTGGGTTGGGACTGGGAGCATCATCACTATCCGAAGGCGAAGCTG
>S2_4240162_5
CTGCTGATTTGGGGTTGGGTTGGGACTGGGAGCATCATCACTATCCGAAGGGGAAGCTG
>S2_4240162_6
CTGCTGATTTGGGGTTGGGTTGGGACTGGGAGCATCATCACTATCCGAAGGTGAAGCTG
>S2_4240162_7
CTGCTGATTTGGGGTTGGGTTGGGGCTGGGAGCATCATCACTATCCGAAGGTGAAGCTG
>S2_4240162_8
CTGCTGATTTGGGGTTGGGTTGGGACTGGGAGCATCATCACTATCCGAAGGTGAAGCTG
>S2_4240162_9
CTGCTGATTTGGGGTTGGGGTGGGACTGGGAGCATCATCACTATCCGAAGGTGAAGCTG
>S2_4240162_10
CTGCTGATTTGGGGTTGGGCTGGGACTGGGAGCATCATCACTATCCGAAGGTGAAGCTG
>S2_4240162_11
CTGCTGATTTGGGGTTGGGTGGGGACTGGGAGCATCATCACTATCCGAAGGTGAAGCTG
>S2_4240162_12
CTGCTGATTTGGGGTTGGGTTGGGACTGGGAGAATCATCACTATCCGAAGGTGAAGCTG
>S2_4240162_13
CTGCTGATTTGGGGTTGGGTTGGGACTGGGAGCATAATCACTATCCGAAGGTGAAGCTG
>S2_4240162_14
CTGCTGATTTGGGGTTGGGTTGGGACTGGGAGCATCATCACCATCCGAAGGTGAAGCTG
>S2_4240162_15
CTGCTGATTTGGGGTTGGGGTGGGACTGGGAGCATCATCACCATCCGAAGGTGAAGCTG
>S2_4240162_16
CTGCTGATTTGGGGTTGGGATGGGACTGGGAGCATCATCACCATCCGAAGGTGAAGCTG
>S2_4240162_17
CTGCTGATTTGGGGTTGGGTGGGGACTGGGAGCATCATCACCATCCGAAGGTGAAGCTG
>S2_4428879_1
CAGCTTTCTAACAGGGAACCAGCATGAGCAGAAACCCAAGAAACAGAAAATTGAACCTATATCA
>S2_4428879_2
CAGCTTTCTAACAGGGAACCAGCATGAGCAGAAACCCAAGAAACAGAAAATTGAGCCTATATCA
>S2_4428879_3
TTTCTAACAGGGAACCAGCATGAGCAGAACCCCAAGAAACAGAAAATTGAGCCTATATCAGCTG
>S2_4428879_4
TTTCTAACAGGGAACCAGCATGAGCAGAAACCCAAGAAACAGAAAATTGAGCCTATATCAGCTG
>S2_4428879_5
TTTCTAACAGGGAACCAGCATGAGCAGAAACCCAAGAAACAGAAAATTGAACCTATATCAGCTG
>S2_4567948_1
CTGCTTCAGATTCAGAGAATTCCCCCTTGAGATTGGCATCAACAAAATCAGCAAATCTGCAAGA
>S2_4567948_2
CTGCTTCAGATTCAGAGAATTCCCCCTTGAGATTGGGATCAACAAAATCAGCAAATCTGCAAAA
>S2_4567948_3
CTGCTTCAGATTCAGAGAATTCCCCCTTGAGATTGGTATCAACAAAATCAGCAAATCTGCAAAA
>S2_4567948_4
CTGCTTCAGATTCAGAGAATTCCCCCTTGAGATTGGTATCAACAAAATCAGCAAATCTGCAAGA
>S2_4567948_5
GATTCAGAGAATTCCCCCTTGAGATTGGTATCAACAAAATCAGCAAATCTGCAAGATTCAGCTG
>S2_4567948_6
GATTCAGAGAATTCCCCCTTGAGATTGGTATCAACAAAATCAGCAAATCTGCAAAATTCAGCTG
>S2_4650238_1
CTGCAGGATTGGGCCATAGATGCGGGCAAGGTCAGCGAAGTAGGAATGGAGCTCCGGGTCCAGG
>S2_4650238_2
CTGCAGGATTGGGCCATAGATGCGGGCGAGGCCAGCAAAGTAGGAGTGGAGCTCCGGGTCCAGG
>S2_4650238_3
CTGCAGGATTGGGCCATAGATGCGGGCGAGGCCAGCGAAGTAGGAGTGGAGCTCCGGGTCCAGG
>S2_4650238_4
CTGCAGGATTGGGCCATAGATGCGGGCGAGGTCAGCAAAGTAGGAGCGGAGCTCCGGGTCCAGG
>S2_4650238_5
CTGCAGGATTGGGCCATAGATGCGGGCGAGGTCAGCAAAGTAGGAGGGGAGCTCCGGGTCCAGG
>S2_4650238_6
CTGCAGGATTGGGCCATAGATGCGGGCGAGGTCAGCAAAGTAGGAGTGGAGCTCCGGGGCCAGG
>S2_4650238_7
CTGCAGGATTGGGCCATAGATGCGGGCGAGGTCAGCAAAGTAGGAGTGGAGCTCCGGGTCCAGG
>S2_4650238_8
CTGCAGGATTGGGCCATAGATGCGGGCGAGGTCAGCGAAGGACGAATGGAGCTCCGGGTCCAGG
>S2_4650238_9
CTGCAGGATTGGGCCATAGATGCGGGCGAGGTCAGCGAAGTACGAATGGAGCTCCGGGCCCAGG
>S2_4650238_10
CTGCAGGATTGGGCCATAGATGCGGGCGAGGTCAGCGAAGTACGAATGGAGCTCCGGGGCCAGG
>S2_4650238_11
CTGCAGGATTGGGCCATAGATGCGGGCGAGGTCAGCGAAGTACGAATGGAGCTCCGGGTCCAGG
>S2_4650238_12
CTGCAGGATTGGGCCATAGATGCGGGCGAGGTCAGCGAAGTAGGAGCGGAGCTCCGGGTCCAGG
>S2_4650238_13
CTGCAGGATTGGGCCATAGATGCGGGCGAGGTCAGCGAAGTAGGAGGGGAGCTCCGGGTCCAGG
>S2_4650238_14
CTGCAGGATTGGGCCATAGATGCGGGCGAGGTCAGCGAAGTAGGAGTGGAGCTCCGGGTCCAGG
>S2_4650238_15
CGAGGTCAGCAAAGTAGGAGTGGAGCTCCGGGTCCAGGAAAGGGAGGTGACCGAGAAGAGGCAG
>S2_4650238_16
CGAGGTCAGCGAAGTAGGAGTGGAGCTCCGGGTCCAGGAACAGGAGGTGACCGAGAAGAGGCAG
>S2_5352505_1
CTGCTGATGCGCCGGTTGCTGATACACATTGCCGTAATCCGGCTGATAATACTGGTATTGCTGT
>S2_5352505_2
CTGCTGATGCGCCGGTTGCTGATACGCATTGCCGTAATCCGGCTGATAATACTGGAATTGCTGT
>S2_5352505_3
CTGCTGATGCGCCGGTTGCTGATACGCATTGCCGTAATCCGGCTGATAATACTGGTATTGCTGT
>S2_5352505_4
GCTGATACGCATTGCCGTAATCCGTCTGATAATACTGGTATTGCTGTTGCTGTTGATGTTGCTG
>S2_5352505_5
GCTGATACACATTGCCGTAATCCGTCTGATAATACTGGTATTGCTGTTGCTGTTGATGTTGCTG
>S2_5352505_6
GCTGATACGCATTGCCGTAATCCGGCTGATAATACTGGTATTGCTGTTGCTGTTGATGTTGCTG
>S2_5352505_7
GCTGATACACATTGCCGTAATCCGGCTGATAATACTGGTATTGCTGTTGCTGTTGATGTTGCTG
>S2_6360259_1
CAGCGCAAAGGGGAGAC-ACTATGGCACGAGGAGAAGATGACAACAAAACGAGGTGAAGACAAAG
>S2_6360259_2
CAGCGCAAAGTGGAGACAACCATGGCACGAGGAGAAGATGACAACAAAACGAGGTGAAGACAAA
>S2_6360259_3
CAGCGCAAAGTGGAGACAACTATGGCACGAGGAGAAGATGACAACAAAATGAGGCGAAGACAAA
>S2_6360259_4
CAGCGCAAAGTGGAGACAACTATGGCACGAGGAGAAGATGACAACAAAATGAGGGGAAGACAAA
>S2_6360259_5
CAGCGCAAAGTGGAGACAACTATGGCACGAGGAGAAGATGACAACAAAATGAGGTGAAGACAAA
>S2_6360259_6
CAGCGCAAAGTGGAGAC-ACTATGGCACGAGGAGAAGATGACAACAAAACGAGGAGAAGACAAAG
>S2_6360259_7
CAGCGCAAAGTGGAGAC-ACTATGGCACGAGGAGAAGATGACAACAAAACGAGGCGAAGACAAAG
>S2_6360259_8
CAGCGCAAAGTGGAGAC-ACTATGGCACGAGGAGAAGATGACAACAAAACGAGGGGAAGACAAAG
>S2_6360259_9
CAGCGCAAAGTGGAGAC-ACTATGGCACGAGGAGAAGATGACAACAAAACGAGGTGAAGACAAAG
>S2_6360259_10
CAGCGCAAAGTGGAGAC-ACTATGGCACGAGGAGGAGATGACAACAAAACGAGGTGAAGACAAAG
>S2_6360259_11
AAAACGAGGTGAAGGCAAAGACAACGATGAGGGGTGACGGCAAGGGCTCGATCCTTGTTTGCAG
>S2_6360259_12
AAAACGAGGTGAAGACAAAGACAACGATGAGGGGTGACGGCAAGGGCTCGATCCTTGTTTGCAG
>S2_6360259_13
AAAATGAGGTGAAGACAAAGACAACGACGAGGGGTGACGGCAAGGGCTCGATCCTTGTTTGCAG
>S2_6360259_14
AAAATGAGGTGAACACAAAGACAACGACGAGGGGTGACGGCAAGGGCTCGATCCTTGTTTGCAG
>S2_6360259_15
AAAATGAGGTGAAAACAAAGACAACGACGAGGGGTGACGGCAAGGGCTCGATCCTTGTTTGCAG
>S2_6360259_16
AAAACGAGGTGAAGACAAAGACAACAACGAGGGGTGACGGCAAGGGCTCAATCCTTGTTTGCAG
>S2_6196895_1
CAGCCGACAAACCGGCGGCGGCTTTCACACCCAGCCGACGCTGAGTTTGACGCAG
>S2_6196895_2
CAGCCGACAAACCGGCGGGGGCTTTCACACCCAGCCGACGCTGAGTTTGACGCAG
>S2_6196895_3
CAGCCGACAAACCGGCGGTGGCTTTCACACCCAGCCGACGCTG
>S2_6196895_4
CAGCCGACAAACCGGCGGTGGCTTTCACACCCAGCCGACGCTGAGCTTGACGCAG
>S2_6196895_5
CAGCCGACAAACCGGCGGTGGCTTTCACACCCAGCCGACGCTGAGGTTGACGCAG
>S2_6196895_6
CAGCCGACAAACCGGCGGTGGCTTTCACACCCAGCCGACGCTGAGTTTGACGCAG
>S2_6196895_7
CAGCCGACAAACCGGCGGTGGCTTTCACACCCAGCCGACGCTGGGTTTGACGCAG
>S2_6196895_8
CAGCCGACAAACCGGCGGTGGGTTTCACACCCAGCCGACGCTGAGTTTGACGCAG
>S2_6196895_9
CAGCCGACATACCGGCGGCGGCTTTCACACCCAGCCGACGCTGAGTTTGACGCAG
>S2_6196895_10
CAGCCGACATACCGGCGGGGGCTTTCACACCCAGCCGACGCTGAGTTTGACGCAG
>S2_6196895_11
CAGCCGACATACCGGCGGTGGCTTTCACACCCAGCCGACGCTG
>S2_6196895_12
CAGCCGACATACCGGCGGTGGCTTTCACACCCAGCCGACGCTGAGCTTGACGCAG
>S2_6196895_13
CAGCCGACATACCGGCGGTGGCTTTCACACCCAGCCGACGCTGAGGTTGACGCAG
>S2_6196895_14
CAGCCGACATACCGGCGGTGGCTTTCACACCCAGCCGACGCTGAGTTTGACGCAG
>S2_6196895_15
CAGCCGACATACCGGCGGTGGCTTTCACACCCAGCCGACGCTGGGTTTGACGCAG
>S2_6196895_16
CAGCCGACATACCGGCGGTGGCTTTCACTCCCAGCCGACGCTGAGTTTGACGCAG
>S2_6196895_17
CAGCCGACATACCGGCGGTGGCTTTCACGCCCAGCCGACGCTGAGTTTGACGCAG
>S2_6196895_18
CAGCCGACAAACCGGCGGTGGCTTTCACGCCCAGCCGACGCTGAGTTTGACGCAG
>S2_6196895_19
CAGCCGACATACCGGCGGTGGCTTTCACCCCCAGCCGACGCTGAGTTTGACGCAG
>S2_6196895_20
CAGCCGACAAACCGGCGGTGGCTTTCACCCCCAGCCGACGCTGAGTTTGACGCAG
>S2_6196895_21
CAGCCGACATACCGGCGGTGGCTTTCCCACCCAGCCGACGCTGAGTTTGACGCAG
>S2_6196895_22
CAGCCGACAAACCGGCGGTGGCTTTCCCACCCAGCCGACGCTGAGTTTGACGCAG
>S2_6196895_23
CAGCCGACATGCCGGCGGTGGCTTTCACACCCAGCCGACGCTGAGTTTGACGCAG
>S2_6196895_24
CAGCCGACAAGCCGGCGGTGGCTTTCACACCCAGCCGACGCTGAGTTTGACGCAG
>S2_6196895_25
CAGCCGACATCCCGGCGGTGGCTTTCACACCCAGCCGACGCTGAGTTTGACGCAG
>S2_6196895_26
CAGCCGACAACCCGGCGGTGGCTTTCACACCCAGCCGACGCTGAGTTTGACGCAG
>S2_6196895_27
CAGCCGGCATACCGGCGGTGGCTTTCACACCCAGCCGACGCTGAGTTTGACGCAG
>S2_6196895_28
CAGCCGACATACCGGCGGTGGCTTTCACACCCAGCCGACGCTGAGTTTGACGCAG
>S2_6196895_29
TTCCGACCTCAGCCGACATACCGGCGGTGGCTTTCACACCCAGCCGACGCTGAGTTTGACGCAG
>S2_6196895_30
TTCCGATCCCAGCCGACATACCGGCGGTGGCTTTCACACCCAGCCGACGCTGAGTTTGACGCAG
>S2_6196895_31
CAGCCGGCAAACCGGCGGTGGCTTTCACACCCAGCCGACGCTGAGTTTGACGCAG
>S2_6196895_32
CAGCCGACAAACCGGCGGTGGCTTTCACACCCAGCCGACGCTGAGTTTGACGCAG
>S2_6967060_1
CAGCAATCGGCGAGGGCGTTAACCTCCTCCTCGACACAATCCAAGGCCTGCTGAGCAG
>S2_6967060_2
CAGCAATCGGCGAGGGCGTTAACCTCCTCCTCGACACAATCCAAGGCCTGCTGAGCGGCATCGG
>S2_6967060_3
CAGCAATCGGCGAGGGCGTTAACCTCCTCCTCGACACAATCCCAGGCCTGCTGAGCAG
>S2_6967060_4
CAGCAATCGGCGAGGGCGTTACCCTCCTCCTCGACACAATCCAAGGCCTGCTGAGCAG
>S2_6967060_5
CAGCAATCGGCGAGGGCGTTAACCTCCTCCTCGACACAATCCAAGGCCTGCTGAGCAG
>S2_6967060_6
CAGCAATCGGCGAGGGCGTTAACCCCCTCCTCGACACAATCCAAGGCCTGCTGAGCAG
>S2_6967060_7
CAGCAATCGGCGAGGGCGTTAACCTCCCCCTCGACACAATCCAAGGCCTGCTGAGCAG
>S2_6967060_8
CAGCAATCGGCGAGGGCGTTAACCTCCTCCTCGACACAACCCAAGGCCTGCTGAGCAG
>S2_6967060_9
ACAATCCAAGGCCTGCTGAGCGGCATCGGAGGCGCGGAGGAAGTCGTGGTTGATGGAGAGGCAG
>S2_6967060_10
CAGCATCGGAGGCGCGGAGGAAGGCGTGGTTGATGGAGAGGCAG
>S2_6967060_11
CAGCATCGGAGGCGCGGAGGAAGTCGGGGTTGATGGAGAGGCAG
>S2_6967060_12
CAGCATCGGAGGCGCGGAGGAAGTCGTGGGTGATGGAGAGGCAG
>S2_6967060_13
CAGCATCGGAGGCGCGGAGGAAGTCGTGGTTGATGGAGAGGCAG
>S2_6967060_14
CAGCATCGGAGGCGCGGAGGAAGTCGTGGTTGATGGAGAGGCAG
>S2_6897782_1
CAGCGGGGGATCTGTGTTCTGAGCGGGAGTGGAACGGTGACGAATGTCAGCATCAGGCAG
>S2_6897782_2
CAGCGGGGGATCTGTGTTCTGAGCGGGAGTGGAACGGTGACGAATGTGAGCATCAGGCAG
>S2_6897782_3
CAGCGGGGGATCTGTGTTCTGAGGGGGAGTGGAACGGTGACGAATGTCAGCATCAGGCAG
>S2_6897782_4
CAGCGGGGGATCTGTGTTCTGAGGGGGAGTGGAACGGTGACGAATGTGAGCATCAGGCAG
>S2_6897782_5
CAGCGGGGGATCTGTGTTCTGAGTGGGAGAGGAACGGTGACGAATGTCAGCATCAGGCAG
>S2_6897782_6
CAGCGGGGGATCTGTGTTCTGAGTGGGAGAGGAACGGTGACGAATGTGAGCATCAGGCAG
>S2_6897782_7
CAGCGGGGGATCTGTGTTCTGAGTGGGAGCGGAACGGTGACGAATGTCAGCATCAGGCAG
>S2_6897782_8
CAGCGGGGGATCTGTGTTCTGAGTGGGAGCGGAACGGTGACGAATGTGAGCATCAGGCAG
>S2_6897782_9
CAGCGGGGGATCTGTGTTCTGAGTGGGAGGGGAACGGTGACGAATGTCAGCATCAGGCAG
>S2_6897782_10
CAGCGGGGGATCTGTGTTCTGAGTGGGAGGGGAACGGTGACGAATGTGAGCATCAGGCAG
>S2_6897782_11
CAGCGGGGGATCTGTGTTCTGAGTGGGAGTGGAACGGCGACGAATGTCAGCATCAGGCAG
>S2_6897782_12
CAGCGGGGGATCTGTGTTCTGAGTGGGAGTGGAACGGGGACGAATGTCAGCATCAGGCAG
>S2_6897782_13
CAGCGGGGGATCTGTGTTCTGAGTGGGAGTGGAACGGGGACGAATGTGAGCATCAGGCAG
>S2_6897782_14
CAGCGGGGGATCTGTGTTCTGAGTGGGAGTGGAACGGTGACGAATGGGAGCATCAGGCAG
>S2_6897782_15
CAGCGGGGGATCTGTGTTCTGAGTGGGAGTGGAACGGTGACGAATGTCAGCATCAGGCAG
>S2_6897782_16
CAGCGGGGGATCTGTGTTCTGAGTGGGAGTGGAACGGTGACGAATGTGAGCATCAGGCAG
>S2_6897782_17
CAGCGGGGGATCTGTGTTCTGAGTGGGAGTGGAACGGTGACGAATGTGAGCATCAGGCAG
>S2_6897782_18
CTGCGGGGGATCTGTGTTCTGAGTGGGAGTGGAACGGTGACGAATGTCAGCATCAGGCAG
>S2_6897782_19
CAGCGGGGGATCTGTGTTCTGAGTGGGAGTGGAACGGTGACGAATGTCAGCATCAGGCAG
>S2_7651502_1
CTGCTACAGAAATTGGAGGAGTACGTGCGACAAATCGCAAAACGACACCGTCACGTGTACGGTA
>S2_7651502_2
CTGCTACAGAAATTGGAGTAGTACGGGCGACTAATCGCAAAACGACACCGTCACGTGTACGGTA
>S2_7651502_3
CTGCTACAGAAATTGGAGTAGTACGTGCGACAAATCGCAAAACGACACCGTCACGTGTACGGTA
>S2_7651502_4
CTGCTACAGAAATTGGAGTAGTACGTGCGACTAATCGCAAAACGACACCGTCACGTGTACGGAA
>S2_7651502_5
CTGCTACAGAAATTGGAGTAGTACGTGCGACTAATCGCAAAACGACACCGTCACGTGTACGGTA
>S2_7651502_6
ACGTGCGACTAATCGCAAAACGACCCCGTCACGTGTACGGTAGGACACTGCACCACATGAGCTG
>S2_7651502_7
ACGTGCGACAAATCGCAAAACGACCCCGTCACGTGTACGGTAGGACACTGCACCACATGAGCTG
>S2_7651502_8
ACGTGCGACTAATCGCAAAACGACACCGTCACGTGTACGGTAGGACACTGCACCACATGAGCTG
>S2_7651502_9
ACGTGCGACAAATCGCAAAACGACACCGTCACGTGTACGGTAGGACACTGCACCACATGAGCTG
>S2_8076520_1
CTGCACCCCTCTCTCTCCAACTTTGGTTGAATAGCCCTCAGGGAGAGCACAGATGAAACTATCT
>S2_8076520_2
CTGCACCCCTCTCTCTCCAACTTTGGTTGAATAGCCCTCAGGGAGCGCACAGATGAAACTATCT
>S2_8076520_3
CTGCACCCCTCTCTCTCCAACTTTGGTTGAATAGCCCTCAGGGAGGGCACAGATGAAACTATCT
>S2_8076520_4
CTGCACCCCTCTCTCTCCAACTTTGGTTGAATAGCCCTCAGGGAGTCCACAGATGAAACTATGT
>S2_8076520_5
CTGCACCCCTCTCTCTCCAACTTTGGTTGAATAGCCCTCAGGGAGTGCACAGATGAAACTATCT
>S2_8076520_6
ACTTTGGTTGAATAGCCCTCAGGGAGTCCACAGATGAAACTATGTGCATTAGCAAGCTTAGCTG
>S2_8076520_7
ACTTTGGTTGAATAGCCCTCAGGGAGTGCACAGATGAAACTATCTGCATTAGCAAGCTTAGCTG
>S2_8746140_1
CTCTGCGCCGCCTCATCTCCCGCAGTGTCCTGCAAATATCGTCGCTCATCAGCGCCAAATGCTG
>S2_8746140_2
CCCTGCGCCGCCTCATCTCCCGCAGTGTCCTGCAAATATCGTCGCTCATCAGCGCCAAATGCTG
>S2_8746140_3
CTGCGCCGCCTCATCTCCCGCAGAGTCCTGCAAATATCGTCGCTCATCAGCGCCAAATGCTG
>S2_8746140_4
CTGCGCCGCCTCATCTCCCGCAGAGTCCTGCAAATATTGTCGCTCATCAGCACCAAATGCTG
>S2_8746140_5
CTGCGCCGCCTCATCTCCCGCAGGGTCCTGCAAATATCGTCGCTCATCAGCGCCAAATGCTG
>S2_8746140_6
CTGCGCCGCCTCATCTCCCGCAGGGTCCTGCAAATATTGTCGCTCATCAGCACCAAATGCTG
>S2_8746140_7
CTGCGCCGCCTCATCTCCCGCAGTGCCCTGCAAATATCGTCGCTCATCAGCGCCAAATGCTG
>S2_8746140_8
CTGCGCCGCCTCATCTCCCGCAGTGTCCTGCAAATATCGCCGCTCATCAGCGCCAAATGCTG
>S2_8746140_9
CTGCGCCGCCTCATCTCCCGCAGTGTCCTGCAAATATCGGCGCTCATCAGCGCCAAATGCTG
>S2_8746140_10
CTGCGCCGCCTCATCTCCCGCAGTGTCCTGCAAATATCGTCGCTCATCAGCGCCAAATGCAG
>S2_8746140_11
CTGCGCCGCCTCATCTCCCGCAGTGTCCTGCAAATATCGTCGCTCATCAGCGCCAAATGCTG
>S2_8746140_12
CTGCGCCGCCTCATCTCCCGCAGTGTCCTGCAAATATCGTCGCTCATCAGCGCCAAATGCTGAG
>S2_8746140_13
CTGCGCCGCCTCATCTCCCGCAGTGTCCTGCAAATATTGTCGCTCATCAGCACCAAATGCTG
>S2_8746140_14
CTGCGCCGCCTCATCTCCCGCAGTGTCCTGCAAATATTGTCGCTCATCAGCGCCAAATGCTG
>S2_8746140_15
CTGCGCCGCCTCATCTCCCGCAGTGTCCTGCAAATATCGTCGCTCATCAGCGCCAAATGCTG
>S2_8746140_16
CTGCGCCGCCTCATCCCCCGCAGTGTCCTGCAAATATCGTCGCTCATCAGCGCCAAATGCTG
>S2_8746140_17
CTGCGCCGCCTCATCTCCCGCAGTGTCCTGCAAATATTGTCGCTCATCAGCCCCAAATGCTG
>S2_8746140_18
CTGCGCCGCCTCATCTCCCGCAGTGTCCTGCAAATATTGTCGCTCATCAGCACCAAATGCTG
>S2_8746140_19
CTGCGCCGCCTCATCCCCCGCAGTGTCCTGCAAATATTGTCGCTCATCAGCACCAAATGCTG
>S2_8713657_1
CAGCCCAAGGCCCAACTATCCAAGTCACTTGCAAACTGGCAAACCCACTTGTCTCCGCAG
>S2_8713657_2
CAGCCCAAGGCCCAACTATCCAAGTCACTTGCATACTGGCAAACCCACTTGTCTCCGCAG
>S2_8713657_3
CAGCCCAAGGCCCAACTATCCAAGTCACTTGCATACTGGCAAACCCACTTGTTTCCGCAG
>S2_8713657_4
CAGCCCAAGGCCCAACTATCCAAGTCACTTGCATACTGGCAAACCCGCTTGTTTCCGCAG
>S2_8713657_5
CAGCCCAAGGCCCAACTATCCAAGTCACTTGCATACTGGCAAACCCCCTTGTTTCCGCAG
>S2_8713657_6
CAGCCCAAGGCCCAACTATCCAAGTCACTTGCATACTGGCAAACCCACTTGTTTCCGCAG
>S2_8713657_7
CAGCCCAAGGCCCAACTATCCAAGTCACTTGCATACTGGCAAACCCCCTTGTCTCCGCAG
>S2_8713657_8
CAGCCCAAGGCCCACCTATCCAAGTCACTTGCATACTGGCAAACCCACTTGTCTCCGCAG
>S2_8713657_9
CAGCCCAAGGCCCAACTATCCAAGTCACTTGCATACTGGCAAACCCACTTGTCTCCGCAG
>S2_8713657_10
CAGCCCAAGGCCCAACTACCCAAGTCACTTGCATACTGGCAAACCCACTTGTCTCCGCAG
>S2_8713657_11
CAGCCCAAGGCCCAACTATCCAAGTCACTTGCAAACTGGCAAACCCACTTGTCTCCGCAG
>S2_8874350_1
CAGCAGTATCTTAATCCACTTCAGGAGGCAG
>S2_8874350_2
CAGCAGTATCTTAATCCACTTCAGGAGGCAGTGGCAAGCATCTCACGAGCCATTTCTGGGCAG
>S2_8874350_3
CAGCAGTCTCTTAATCCACTTCAGGAGGCAGTGGCAAGCATCTCACGAGCCATTTCTGGGCAG
>S2_8874350_4
CAGCAGTCTCTTAATCCCCTTCAGGAGGCAGTGGCAAGCATCTCCCGAGCCATTTCTGGGCAG
>S2_8874350_5
CAGCAGTCTCTTAATCCACTTCAGGAGGCAGTGGCAAGCATCTCCCGAGCCATTTCTGGGCAG
>S2_8874350_6
CAGCAGTATCTTAATCCACTTCAGGAGGCAGTGGCAAGCATCTCCCGAGCCATTTCTGGGCAG
>S2_8874350_7
CAGCAGTCTCTTAATCCACTTCAGGAGGCGGTGGCAAGCATCTCACGAGCCATTTCTGGGCAG
>S2_8874350_8
CAGCAGTCTCTTAATCCACTTCAGGGGGCAGTGGCAAGCATCTCACGAGCCATTTCTGGGCAG
>S2_8874350_9
CAGCAGTATCTTAATCCACTTCAGGGGGCAGTGGCAAGCATCTCACGAGCCATTTCTGGGCAG
>S2_8874350_10
CAGCAGTCTCTTAATCCACTTCGGGAGGCAGTGGCAAGCATCTCACGAGCCATTTCTGGGCAG
>S2_8874350_11
CAGCAGTCTCTTAATCCCCTTCAGGAGGCAGTGGCAAGCATCTCACGAGCCATTTCTGGGCAG
>S2_8874350_12
CAGCAGTATCTTAATCCCCTTCAGGAGGCAGTGGCAAGCATCTCACGAGCCATTTCTGGGCAG
>S2_8874350_13
CAGCAGTCTCTTAATCCACTTCAGGAGGCAGTGGCAAGCATCTCACGAGCCATTTCTGGGCAG
>S2_8874350_14
CAGCAGTATCTTAATCCACTTCAGGAGGCAGTGGCAAGCATCTCACGAGCCATTTCTGGGCAG
>S2_8874350_15
CAGCAGTCTCTTAACCCACTTCAGGAGGCAGTGGCAAGCATCTCACGAGCCATTTCTGGGCAG
>S2_8874350_16
CAGCAGTATCTTAACCCACTTCAGGAGGCAGTGGCAAGCATCTCACGAGCCATTTCTGGGCAG
>S2_8874350_17
CAGCAGTCTCTTAATCCACTCCAGGAGGCAGTGGCAAGCATCTCACGAGCCATTTCTGGGCAG
>S2_8874350_18
CAGCAGTATCTTAATCCACTCCAGGAGGCAGTGGCAAGCATCTCACGAGCCATTTCTGGGCAG
>S2_8874350_19
CAGCAGTATCTTAATCCACTTCAGGAGGCAGGGGCAAGCATCTCACGAGCCATTTCTGGGCAG
>S2_8874350_20
CAGCAGTCTCTTAATCCACTTCAGGAGGCAGTGGCAAGCACCTCACGAGCCATTTCTGGGCAG
>S2_8874350_21
CAGCAGTCTCTTAATCCACTTCAGGAGGCAGTGGCAAGCATCCCACGAGCCATTTCTGGGCAG
>S2_8874350_22
CAGCAGTATCTTAATCCACTTCAGGAGGCAGTGGCAAGCATCCCACGAGCCATTTCTGGGCAG
>S2_9126568_1
CAGCTGATTATCCAGTTGAGAAGCTCTCCTGTTATGTTTCTGATGATGGAGGAGCCCTTCTAAC
>S2_9126568_2
CAGCTGATTATCCAGTTGAGAAGCTCTCCTGTTATGTTTCTGATGATGGAGGCGCCCTTCTAAC
>S2_9126568_3
CAGCTGATTATCCAGTTGAGAAGCTCTCCTGTTATGTTTCTGATGATGGAGGGGCCCTTCTAAC
>S2_9126568_4
CAGCTGATTATCCAGTTGAGAAGCTCTCCTGTTATGTTTCTGATGATGGAGGGGCCCTTCTGAC
>S2_9126568_5
CAGCTGATTATCCAGTTGAGAAGCTCTCCTGTTATGTTTCTGATGATGGAGGTGCCCTTCTAAC
>S2_9126568_6
CAGCTGATTATCCAGTTGAGAAGCTCTCCTGTTATGTTTCTGATGATGGAGGTGCCCTTCTGAC
>S2_9126568_7
CTCTCCTGTTATGTTTCTGATGATGGAGGTGCCCTTCTAACTTTTGAGGCCATGGCTGAAGCTG
>S2_9126568_8
CTCTCCTGTTATGTTTCTGATGATGGAGGTGCCCTTCTGGCCTTTGAGGCCATGGCTGAAGCTG
>S2_9126568_9
CTCTCCTGTTATGTTTCTGATGATGGAGGTGCCCTTCTGCCCTTTGAGGCCATGGCTGAAGCTG
>S2_9126568_10
CTCTCCTGTTATGTTTCTGATGATGGAGGTGCCCTTCTGACCTTTGAGGCCATGGCTGAAGCTG
>S2_10795173_1
CTGCACATTAGTTTTGCCCAAAATGGACCTTTCCAACATACCCAATGGCTTGGTTGTGTACCTG
>S2_10795173_2
CTGCACATTAGTTTTGCCCAAAATGGACCTTTCCAACATACCCAATGGCTTGTTTGTGGACCTG
>S2_10795173_3
CTGCACATTAGTTTTGCCCAAAATGGACCTTTCCAACATACCCAATGGCTTGTTTGTGGGCCTG
>S2_10795173_4
CTGCACATTAGTTTTGCCCAAAATGGACCTTTCCAACATACCCAATGGCTTGTTTGTGTACCTG
>S2_10795173_5
CTGCACATTAGTTTTGCCCAAAATGGACCTTTCCAACATACCCAATGGCTTGTTTTTGTACCTG
>S2_10795173_6
CTGCACATTAGTTTTGCCCAAAATGGACCTTTCCAACATACCCAATGGCTTTTTTGTGGGCCTG
>S2_10795173_7
CTGCACATTAGTTTTGCCCAAAATGGACCTTTCCAACATACCCAATGGCTTTTTTGTGTACCTG
>S2_10795173_8
CACATTAGTTTTGCCCAAAATGGACCTTTCCAACATCCCCAATGGCTTGTTTGTGGGCCTGCTG
>S2_10795173_9
CACATTAGTTTTGCCCAAAATGGCCCTTTCCAACATACCCAATGGCTTGTTTGTGGGCCTGCTG
>S2_10795173_10
CACATTAGTTTTGCCCAAAATGGACCTTTCCAACATACCCAATGGCTTGTTTGTGGGCCTGCTG
>S2_10795173_11
CACATTAGTTTTGCCCAAAATGGACCTTTCCAACATTCCCAATGGCTTGTTTGTGTACCTGCTG
>S2_10795173_12
CACATTAGTTTTGCCCAAAATGGACCTTTCCAACATCCCCAATGGCTTGTTTGTGTACCTGCTG
>S2_10795173_13
CACATTAGTTTTGCCCAAAATGGACCTTTCCAACATACCCAATGGCTTGTTTGTGTACCTGCTG
>S2_10795172_1
CTGCACATTAGTTTTGCCCAAAATGGACCTTTCCAACATACCCAATGGCTTGGTTGTGTACCTG
>S2_10795172_2
CTGCACATTAGTTTTGCCCAAAATGGACCTTTCCAACATACCCAATGGCTTGTTTGTGGACCTG
>S2_10795172_3
CTGCACATTAGTTTTGCCCAAAATGGACCTTTCCAACATACCCAATGGCTTGTTTGTGGGCCTG
>S2_10795172_4
CTGCACATTAGTTTTGCCCAAAATGGACCTTTCCAACATACCCAATGGCTTGTTTGTGTACCTG
>S2_10795172_5
CTGCACATTAGTTTTGCCCAAAATGGACCTTTCCAACATACCCAATGGCTTGTTTTTGTACCTG
>S2_10795172_6
CTGCACATTAGTTTTGCCCAAAATGGACCTTTCCAACATACCCAATGGCTTTTTTGTGGGCCTG
>S2_10795172_7
CTGCACATTAGTTTTGCCCAAAATGGACCTTTCCAACATACCCAATGGCTTTTTTGTGTACCTG
>S2_10795172_8
CACATTAGTTTTGCCCAAAATGGACCTTTCCAACATCCCCAATGGCTTGTTTGTGGGCCTGCTG
>S2_10795172_9
CACATTAGTTTTGCCCAAAATGGCCCTTTCCAACATACCCAATGGCTTGTTTGTGGGCCTGCTG
>S2_10795172_10
CACATTAGTTTTGCCCAAAATGGACCTTTCCAACATACCCAATGGCTTGTTTGTGGGCCTGCTG
>S2_10795172_11
CACATTAGTTTTGCCCAAAATGGACCTTTCCAACATTCCCAATGGCTTGTTTGTGTACCTGCTG
>S2_10795172_12
CACATTAGTTTTGCCCAAAATGGACCTTTCCAACATCCCCAATGGCTTGTTTGTGTACCTGCTG
>S2_10795172_13
CACATTAGTTTTGCCCAAAATGGACCTTTCCAACATACCCAATGGCTTGTTTGTGTACCTGCTG
>S2_14300736_1
CAGCACTCGTGACCAGCGCTTCCAGCGTGCTGGGTCAGACGAGGCAG
>S2_14300736_2
CAGCACTCGTGACCAGCGCTTCCAGGGTGCTGGGTCAGACGAGGCAG
>S2_14300736_3
CAGCACTCGTGACCAGCGCTTCCAGTGGGCTGGGTCAGACGAGGCAG
>S2_14300736_4
CAGCACTCGTGACCAGCGCTTCCAGTGTGCTGGGCCAGACGAGGCAG
>S2_14300736_5
CAGCACTCGTGACCAGCGCTTCCAGTGTGCTGGGGCAGACGAGGCAG
>S2_14300736_6
CAGCACTCGTGACCAGCGCTTCCAGTGTGCTGGGTCAGACGAGGCAG
>S2_14300736_7
CTGCACTCGTGACCAGCGCTTCCAGCGGGCTGGGTCAGACGAGGCAG
>S2_14300736_8
CTGCACTCGTGACCAGCGCTTCCAGCGTGCTGGGCCAGACGAGGCAG
>S2_14300736_9
CTGCACTCGTGACCAGCGCTTCCAGCGTGCTGGGGCAGACGAGGCAG
>S2_14300736_10
CTGCACTCGTGACCAGCGCTTCCAGCGTGCTGGGTCAGACGAGGCAG
>S2_14300736_11
CAGCACTCGTGGCCAGCGCTTCCAGTGTGCTGGGTCAGACGAGGCAG
>S2_14300736_12
CAGCACTCGTGACCAGCGCTTCCAGTGTGCTGGGTCAGACGAGGCAG
>S2_14300736_13
CTGCACTCGTGGCCAGCGCTTCCAGCGTGCTGGGTCAGACGAGGCAG
>S2_14300736_14
CTGCACTCGTGCCCAGCGCTTCCAGCGTGCTGGGTCAGACGAGGCAG
>S2_14300736_15
CTGCTCTCGTGACCAGCGCTTCCAGCGTGCTGGGTCAGACGAGGCAG
>S2_14300736_16
CTGCGCTCGTGACCAGCGCTTCCAGCGTGCTGGGTCAGACGAGGCAG
>S2_14300736_17
CTGCCCTCGTGACCAGCGCTTCCAGCGTGCTGGGTCAGACGAGGCAG
>S2_14300736_18
CTGCACTCGTGACCAGCGCTTCCAGCGTGCTGGGTCAGACGAGGCAG
>S2_14300736_19
CAGCACTCGTGACCAGCGCTTCCAGCGTGCTGGGTCAGACGAGGCAG
>S2_14108196_1
CAGCACGACAGTGGCGCAGGCAAGCGCTGTCATGGGCCATGGTGGTGTCAGCAG
>S2_14108196_2
CAGCACGACAGTGGCGCAGGCAAGCGCTGTCATGGGGCATGGTGGTGTCAGCAG
>S2_14108196_3
CAGCACGACAGTGGCGCAGGCAAGCGCTGTCATGGGTCATGGCGGTGTCAGCAG
>S2_14108196_4
CAGCACGACAGTGGCGCAGGCAAGCGCTGTCATGGGTCATGGGGGTGTCAGCAG
>S2_14108196_5
CAGCACGACAGTGGCGCAGGCAAGCGCTGTCATGGGTCATGGTGGCGTCAGCAG
>S2_14108196_6
CAGCACGACAGTGGCGCAGGCAAGCGCTGTCATGGGTCATGGTGGGGTCAGCAG
>S2_14108196_7
CAGCACGACAGTGGCGCAGGCAAGCGCTGTCATGGGTCATGGTGGTGTCAGCAG
>S2_14108196_8
CAGCATGGCAGTGGCGCAGGCAAGCGCTGTCATCGGTCATGGAGGTGTCAGCAG
>S2_14108196_9
CAGCATGGCAGTGGCGCAGGCAAGCGCTGTCATCGGTCATGGCGGTGTCAGCAG
>S2_14108196_10
CAGCATGGCAGTGGCGCAGGCAAGCGCTGTCATCGGTCATGGGGGTGTCAGCAG
>S2_14108196_11
CAGCATGGCAGTGGCGCAGGCAAGCGCTGTCATCGGTCATGGTGGCGTCAGCAG
>S2_14108196_12
CAGCATGGCAGTGGCGCAGGCAAGCGCTGTCATCGGTCATGGTGGGGTCAGCAG
>S2_14108196_13
CAGCATGGCAGTGGCGCAGGCAAGCGCTGTCATCGGTCATGGTGGTGGCAG
>S2_14108196_14
CAGCATGGCAGTGGCGCAGGCAAGCGCTGTCATCGGTCATGGTGGTGTCAGCAG
>S2_14108196_15
CAGCACGACAGTGGGGCAGGCAAGCGCTGTCATGGGTCATGGTGGTGTCAGCAG
>S2_14108196_16
CAGCACGACAGTGGCGCAGGCAAGCGCTGTCATGGGTCATGGTGGTGTCAGCAG
>S2_14108196_17
CAGCATGGCAGTGGCGCAGGCAAGCGCTGTCATCGGTCATGGTGGTGTCAGCAG
>S2_14108196_18
CAGCGCGACAGTGGCGCAGGCAAGCGCTGTCATGGGTCATGGTGGTGTCAGCAG
>S2_14108196_19
CTGCACGACAGTGGCGCAGGCAAGCGCTGTCATGGGTCATGGTGGTGTCAGCAG
>S2_14108196_20
CAGCACGACCGTGGCGCAGGCAAGCGCTGTCATGGGTCATGGTGGTGTCAGCAG
>S2_17017148_1
CTGCTCAAGTTCCGCGCTCCCAAAGCAAAAAAGCCTCGCCTAAACTCACCGCCGCCACGGATGG
>S2_17017148_2
CTGCTCAAGTTCCGCGCTCCCAAAGCAAAAAAGCCTCGCCTAAACTCACCGCCGCCATGGATGG
>S2_17017148_3
CTGCTCAAGTTCCGCGCTCCCAAAGCAAAAAAACCTCGCCTAAACTCACCGCCGCCACGGATGG
>S2_17017148_4
CTGCTCAAGTTCCGCGCTCCCAAAGCAAAAAAACCTCGCCTAAACTCACCGCCGCCATGGATGG
>S2_17017148_5
CTGCTCAAGTTCCGCGCTCCCAAAGCAAAAAACCCTCGCCTAAACTCACCGCCGCCACGGATGG
>S2_17017148_6
CCTAAACTCTCCGCCGCCATGGATGGTACGGACGGTGGCTGTCGACAAAAGCTTCATGGCGCTG
>S2_17017148_7
CCTAAACTCGCCGCCGCCATGGATGGTACGGACGGTGGCTGTCGACAAAAGCTTCATGGCGCTG
>S2_17017148_8
CCTAAACTCCCCGCCGCCATGGATGGTACGGACGGTGGCTGTCGACAAAAGCTTCATGGCGCTG
>S2_17017148_9
CCTAAACTCACCGCCGCCATGGATGGTACGGACGGTGGCTGTCGACAAAAGCTTCATGGCGCTG
>S2_17017148_10
CCTAAACCCACCGCCGCCATGGATGGTACGGACGGTGGCTGTCGACAAAAGCTTCATGGCGCTG
>S2_17017148_11
CCTAAACTCGCCGCCGCCACGGATGGTACGGACGGTGGCTGTCGACAAAAGCTTCATGGCGCTG
>S2_17017148_12
CCTAAACTCCCCGCCGCCACGGATGGTACGGACGGTGGCTGTCGACAAAAGCTTCATGGCGCTG
>S2_17017148_13
CCTAACCTCACCGCCGCCACGGATGGTACGGACGGTGGCTGTCGACAAAAGCTTCATGGCGCTG
>S2_17017148_14
CCTAAACTCACCGCCGCCACGGATGGTACGGACGGTGGCTGTCGACAAAAGCTTCATGGCGCTG
>S2_17017148_15
CCTAAACCCACCGCCGCCACGGATGGTACGGACGGTGGCTGTCGACAAAAGCTTCATGGCGCTG
>S2_17839875_1
CTGCCTGACGTGCTTTATTCAGGCCGCCTACTGCGTGACAGCTCTGAAAAAGTCGAAAGGTACA
>S2_17839875_2
CTGCCTGACGTGCTTTATTCAGGCCGCCTACTGCGTGACAGCTCTGAAAAAGTCGAAAGGTACG
>S2_17839875_3
CGTGACAGCTCTGAAAAAGTCGAAAGGTACGAGTACAACTAGCATTGACTGTAGCCCATTGCAG
>S2_17839875_4
CGTGACAGCTCTGAAAAAGTCGAAAGTTACAAGTACAACTAGCATTGACTGTAGCCCATTGCAG
>S2_17839875_5
CGTGACAGCTCTGAAAAAGTCGAAAGGTACAAGTACAACTAGCATTGACTGTAGCCCATTGCAG
>S2_17839879_1
CTGCCTGACGTGCTTTATTCAGGCCGCCTACTGCGTGACAGCTCTGAAAAAGTCGAAAGGTACA
>S2_17839879_2
CTGCCTGACGTGCTTTATTCAGGCCGCCTACTGCGTGACAGCTCTGAAAAAGTCGAAAGGTACG
>S2_17839879_3
CGTGACAGCTCTGAAAAAGTCGAAAGGTACGAGTACAACTAGCATTGACTGTAGCCCATTGCAG
>S2_17839879_4
CGTGACAGCTCTGAAAAAGTCGAAAGTTACAAGTACAACTAGCATTGACTGTAGCCCATTGCAG
>S2_17839879_5
CGTGACAGCTCTGAAAAAGTCGAAAGGTACAAGTACAACTAGCATTGACTGTAGCCCATTGCAG
>S2_17854965_1
CTGCTTTGAGGAAGCAACTCTTGAATGTTTTGATGGAAAGAGACTAGTCTGATCATGGATGAAG
>S2_17854965_2
CTGCTTTGAGGAAGCAACTCTTGAATGTTTTGATGGAAAGTGACTAGTCTGATCATGGATGAAG
>S2_17854965_3
CTGCTTTGAGGAAGCAACTTTTGAATGTTTTGATGGAAAGTGACTAGTCTGATCATGGATGAAG
>S2_17854965_4
CTGCTTTGAGGAAGCAACTTTTGAATGTTTTGATGGAAAGTGACTAGTGTGATCATGGATGAAG
>S2_17854965_5
AATGTTTTGATGGAAAGTGACTAGTGTGATCATGGATGAAGTAGTCTCTACTTTCTGTGAGCTG
>S2_17854965_6
AATGTTTTGATGGAAAGTGACTAGTCTGATCATGGATGAAGTAGTCTCTACTTTCTGTGAGCTG
>S2_18507119_1
CTGCAGTCCCACTTTGTTGTTGTCCTTAATCCCTAGTGGGATGAGCAATAGCATACATCCTGGC
>S2_18507119_2
CTGCAGTCCCACTTTGTTGTTGTCCTTACTCCCTAGGGGGATGAGCAATAGCATACATCCTGGC
>S2_18507119_3
CTGCAGTCCCACTTTGTTGTTGTCCTTACTCCCTAGTGGGATGAGCAATAGCATACATCCTGGC
>S2_18507119_4
TTTGTTGTTGTCCTTGCTCCCTAGTGGGATGAGCAATAGCATACATCCTGGCTTATTGGTGCTG
>S2_18507119_5
TTTGTTGTTGTCCTTACTCCCTAGTGGGATGAGCAATAGCATACATCCTGGCTTATTGGTGCTG
>S2_18507119_6
TTTGTTGTTGTCCTTAATCCCTAGTGGGATGAGCAATAGCATACATCCTGGCTTATTGGTGCTG
>S2_18456742_1
CAGCTATCATGGGGATCTCAAGATGGGGAGAGAAGTTGCAGAGCTTCTCTTTGAGCTGGAACCT
>S2_18456742_2
CAGCTATCATGGGGATCTCAAGATGGGGAGAGAAGTTGCAGAGCTTCTCTTTGAGCTGGAGCCT
>S2_18456742_3
CAGCTATCATGGGGATCTCAAGATGGGGAGGGAAGTTGCAGAGCTTCTCTTTGAGCTGGAGCCT
>S2_18456742_4
CAGCTATCATGGGGATCTCAAGATGGGGGGAGAAGTTGCAGAGCTTCTCTTTGAGCTGGAGCCT
>S2_18456742_5
CTCTTTGAGCTGGAGCCTGAAAATGTCGGGTATTTCATTTCACTGTCGAATATGTATGTTGCTG
>S2_18456742_6
CTCTTTGAGCTGGAACCTGAAAATGTCGGTTATTACATTTCACTGTCGAATATGTATGTTGCTG
>S2_18456742_7
CTCTTTGAGCTGGAGCCTGAAAATGTCGGGTATTACATTTCACTGTCGAATATGTATGTTGCTG
>S2_18455557_1
CAGCTTGTCAACTCTTTTGGCAATTCTCCCTTCCTGTGATTCCTCTGAATTCCTGCAG
>S2_18455557_2
CAGCTTGTCAACTCTTTTGGCAATTCTCCCTTCCTGTGATTCCTCTGAATTCCTGCAGTTTGGG
>S2_18455557_3
CAGCTTGTCAACTCTTTTGGCGATTCTCCCTTCCTGTGATTCCTCTGAATTCCTGCAG
>S2_18455557_4
CAGCTTGTCAACTCTTTTGGCGATTCTCCCTTCCTGTGATTCCTCTGAATTCCTGCAGTTTGGG
>S2_18455557_5
CAGCTTGTCAACTCTTTTGGCAATTCTCCCTTCCTGTGATTCCTCTGAATTCCTGCAG
>S2_18455557_6
AATTCTCCCTTCCTGTGATTCCTCTGAATTCCTGCAGTTTGGGGAATCCATTCCCTGCTGGCAG
>S2_18455557_7
GATTCTCCCTTCCTGTGATTCCTCTGAATTCCTGCAGTTTGGGGAATCCATTCACTGCTGGCAG
>S2_18455557_8
AATTCTCCCTTCCTGTGATTCCTCTGAATTCCTGCAGTTTGGGGAATCCATTCACTGCTGGCAG
>S2_18455557_9
GATTCTCCCTTCCTGTGACTCCTCTGAATTCCTGCAGTTTGGGGAATCCATTCACTGCTGGCAG
>S2_18702143_1
CTGCGGGAGCTTGAGAAAAGGTTAGGGATAACGGGAGAGCCAGCACGTTTCTCGATGATGTATT
>S2_18702143_2
CTGCGGTAGCTTGAGAAAAGGGTAGGGATAACGGGAGAGCCAGCACGTTTCTCGATGATGTATT
>S2_18702143_3
CTGCGGTAGCTTGAGAAAAGGTTAGGAATAACGGGAGAGCCAGCACGTTTCTCGATGATGTATT
>S2_18702143_4
CTGCGGTAGCTTGAGAAAAGGTTAGGGATAACGGGAGAGCCAGCACGTTTCTCGATGATGTATT
>S2_18702143_5
AGGGATAACGGGAGAGCCAGCACGTTTCTCGATGATGTATTTGTAAGTCTTAACGTAACGGCTG
>S2_18702143_6
AGGAATAACGGGAGAGCCAGCACGTTTCTCGATGATGTATTTGTAAGTCTTAACGTAACGGCTG
>S3_41418_1
CTGCTGGGTTGTACATATCGGCCCCCCTCATACCCACAAAACTGTGATGACCTCCATTGGAAAT
>S3_41418_2
CTGCTGGGTTGTACATTTCGGCCCCCCTCATACCCACAAAACTGCGATGACCTCCATTGGAAAT
>S3_41418_3
CTGCTGGGTTGTACATTTCGGCCCCCCTCATACCCACAAAACTGTGATGACCTCCATTGGAAAT
>S3_41418_4
GTACATTTCGGCCCCCCTCATACCCACAAAACTGTGATGGCCTCCATTGGAAATGGGTAAGCTG
>S3_41418_5
GTACATATCGGCCCCCCTCATACCCACAAAACTGTGATGGCCTCCATTGGAAATGGGTAAGCTG
>S3_41418_6
GTACATATCGGCCCCCCTCATACCCACAAAACTGTGATGCCCTCCATTGGAAATGGGTAAGCTG
>S3_41418_7
GTACATTTCGGCCCCCCTCATGCCCACAAAACTGTGATGACCTCCATTGGAAATGGGTAAGCTG
>S3_41418_8
GTACATATCGGCCCCCCTCATGCCCACAAAACTGTGATGACCTCCATTGGAAATGGGTAAGCTG
>S3_41418_9
GTACATTTCGGCCCCCCTCATCCCCACAAAACTGTGATGACCTCCATTGGAAATGGGTAAGCTG
>S3_41418_10
GTACATATCGGCCCCCCTCATCCCCACAAAACTGTGATGACCTCCATTGGAAATGGGTAAGCTG
>S3_41418_11
GTACATTTCGGCCCCCCTCATACCCACAAAACTGTGATGACCTCCATTGGAAATGGGTAAGCTG
>S3_41418_12
GTACATATCGGCCCCCCTCATACCCACAAAACTGTGATGACCTCCATTGGAAATGGGTAAGCTG
>S3_43405_1
CAGCGGAAGTGGCGAGAAATTGTCTGAAGGGCAAGGGCTGTGTAGGGTTTTGCAG
>S3_43405_2
CAGCGGAAGTGGCGAGAAATTGTCTGAAGGGCAAGTGCTGGGTAGGGTTTTGCAG
>S3_43405_3
CAGCGGAAGTGGCGAGAAATTGTCTGAAGGGCAAGTGCTGTGTAGGGGTTTGCAG
>S3_43405_4
CAGCGGAAGTGGCGAGAAATTGTCTGAAGGGCAAGTGCTGTGTAGGGTTTTGCAG
>S3_43405_5
CAGCGGAAGTGGCGAGAAATTGTCTGGAGGGCAAGGGCTGTGTAGGGTTTTGCAG
>S3_43405_6
CAGCGGAAGTGGCGAGAAATTGTCTGGAGGGCAAGTGCTGTGTAGGGGTTTGCAG
>S3_43405_7
CAGCGGAAGTGGCGAGAAATTGTCTGGAGGGCAAGTGCTGTGTAGGGTTTTGCAG
>S3_43405_8
CAGCGGAAGTGGGGAGAAATTGTCTGGAGGGCAAGTGCTGTGTAGGGTTTTGCAG
>S3_43405_9
CAGCGGAAGTGGCGAGAAATTGTCTGGAGGGCAAGTGCTGTGTAGGGTTTTGCAG
>S3_43405_10
CAGCGGAAGTGGCGAGAAATTGTCTGAAGGGCAAGTGCTGTGTAGGGTTTTGCAG
>S3_532967_1
CAGCACTTGGATTTTCTGCAACACCCACACCCCAAGGAGGGTTGGGTGGGGCAG
>S3_532967_2
CAGCACTTGGATTTTCTGCAACACCCACACCCCAAGGCGGGTTGGGTGGGGCAG
>S3_532967_3
CAGCACTTGGATTTTCTGCAACACCCACACCCCAAGGGGGGTTGGGTGGGGCAG
>S3_532967_4
CAGCACTTGGATTTTCTGCAACACCCACACCCCAAGGTGGGTTGGGCGGGGCAG
>S3_532967_5
CAGCACTTGGATTTTCTGCAACACCCACACCCCAAGGTGGGTTGGGGGGGGCAG
>S3_532967_6
CAGCACTTGGATTTTCTGCAACACCCACACCCCAAGGTGGGTTGGGTGGGGCAG
>S3_532967_7
CAGCACTTGGATTTTCTGCAACACCCATACCCCAAGGAAGGTTGGGTGGGGCAG
>S3_532967_8
CAGCACTTGGATTTTCTGCAACACCCATACCCCAAGGCAGGTTGGGTGGGGCAG
>S3_532967_9
CAGCACTTGGATTTTCTGCAACACCCATACCCCAAGGGAGGTTGGGTGGGGCAG
>S3_532967_10
CAGCACTTGGATTTTCTGCAACACCCATACCCCAAGGTAGGTTGGGCGGGGCAG
>S3_532967_11
CAGCACTTGGATTTTCTGCAACACCCATACCCCAAGGTAGGTTGGGGGGGGCAG
>S3_532967_12
CAGCACTTGGATTTTCTGCAACACCCATACCCCAAGGTAGGTTGGGTGGGGCAG
>S3_532967_13
CAGCACTTGGATTTTCTGCAACACCCATACCCCAAGGTGGGTTGGGTGGGGCAG
>S3_532967_14
CAGCACTTGGATTTTCTGCAACACCCACTCCCCAAGGTGGGTTGGGTGGGGCAG
>S3_532967_15
CAGCACTTGGATTTTCTGCAACACCCACGCCCCAAGGTGGGTTGGGTGGGGCAG
>S3_532967_16
CAGCACTTGGATTTTCTGCAACCCCCACCCCCCAAGGTGGGTTGGGTGGGGCAG
>S3_532967_17
CAGCACTTGGATTTTCTGCAACACCCACCCCCCAAGGTGGGTTGGGTGGGGCAG
>S3_532967_18
CAGCACTTGGATTTTCTGCAACACCCATACCCCAAGGTGGGTTGGGTGGGGCAG
>S3_532967_19
CAGCACTTGGATTTTCTGCAACACCCGCACCCCAAGGTGGGTTGGGTGGGGCAG
>S3_532967_20
CAGCACTTGGATTTTCTGCAACACCCCCACCCCAAGGTGGGTTGGGTGGGGCAG
>S3_532967_21
CAGCACTTGGATTTTCTGCAACGCCCACACCCCAAGGTGGGTTGGGTGGGGCAG
>S3_532967_22
CAGCACTTGGATTTTCTGCAACCCCCACACCCCAAGGTGGGTTGGGTGGGGCAG
>S3_532967_23
CAGCACTTGGATTTTCTGCAACACCCACACCCCAAGGTGGGTTGGGTGGGGCAG
>S3_532967_24
CAGCACTTGGATTTTCTGCAACACCCATTCCCCAAGGTAGGTTGGGTGGGGCAG
>S3_532967_25
CAGCACTTGGATTTTCTGCAACACCCATGCCCCAAGGTAGGTTGGGTGGGGCAG
>S3_532967_26
CAGCACTTGGATTTTCTGCAACCCCCATCCCCCAAGGTAGGTTGGGTGGGGCAG
>S3_532967_27
CAGCACTTGGATTTTCTGCAACACCCATCCCCCAAGGTAGGTTGGGTGGGGCAG
>S3_532967_28
CAGCACTTGGATTTTCTGCAACGCCCATACCCCAAGGTAGGTTGGGTGGGGCAG
>S3_532967_29
CAGCACTTGGATTTTCTGCAACCCCCATACCCCAAGGTAGGTTGGGTGGGGCAG
>S3_532967_30
CAGCACTTGGATTTTCTGCAACACCCATACCCCAAGGTAGGTTGGGTGGGGCAG
>S3_532978_1
CAGCACTTGGATTTTCTGCAACACCCACACCCCAAGGAGGGTTGGGTGGGGCAG
>S3_532978_2
CAGCACTTGGATTTTCTGCAACACCCACACCCCAAGGCGGGTTGGGTGGGGCAG
>S3_532978_3
CAGCACTTGGATTTTCTGCAACACCCACACCCCAAGGGGGGTTGGGTGGGGCAG
>S3_532978_4
CAGCACTTGGATTTTCTGCAACACCCACACCCCAAGGTGGGTTGGGCGGGGCAG
>S3_532978_5
CAGCACTTGGATTTTCTGCAACACCCACACCCCAAGGTGGGTTGGGGGGGGCAG
>S3_532978_6
CAGCACTTGGATTTTCTGCAACACCCACACCCCAAGGTGGGTTGGGTGGGGCAG
>S3_532978_7
CAGCACTTGGATTTTCTGCAACACCCATACCCCAAGGAAGGTTGGGTGGGGCAG
>S3_532978_8
CAGCACTTGGATTTTCTGCAACACCCATACCCCAAGGCAGGTTGGGTGGGGCAG
>S3_532978_9
CAGCACTTGGATTTTCTGCAACACCCATACCCCAAGGGAGGTTGGGTGGGGCAG
>S3_532978_10
CAGCACTTGGATTTTCTGCAACACCCATACCCCAAGGTAGGTTGGGCGGGGCAG
>S3_532978_11
CAGCACTTGGATTTTCTGCAACACCCATACCCCAAGGTAGGTTGGGGGGGGCAG
>S3_532978_12
CAGCACTTGGATTTTCTGCAACACCCATACCCCAAGGTAGGTTGGGTGGGGCAG
>S3_532978_13
CAGCACTTGGATTTTCTGCAACACCCATACCCCAAGGTGGGTTGGGTGGGGCAG
>S3_532978_14
CAGCACTTGGATTTTCTGCAACACCCACTCCCCAAGGTGGGTTGGGTGGGGCAG
>S3_532978_15
CAGCACTTGGATTTTCTGCAACACCCACGCCCCAAGGTGGGTTGGGTGGGGCAG
>S3_532978_16
CAGCACTTGGATTTTCTGCAACCCCCACCCCCCAAGGTGGGTTGGGTGGGGCAG
>S3_532978_17
CAGCACTTGGATTTTCTGCAACACCCACCCCCCAAGGTGGGTTGGGTGGGGCAG
>S3_532978_18
CAGCACTTGGATTTTCTGCAACACCCATACCCCAAGGTGGGTTGGGTGGGGCAG
>S3_532978_19
CAGCACTTGGATTTTCTGCAACACCCGCACCCCAAGGTGGGTTGGGTGGGGCAG
>S3_532978_20
CAGCACTTGGATTTTCTGCAACACCCCCACCCCAAGGTGGGTTGGGTGGGGCAG
>S3_532978_21
CAGCACTTGGATTTTCTGCAACGCCCACACCCCAAGGTGGGTTGGGTGGGGCAG
>S3_532978_22
CAGCACTTGGATTTTCTGCAACCCCCACACCCCAAGGTGGGTTGGGTGGGGCAG
>S3_532978_23
CAGCACTTGGATTTTCTGCAACACCCACACCCCAAGGTGGGTTGGGTGGGGCAG
>S3_532978_24
CAGCACTTGGATTTTCTGCAACACCCATTCCCCAAGGTAGGTTGGGTGGGGCAG
>S3_532978_25
CAGCACTTGGATTTTCTGCAACACCCATGCCCCAAGGTAGGTTGGGTGGGGCAG
>S3_532978_26
CAGCACTTGGATTTTCTGCAACCCCCATCCCCCAAGGTAGGTTGGGTGGGGCAG
>S3_532978_27
CAGCACTTGGATTTTCTGCAACACCCATCCCCCAAGGTAGGTTGGGTGGGGCAG
>S3_532978_28
CAGCACTTGGATTTTCTGCAACGCCCATACCCCAAGGTAGGTTGGGTGGGGCAG
>S3_532978_29
CAGCACTTGGATTTTCTGCAACCCCCATACCCCAAGGTAGGTTGGGTGGGGCAG
>S3_532978_30
CAGCACTTGGATTTTCTGCAACACCCATACCCCAAGGTAGGTTGGGTGGGGCAG
>S3_624278_1
CTGCTGATGATGAAGACGCCACTGTTGATCTCTCCGTCATCGCCGTCATCATCCTCCTCGCCGC
>S3_624278_2
CTGCTGATGATGAAGACGCCACTGTTGATCTCTCCGTCATCGTCGGCATCATCCTCCTCGCCGC
>S3_624278_3
CTGCTGATGATGAAGACGCCACTGTTGATCTCTCCGTCATCGTCGTCATCATCCTCCTCGCCGC
>S3_624278_4
CTGCTGATGATGAAGACGCCACTGTTGATCTCTCCGTCATCGTTGGCATCATCCTCCTCGCCGC
>S3_624278_5
CTGCTGATGATGAAGACGCCACTGTTGATCTCTCCGTCATCGTTGTCATCATCCTCCTCGCCGC
>S3_624278_6
GCTGATGATGAAGACGCCTCTGTTGATCTCTCCGTCATCGTTGTCATCATCCTCCTCGCCGCTG
>S3_624278_7
GCTGATGATGAAGACGCCCCTGTTGATCTCTCCGTCATCGTTGTCATCATCCTCCTCGCCGCTG
>S3_624278_8
GCTGATGATGAAGACGCCACTGTTGATCTCTCCGTCATCGTTGTCATCATCCTCCTCGCCGCTG
>S3_624278_9
GCTGATGATGAAGACGCCTCTGTTGATCTCTCCGTCATCGTCGTCATCATCCTCCTCGCCGCTG
>S3_624278_10
GCTGATGATGAAGACGCCCCTGTTGATCTCTCCGTCATCGTCGTCATCATCCTCCTCGCCGCTG
>S3_624278_11
GCTGATGATGAAGACGCCACTGTTGATCTCTCCGTCATCGTCGTCATCATCCTCCTCGCCGCTG
>S3_624278_12
GCTGATGATGAAGACGCCACTGTTGATCCCTCCGTCATCGTCGTCATCATCCTCCTCGCCGCTG
>S3_1001036_1
CTGCACCTGAAGACAGTCTTGTAGGAAGACATGACTGAGGAGACGCCCTTCAGAGAAGCCTTGT
>S3_1001036_2
CTGCACCTGAAGACAGTCTTGTAGGAAGACATGACTGAGGAGATGCCCTTCAGAGAAGCCTTGT
>S3_1001036_3
GGAAGACATGACTGAGGAGATGCCCTTCAGAGAAGCCTTGTATACCAACTTATCCTAAATGCTG
>S3_1001036_4
GGAAGACATGACTGAGGAGACGCCCTTCAGAGAAGCCTTGTATACCAACTTATCCTAAATGCTG
>S3_1023006_1
CAGCCCCACTAAACCTTCACAGTGCTTCCATTGAGTTCTTCCTCCTTCCTCATTTCCTGCAGTA
>S3_1023006_2
CAGCCCCACTAAACCTTCACAGTGCTTCCATTGAGTTCTTCCTCCTTCCTTATTTCCTGCAGAA
>S3_1023006_3
CAGCCCCACTAAACCTT-GCAGTGCTTCCATTGAGTTCATCCTCCTTCCTCATTTCCTGCAGTAA
>S3_1023006_4
ATTTCCTGCAGTAAGGAAAATTCCAAGTCCCAGTGAGAGCCCCGCCCTTTTCTGACTTTTGCAG
>S3_1023006_5
ATTTCCTGCAGAAAGGAAAATTCCAAGTCCCAGTGAGAGCCCCGCCCTTTTCTGACTTTTGCAG
>S3_990949_1
CAGCAAGTGAGCGTTCATGCCGCCCCATGAAGCCCACCAAACAGGAGATGGCTAAAAGGACAAA
>S3_990949_2
CAGCAAGTGAGGGTTCATGCCGCCCCATGAAGCCCACCAAACAGGAGACGGATAAAAGGACAAA
>S3_990949_3
CAGCAAGTGAGTGTTCATGCCGCCCCATGAAGCCCACCAAACAGGAGACGGATAAAAGGACAAA
>S3_990949_4
CAGCAAGTGAGTGTTCATGCCGCCCCATGAAGCCCACCAAACAGGAGATGGCTAAAAGGACAAA
>S3_990949_5
AGCCCACCAAACAGGAGATGGCAAAAAGGACAAAGGAAGCCTCCCAAATTTTCGTATTCTGCTG
>S3_990949_6
AGCCCACCAAACAGGAGATGGCTAAAAGGACAAAGGAAGCCTCCCAAATTTTCATATTCTGCTG
>S3_990949_7
AGCCCCCCAAACAGGAGACGGATAAAAGGACAAAGGAAGCCTCCCAAATTTTCAGATTCTGCTG
>S3_990949_8
AGCCCACCAAACAGGAGACGGATAAAAGGACAAAGGAAGCCTCCCAAATTTTCAGATTCTGCTG
>S3_1077230_1
CTGCCCATTCCTACTATAGAAACGGCTCCGCGCCTTTAATCCCCTTCCACAAGCTG
>S3_1077230_2
CTGCCCATTCCTACTATAGAAACGGCTCCGCGCCTTTCATCCCCTTCCACAAGCTG
>S3_1077230_3
CTGCCCATTCCTACTATAGAAACGGCTCGGCGGCTTTCATCCCCTTCCACAAGCTG
>S3_1077230_4
CTGCCCATTCCTACTATAGAAACGGCTCGGCGCCCTTAATCCCCTTCCACAAGCTG
>S3_1077230_5
CTGCCCATTCCTACTATAGAAACGGCTCGGCGCCCTTCATCCCCTTCCACAAGCTG
>S3_1077230_6
CTGCCCATTCCTACTATAGAAACGGCTCGGCGCCTTTAATCCCCCTCCACAAGCTG
>S3_1077230_7
CTGCCCATTCCTACTATAGAAACGGCTCGGCGCCTTTAATCCCCTTCCACAAGCTG
>S3_1077230_8
CTGCCCATTCCTACTATAGAAACGGCTCGGCGCCTTTAATCCCCTTCCCCAAGCTG
>S3_1077230_9
CTGCCCATTCCTACTATAGAAACGGCTCGGCGCCTTTCATCCCCCTCCACAAGCTG
>S3_1077230_10
CTGCCCATTCCTACTATAGAAACGGCTCGGCGCCTTTCATCCCCTTCCACAAGCTG
>S3_1077230_11
CTGCCCATTCCTACTATAGAAACGGCTCGGCGCCTTTCATCCCCTTCCCCAAGCTG
>S3_1077230_12
CTGCCCATTCCTACTATAGAAACGGCTCGGCGCCTTTCCTCCCCTTCCACAAGCTG
>S3_1077230_13
CTGCCCATTCCTACTATAGAAACGGCTCGGCGCCTTTTATCCCCTTCCACAAGCTG
>S3_1077230_14
CTGCCCATTCCTACTATAGAAACGGCTCGGGGCCTTTCATCCCCTTCCACAAGCTG
>S3_1077230_15
CTGCCCATTCCTACTATAGAAACGGCTGGGCGGCTTTCATCCCCTTCCACAAGCTG
>S3_1077230_16
CTGCCCATTCCTACTATAGAAACGGCTGGGCGCCTTTCATCCCCTTCCACAAGCTG
>S3_1077230_17
CTGCCCATTCCTACTATAGAAACGGCTGGGGGCCTTTCATCCCCTTCCACAAGCTG
>S3_1077230_18
CTGCCCATTCCTACTATAGAAACGGCTGGGCGCCTTTCATCCCCTTCCACAAGCTG
>S3_1077230_19
CTGCCCATTCCTACTATAGAAACGGCTCGGCGCCTTTCATCCCCTTCCACAAGCTG
>S3_1077230_20
CTGCCCATTCCTACTATAGAAACGGCTCGGCGCCTTTAATCCCCTTCCACAAGCTG
>S3_1092472_1
CAGCTAACCCTTCGACAGCCTTCCTACAGCTCGCTGATGTTTGACCTGTTGCAG
>S3_1092472_2
CAGCTAACCCTTCGACAGCCTTCCTAGACCTCGCTGATGTTTGACCTGTTGCAG
>S3_1092472_3
CAGCTAACCCTTCGACAGCCTTCTTAGAGCTCGCTGATGTTTGACCTGTTGCAG
>S3_1092472_4
CAGCTAACCCTTCGACAGCCTTCCTACAGCTCGCTGATGTTTGGCCTGTTGCAG
>S3_1092472_5
CAGCTAACCCTTCGACAGCCTTCCTACAGCTCGCTGATGTTTGCCCTGTTGCAG
>S3_1092472_6
CAGCTAGCCCTTCGACAGCCTTCTTAGAGCTCGCTGATGTTTGACCTGTTGCAG
>S3_1092472_7
CAGCTACCCCTTCGACAGCCTTCTTAGAGCTCGCTGATGTTTGACCTGTTGCAG
>S3_1092472_8
CAGCTAACCCTTCGACAGCCTTCTTAGAGCTCGCTGATGTTTGACCTGTTGCAG
>S3_1092472_9
CAGCTAGCCCTTCGACAGCCTTCCTACAGCTCGCTGATGTTTGACCTGTTGCAG
>S3_1092472_10
CAGCTACCCCTTCGACAGCCTTCCTACAGCTCGCTGATGTTTGACCTGTTGCAG
>S3_1092472_11
CAGCTAACCCTTCGACAGCCTTCCTACAGCTCGCTGATGTTTGACCTGTTGCAG
>S3_1092472_12
CAGCTAACCCTTCGACAGCCTTCCTAGGCCTCGCTGATGTTTGACCTGTTGCAG
>S3_1092472_13
CAGCTAACCCTTCGACAGCCTTCCTAGCCCTCGCTGATGTTTGACCTGTTGCAG
>S3_1092472_14
CAGCTACCCCTTCGACAGCCTTCCTAGACCTCGCTGATGTTTGACCTGTTGCAG
>S3_1092472_15
CAGCTAACCCTTCGACAGCCTTCCTAGACCTCGCTGATGTTTGACCTGTTGCAG
>S3_1484998_1
CAGCCGCGGCGCGAGAGTCGCGTGTAAAAGCGCGTGTGAGGCTTTCGGAGATCCGATGTATTGC
>S3_1484998_2
CAGCCGCGGCGCGAGCGTCGCGTGTAAAAGCGCGTGTGAGGCTTTCGGAGATCCGATGTATTGC
>S3_1484998_3
CAGCCGCGGCGCGAGCGTCGCGTGTAAAAGCGCGTGTGAGGCTTTTGGAGATCCGATGTATTGC
>S3_1484998_4
CAGCCGCGGCGCGAGGGTCGCGTGTAAAAGCGCGTGTGAGGCTTTCGGAGATCCGATGTATTGC
>S3_1484998_5
CAGCCGCGGCGCGAGGGTCGCGTGTAAAAGCGCGTGTGAGGCTTTTGGAGATCCGATGTATTGC
>S3_1484998_6
CAGCCGCGGCGCGAGTGCCGCGTGTAAAAGCGCGTGTGAGGCTTTCGGAGATCCGATGTATTGC
>S3_1484998_7
CAGCCGCGGCGCGAGTGGCGCGTGTAAAAGCGCGTGTGAGGCTTTCGGAGATCCGATGTATTGC
>S3_1484998_8
CAGCCGCGGCGCGAGTGTCGCGGGTAAAAGCGCGTGTGAGGCTTTCGGAGATCCGATGTATTGC
>S3_1484998_9
CAGCCGCGGCGCGAGTGTCGCGTGTAAAAGCGCGCGTGAGGCTTTCGGAGATCCGATGTATTGC
>S3_1484998_10
CAGCCGCGGCGCGAGTGTCGCGTGTAAAAGCGCGCGTGAGGCTTTTGGAGATCCGATGTATTGC
>S3_1484998_11
CAGCCGCGGCGCGAGTGTCGCGTGTAAAAGCGCGGGTGAGGCTTTCGGAGATCCGATGTATTGC
>S3_1484998_12
CAGCCGCGGCGCGAGTGTCGCGTGTAAAAGCGCGGGTGAGGCTTTTGGAGATCCGATGTATTGC
>S3_1484998_13
CAGCCGCGGCGCGAGTGTCGCGTGTAAAAGCGCGTGGGAGGCTTTCGGAGATCCGATGTATTGC
>S3_1484998_14
CAGCCGCGGCGCGAGTGTCGCGTGTAAAAGCGCGTGGGAGGCTTTTGGAGATCCGATGTATTGC
>S3_1484998_15
CAGCCGCGGCGCGAGTGTCGCGTGTAAAAGCGCGTGTGAGGCTTTCGGAGATCCGATGTATTGC
>S3_1484998_16
CAGCCGCGGCGCGAGTGTCGCGTGTAAAAGCGCGTGTGAGGCTTTTGGAGATCCGATGTATTGC
>S3_1484998_17
CAGCCGCGGCGCGAGTGTCGCGTGTAAAAGCGCGTGTGGGGCTTTCGGAGATCCGATGTATTGC
>S3_1484998_18
CAGCCGCGGCGCGAGTGTCGCGTGTAAAAGCGCGTGTGGGGCTTTTGGAGATCCGATGTATTGC
>S3_1484998_19
GCCGCGGCGCGAGTGTCGTGTGTAAAAGCGCGTGTGAGGCTTTTGGAGATCCGATGTATTGCTG
>S3_1484998_20
GCCGCGGCGCGAGTGTCGCGTGTAAAAGCGCGTGTGAGGCTTTTGGAGATCCGATGTATTGCTG
>S3_1484998_21
GCCGCGGCGCGAGTGTCGCGTGTAAAAGCGCGTGTGAGGCTTTCGGAGATCCGATGTATTGCTG
>S3_1484998_22
GCCGCGGCGCGAGTGTCGCGTGTAAAAGCGCGTGTGAGGCTTTTGGAGATCCGATGTATCGCTG
>S3_1493744_1
CTGCACGGCGGATCTCAACCAGGGCTGTCCGGCGGAGCTGAAGGTCGGAGACGGCAG
>S3_1493744_2
CTGCACGGGGGATCTCAACCAGGGCTGTCCGGCGGAGCTAAAGGTCGGTGACGGCAG
>S3_1493744_3
CTGCACGGGGGATCTCAACCAGGGCTGTCCGGCGGAGCTGAAGGTCGGAGACGGCAG
>S3_1493744_4
CTGCACGGTGGATCTCAACCAGGGCTGTCCGGCGGAGCTAAAGGACGGTGACGGCAG
>S3_1493744_5
CTGCACGGTGGATCTCAACCAGGGCTGTCCGGCGGAGCTAAAGGCCGGTGACGGCAG
>S3_1493744_6
CTGCACGGTGGATCTCAACCAGGGCTGTCCGGCGGAGCTAAAGGGCGGTGACGGCAG
>S3_1493744_7
CTGCACGGTGGATCTCAACCAGGGCTGTCCGGCGGAGCTAAAGGTCGGCGACGGCAG
>S3_1493744_8
CTGCACGGTGGATCTCAACCAGGGCTGTCCGGCGGAGCTAAAGGTCGGGGACGGCAG
>S3_1493744_9
CTGCACGGTGGATCTCAACCAGGGCTGTCCGGCGGAGCTAAAGGTCGGTGACGGCAG
>S3_1493744_10
CTGCACGGTGGATCTCAACCAGGGCTGTCCGGCGGAGCTGAAGGACGGAGACGGCAG
>S3_1493744_11
CTGCACGGTGGATCTCAACCAGGGCTGTCCGGCGGAGCTGAAGGCCGGAGACGGCAG
>S3_1493744_12
CTGCACGGTGGATCTCAACCAGGGCTGTCCGGCGGAGCTGAAGGGCGGAGACGGCAG
>S3_1493744_13
CTGCACGGTGGATCTCAACCAGGGCTGTCCGGCGGAGCTGAAGGTCGGAGACGGCAG
>S3_1493744_14
CTGCCCGGTGGATCTCAACCAGGGCTGTCCGGCGGAGCTAAAGGTCGGTGACGGCAG
>S3_1493744_15
CTGCACGGTGGATCTCAACCAGGGCTGTCCGGCGGAGCTAAAGGTCGGTGACGGCAG
>S3_1493744_16
CTGCACGGTGGATCTCACCCAGGGCTGTCCGGCGGAGCTGAAGGTCGGAGACGGCAG
>S3_1493744_17
CTGCACGGTGGATCTCAACCAGGGCTGTCCGGCGGAGCTGAAGGTCGGAGACGGCAG
>S3_1493546_1
CAGCTTTGACGGATCTGGGGTGGGTTCTTGCGTCACTGGCGACTGTGGGTCGGGGACCATCGAA
>S3_1493546_2
CAGCTTTGACGGATCTGGGGTGGGTTCTTGCGTCACTGGCGACTGTGGGTCGGGGACCATTGAA
>S3_1493546_3
CAGCTTTGACGGATCTGGGTTGGGCTCTTGCGTCACTGGCGACTGTGGGTCGGGGACCATCGAA
>S3_1493546_4
CAGCTTTGACGGATCTGGGTTGGGGTCTTGCGTCACTGGCGACTGTGGGTCGGGGACCATCGAA
>S3_1493546_5
CAGCTTTGACGGATCTGGGTTGGGTTCTTGCGTCACTGGCGACTGCGGGTCGGGGACCATCGAA
>S3_1493546_6
CAGCTTTGACGGATCTGGGTTGGGTTCTTGCGTCACTGGCGACTGGGGGTCGGGGACCATCGAA
>S3_1493546_7
CAGCTTTGACGGATCTGGGTTGGGTTCTTGCGTCACTGGCGACTGGGGGTCGGGGACCATTGAA
>S3_1493546_8
CAGCTTTGACGGATCTGGGTTGGGTTCTTGCGTCACTGGCGACTGTGGGCCGGGGACCATCGAA
>S3_1493546_9
CAGCTTTGACGGATCTGGGTTGGGTTCTTGCGTCACTGGCGACTGTGGGGCGGGGACCATCGAA
>S3_1493546_10
CAGCTTTGACGGATCTGGGTTGGGTTCTTGCGTCACTGGCGACTGTGGGGCGGGGACCATTGAA
>S3_1493546_11
CAGCTTTGACGGATCTGGGTTGGGTTCTTGCGTCACTGGCGACTGTGGGTCGGGGACCATCGAA
>S3_1493546_12
CAGCTTTGACGGATCTGGGTTGGGTTCTTGCGTCACTGGCGACTGTGGGTCGGGGACCATTGAA
>S3_1493546_13
CAGCTTTGACGGATCTGGGTTGGGTTCTTGCGTCACTGGCGACTGTGGGTCGGGGGCCATCGAA
>S3_1493546_14
CAGCTTTGACGGATCTGGGTTGGGTTCTTGCGTCACTGGCGACTGTGGGTCGGGGGCCATTGAA
>S3_1493546_15
CAGCTTTGACGGATCTGGGTTGGGTTCTTGCGCCACTGGCGACTGTGGGTCGGGGACCATCGAA
>S3_1493546_16
CAGCTTTGACGGATCTGGGTTGGGTTCTTGCGCCACTGGCGACTGTGGGTCGGGGACCATTGAA
>S3_1493546_17
TTGGGTTCTTGCGTCACTGGCGACTGTGGGTCGGGGGCCATTGAATGCAACGGCGCCGGTGCTG
>S3_1493546_18
TTGGGTTCTTGCGTCACTGGCGGCTGTGGGTCGGGGACCATTGAATGCAACGGCGCCGGTGCTG
>S3_1493546_19
TTGGGTTCTTGCGTCACTGGCGCCTGTGGGTCGGGGACCATTGAATGCAACGGCGCCGGTGCTG
>S3_1493546_20
TTGGGTTCTTGCGTCGCTGGCGACTGTGGGTCGGGGACCATTGAATGCAACGGCGCCGGTGCTG
>S3_1493546_21
TTGGGTTCTTGCGTCCCTGGCGACTGTGGGTCGGGGACCATTGAATGCAACGGCGCCGGTGCTG
>S3_1493546_22
TTGGGTTCTTGCGTCACTGGCGACTGTGGGTCGGGGACCATTGAATGCAACGGCGCCGGTGCTG
>S3_1493546_23
TTGGGTTCTTGCGTCACTGGCGACTGTGGGTCGGGGGCCATCGAATGCAACGGCGCCGGTGCTG
>S3_1493546_24
TTGGGTTCTTGCGTCACTGGCGACTGTGGGTCGGGGCCCATCGAATGCAACGGCGCCGGTGCTG
>S3_1493546_25
TTGGGTTCTTGCGTCACTGGCGTCTGTGGGTCGGGGACCATCGAATGCAACGGCGCCGGTGCTG
>S3_1493546_26
TTGGGTTCTTGCGTCACTGGCGGCTGTGGGTCGGGGACCATCGAATGCAACGGCGCCGGTGCTG
>S3_1493546_27
TTGGGTTCTTGCGTCACTGGCGCCTGTGGGTCGGGGACCATCGAATGCAACGGCGCCGGTGCTG
>S3_1493546_28
TTGGGTTCTTGCGTCTCTGGCGACTGTGGGTCGGGGACCATCGAATGCAACGGCGCCGGTGCTG
>S3_1493546_29
TTGGGTTCTTGCGTCGCTGGCGACTGTGGGTCGGGGACCATCGAATGCAACGGCGCCGGTGCTG
>S3_1493546_30
TTGGGTTCTTGCGTCCCTGGCGACTGTGGGTCGGGGACCATCGAATGCAACGGCGCCGGTGCTG
>S3_1493546_31
TTGGGTTCTTGCGTCACTGGCGACTGTGGGTCGGGGACCATCGAATGCAACGGCGCCGGTGCTG
>S3_1493546_32
TTGGGTTCCTGCGTCACTGGCGACTGTGGGTCGGGGACCATCGAATGCAACGGCGCCGGTGCTG
>S3_1564529_1
CTGCAGGGCATGCTATTGGGACTGCTTGGGCAGGGTTCAAGATACGAAAAGCTCTCAATCCAAA
>S3_1564529_2
CTGCAGGGCATGCTATTGGGACTGCTTGGGCAGTGTTCAAGATACGAAAAGCTCTCAACCCGAA
>S3_1564529_3
CTGCAGGGCATGCTATTGGGACTGCTTGGGCAGTGTTCAAGATACGAAAAGCTCTCAATCCAAA
>S3_1564529_4
CTGCAGGGCATGCTATTGGGACTGCTTGGGCAGTGTTCAAGATACGAAAAGCTCTCAATCCGAA
>S3_1564529_5
TTCAAGATACGAAAAGCTCTCAACCCGAAGAGTGCATTTTTGCCCACAAAACTTGCAAAGGCTG
>S3_1564529_6
TTCAAGATACGAAAAGCTCTCAACCCGAAGAGTGCATTTATGCCCACAAAACTTGCAAAGGCTG
>S3_1564529_7
TTCAAGATACGAAAAGCTCTCAATCCGAAGAGCGCATTTAAGCCCACAAAACTTGCAAAAGCTG
>S3_1564529_8
TTCAAGATACGAAAAGCTCTCAATCCAAAGAGCGCATTTAAGCCCACAAAACTTGCAAAAGCTG
>S3_1564532_1
CTGCAGGGCATGCTATTGGGACTGCTTGGGCAGGGTTCAAGATACGAAAAGCTCTCAATCCAAA
>S3_1564532_2
CTGCAGGGCATGCTATTGGGACTGCTTGGGCAGTGTTCAAGATACGAAAAGCTCTCAACCCGAA
>S3_1564532_3
CTGCAGGGCATGCTATTGGGACTGCTTGGGCAGTGTTCAAGATACGAAAAGCTCTCAATCCAAA
>S3_1564532_4
CTGCAGGGCATGCTATTGGGACTGCTTGGGCAGTGTTCAAGATACGAAAAGCTCTCAATCCGAA
>S3_1564532_5
TTCAAGATACGAAAAGCTCTCAACCCGAAGAGTGCATTTTTGCCCACAAAACTTGCAAAGGCTG
>S3_1564532_6
TTCAAGATACGAAAAGCTCTCAACCCGAAGAGTGCATTTATGCCCACAAAACTTGCAAAGGCTG
>S3_1564532_7
TTCAAGATACGAAAAGCTCTCAATCCGAAGAGCGCATTTAAGCCCACAAAACTTGCAAAAGCTG
>S3_1564532_8
TTCAAGATACGAAAAGCTCTCAATCCAAAGAGCGCATTTAAGCCCACAAAACTTGCAAAAGCTG
>S3_1627732_1
CTGCACCTCTTTGACTAGGTTATGCCTGACCTTAGGCAAGGCCATAGGAAGCCCCTCGTCATGC
>S3_1627732_2
CTGCACCTCTTTGACTAGGTTATGCCTGACCTTAGGCAAGGCCATAGGCAGTCCCTCGTCATGC
>S3_1627732_3
CTGCACCTCTTTGACTAGGTTATGCCTGACCTTAGGCAAGGCCATAGGGAGCCCCTCGTCATGC
>S3_1627732_4
CTGCACCTCTTTGACTAGGTTATGCCTGACCTTAGGCAAGGCCATAGGTAGCCCCTCGTCATGC
>S3_1627732_5
CTGCACCTCTTTGACTAGGTTATGCCTGACCTTAGGCAAGGCCATAGGTAGTCCCTCGTCATGC
>S3_1627732_6
GCACCTCTTTGACTAGGTTATGCCTGGCCTTAGGCAAGGCCATAGGTAGTCCCTCGTCATGCTG
>S3_1627732_7
GCACCTCTTTGACTAGGTTATGCCTGACCTTAGGCAAGGCCATAGGTAGTCCCTCGTCATGCTG
>S3_1627732_8
GCACCTCTTTGACTAGGTTATGCCTGACCTTAGGCAAGGCCATAGGTAGCCCCTCGTCATGCTG
>S3_1627732_9
GCTCCTCTTTGACTAGGTTATGCCTGACCTTAGGCAAGGCCATAGGTAGTCCCTCGTCATGCTG
>S3_1627732_10
GCGCCTCTTTGACTAGGTTATGCCTGACCTTAGGCAAGGCCATAGGTAGTCCCTCGTCATGCTG
>S3_1627732_11
GCCCCTCTTTGACTAGGTTATGCCTGACCTTAGGCAAGGCCATAGGTAGTCCCTCGTCATGCTG
>S3_1627732_12
GCTCCTCTTTGACTAGGTTATGCCTGACCTTAGGCAAGGCCATAGGTAGCCCCTCGTCATGCTG
>S3_1627732_13
GCGCCTCTTTGACTAGGTTATGCCTGACCTTAGGCAAGGCCATAGGTAGCCCCTCGTCATGCTG
>S3_1627732_14
GCCCCTCTTTGACTAGGTTATGCCTGACCTTAGGCAAGGCCATAGGTAGCCCCTCGTCATGCTG
>S3_1629495_1
CTGCAGTTAAGGGTTTGGACTCCACTGAGTTTAGGAGCGGGAACTCTTTTGGTTCAAGGGGGGC
>S3_1629495_2
CTGCAGTTAAGGGTTTGGACTCCACTGAGTTTAGGAGGGGGAACTCTTTTGGTTCAAGGGGGGC
>S3_1629495_3
CTGCAGTTAAGGGTTTGGACTCCACTGAGTTTAGGAGGGGGAACTCTTTTGGTTCCAGGGGGGC
>S3_1629495_4
CTGCAGTTAAGGGTTTGGACTCCACTGAGTTTAGGAGTGGGAACTCTTTTGGTTCAAGGGGGGC
>S3_1629495_5
CTGCAGTTAAGGGTTTGGACTCCACTGAGTTTAGGAGTGGGAACTCTTTTGGTTCCAGGGGGGC
>S3_1629495_6
TTGGACTCCACTGAGTTTAGGAGTGGGAACTCTTTTGGTTCCAGGGGGGCAATGTCATTTGCTG
>S3_1629495_7
TTGGGCTCCACTGAGTTTAGGAGTGGGAACTCTTTTGGTTCAAGGGGGGCAATGTCATTTGCTG
>S3_1629495_8
TTGGACTCCACTGAGTTTAGGAGTGGGAACTCTTTTGGTTCAAGGGGGGCAATGTCATTTGCTG
>S3_1675012_1
CAGCAACAGGGAAATGAGCAGGGCGTTCTTCTGTTGAAGTTCTCGCTATTGTAAAAAGAATGAC
>S3_1675012_2
CAGCAACAGGGAAATGAGCAGGGCTTTCTTCTGTTGAAGTTCTCGCCATTGTAAAAAGAATGAC
>S3_1675012_3
CAGCAACAGGGAAATGAGCAGGGCTTTCTTCTGTTGAAGTTCTCGCTATTGTAAAAAGAACGAC
>S3_1675012_4
CAGCAACAGGGAAATGAGCAGGGCTTTCTTCTGTTGAAGTTCTCGCTATTGTAAAAAGAATGAC
>S3_1675012_5
TTCTTCTGTTGAAGTTCTCGCTATTGTAAAAAGAATGGCCAAGGCCTTCAGAAACAATGTGCTG
>S3_1675012_6
TTCTTCTGTTGAAGTTCTCGCTATTGTAAAAAGAATGACCAAGGCCTTCAGAAACAATGTGCTG
>S3_1675012_7
TTCTTCTGTTGAAGTTCTCGCCATTGTAAAAAGAATGACCAAGGCCTTCAGAAACAATGTGCTG
>S3_1675012_8
TTCTTCTGTTGAAGTTCTCGCTATTGTAAAAAGAACGACCAAGGCCTTCAGAAACAATGTGCTG
>S3_2117004_1
CAGCAACGAACAGGAGGCCGAGGAGAAGAAGCAACCTGACGCGGTTCCTGTGGTTAAAACGCAG
>S3_2117004_2
CAGCAACGAACAGGCGGCCGAGGAGAAGAAGCAACCTGACGCGGTTCCTGTGGTTAAAACGCAG
>S3_2117004_3
CAGCAACGAACAGGGGGCCGAGGAGAAGAAGCAACCTGACGCGGTTCCTGTGGTTAAAACGCAG
>S3_2117004_4
CAGCAACGAACAGGTGGCCGAGGAGAAGAAGCAACCTGACGCGGCTCCTGTGGTTAAAACGCAG
>S3_2117004_5
CAGCAACGAACAGGTGGCCGAGGAGAAGAAGCAACCTGACGCGGTTCCTGTGGTTAAAACGCAG
>S3_2117004_6
CAGCAACGAACAGGTGGCCGAGGGGAAGAAGCAACCTGACGCGGTTCCTGTGGTTAAAACGCAG
>S3_2117004_7
CAGCAACGAACAGGTGGCCGAGGAGAAGAAGCAACCTGACGCGGTTCCTGTGGTTAAAACGCAG
>S3_2117004_8
CAGCGAACAGGAGGCTGAGGAGAAGAAGCGACCTGACGCGGTTCCTGTGGTTAAAACGCAG
>S3_2117004_9
CAGCGAACAGGCGGCTGAGGAGAAGAAGCGACCTGACGCGGTTCCTGTGGTTAAAACGCAG
>S3_2117004_10
CAGCGAACAGGGGGCTGAGGAGAAGAAGCGACCTGACGCGGTTCCTGTGGTTAAAACGCAG
>S3_2117004_11
CAGCGAACAGGTGGCCGAGGAGAAGAAGCGGCCTGACGCGGTTCCTGTGGTTAAAACGCAG
>S3_2117004_12
CAGCGAACAGGTGGCTGAGGAGAAGAAGCGACCTGACGCGGTTCCTGTGGTTAAAACGCAG
>S3_2117004_13
CAGCGAACAGGTGGCTGAGGAGAAGAAGCGGCCTGACGCGGTTCCTGTGGTTAAAACGCAG
>S3_2117004_14
CAGCGAACAGGTGGCCGAGGAGAAGAAGCGGCCTGACGCGGTTCCTGTGGTTAAAACGCAG
>S3_2117004_15
CAGCGAACAGGTGGCTGAGGAGAAGAAGCGCCCTGACGCGGTTCCTGTGGTTAAAACGCAG
>S3_2117004_16
CAGCGAACAGGTGGCTGGGGAGAAGAAGCGACCTGACGCGGTTCCTGTGGTTAAAACGCAG
>S3_2117004_17
CAGCGAACAGGTGGCTGAGGAGAAGAAGCGACCTGACGCGGTTCCTGTGGTTAAAACGCAG
>S3_2247132_1
CAGCAGAATTCATCAAAGGGAAACGAACAGCTGTGGTTGGTTTCCAGAAACATGCACTGGACAT
>S3_2247132_2
CAGCAGAATTCATCGAAGGGAAACGAACAGCTGTGGTTGGTTTCCAGAAACACGCACTGGACAT
>S3_2247132_3
AAACGAACAGCTGTGGTTGGTTTCCAGAAACACGCCCTGGACATATCGATGGAGTGTTCAGCAG
>S3_2247132_4
AAACGAACAGCTGTGGTTGGTTTCCAGAAACATGCACTGGACATATCGATGGAGTGTTCAGCAG
>S3_2247132_5
AAACGAACAGCTGTGGTTGGTTTCCAGAAACCCGCACTGGACATATCGATGGAGTGTTCAGCAG
>S3_2247132_6
AAACGAACAGCTGTGGTTGGTTTCCAGAAACACGCACTGGACATATCGATGGAGTGTTCAGCAG
>S3_2247132_7
CAGCTGTGGTTGGTTTCCAGAAACACGCACTGGACATATCGATGGAGTGTTCAGCAG
>S3_2247132_8
CAGCTGTGGTTGGTTTCCAGAAACATGCACTGGACATATCGATGGAGTGTTCAGCAG
>S3_2247132_9
CAGCTGTGGTTGGTTTCCAGAAACACGCACTGGACATATCGATGGAGTGTTCAGCAG
>S3_2110082_1
CAGCTCTGTATTGCCGAAGAAGCCGCTTGGAGCTTCCCTGTATTCTCATCTCGCTTCTCCATGA
>S3_2110082_2
CAGCTCTGTATTGCCGAAGAAGCCGCTTGGAGCTTCCCTGTCTTCTCATCTCGCTTCTCCATGA
>S3_2110082_3
CAGCTCTGTATTGCCGAAGAAGCCGCTTGGAGCTTCCCTGTCTTCTCGTCTCGCTTCTCCATGA
>S3_2110082_4
TTCTCATCTCGCTTCTCCATGAGCCCCATCTCCAGCAGTGGTGGTTGGCGCTTGGGCATTGCAG
>S3_2110082_5
TTCTCGTCTCGCTTCTCCATGACCCCCATCTCCAGCAGTGGTGGTTGGCGCTTGGGCATTGCAG
>S3_2110082_6
TTCTCATCTCGCTTCTCCATGACCCCCATCTCCAGCAGTGGTGGTTGGCGCTTGGGCATTGCAG
>S3_2110082_7
TTCTCGTCTCGCTTCTCCATGAACCCCATCTCCAGCAGTGGTGGTTGGCGCTTGGGCATTGCAG
>S3_2110082_8
TTCTCATCTCGCTTCTCCATGAACCCCATCTCCAGCAGTGGTGGTTGGCGCTTGGGCATTGCAG
>S3_2110082_9
TTCTCGTCTCGCTTCTCCATGAACCCCACCTCCAGCAGTGGTGGTTGGCGCTTGGGCATTGCAG
>S3_2110082_10
TTCTCGTCTCGCTTCTCCATGAACCCCATCCCCAGCAGTGGTGGTTGGCGCTTGGGCATTGCAG
>S3_2108601_1
CTGCGATGCGCTCGCGAAGCTCGGGGACGAGACTCGACAGGTTCGCCATGCCC-ACCTCCAACAC
>S3_2108601_2
CTGCGATGCGCTCGCGAAGCTCGTGGACGAGACTCGACAGGTTCGCCATGCCC-ACCCCCAACAC
>S3_2108601_3
CTGCGATGCGCTCGCGAAGCTCGTGGACGAGACTCGACAGGTTCGCCATGCCC-ACCTCCAACAC
>S3_2108601_4
CTGCGATGCGCTCGCGAAGCTCGTGGACGAGACTCGACAGGTTCGCCATGCCC-CCCTCCAACAC
>S3_2108601_5
CTGCGATGCGCTCGCGAAGCTCGTGGACGAGGCTCCACAGGTTCGCCATGCTCAACCTCCAACA
>S3_2108601_6
CTGCGATGCGCTCGCGAAGCTCGTGGACGAGGCTCGACAGGCTCGCCATGCTCAACCTCCAACA
>S3_2108601_7
CTGCGATGCGCTCGCGAAGCTCGTGGACGAGGCTCGACAGGGTCGCCATGCTCAACCTCCAACA
>S3_2108601_8
CTGCGATGCGCTCGCGAAGCTCGTGGACGAGGCTCGACAGGTTCGCCATGCTCAACCCCCAACA
>S3_2108601_9
CTGCGATGCGCTCGCGAAGCTCGTGGACGAGGCTCGACAGGTTCGCCATGCTCAACCTCCAACA
>S3_2108601_10
CTGCGATGCGCTCGCGAAGCTCGTGGACGAGGCTCGACAGGTTCGCCATGCTCAACCTCCCACA
>S3_2108601_11
CTGCGATGCGCTCGCGAAGCTCGTGGACGAGGCTCGACAGGTTCGCCCTGCTCAACCTCCAACA
>S3_2108601_12
CTGCGATGCGCTCGCGAAGCTCGTGGACGAGGCTCGACAGGTTTGCCATGCTCAACCTCCAACA
>S3_2108601_13
TCGACAGGTTCGCCATGCCC-ACCTCCAACACCTCCTCCCTCTTCTCTCGCTACGCGCGACGCTG
>S3_2108601_14
TCGACAGGTTCGCCATGCCC-ACCTCCAACACCGCCTCCCTCTTCTCTCGCTACGCGCGACGCTG
>S3_2108601_15
TCGACAGGTTCGCCATGCCC-ACCTCCAACCCCCCCTCCCTCTTCTCTCGCTACGCGCGACGCTG
>S3_2108601_16
TCGACAGGTTCGCCATGCCC-CCCTCCAACACCCCCTCCCTCTTCTCTCGCTACGCGCGACGCTG
>S3_2108601_17
TCGACAGGTTCGCCATGCCC-ACCTCCAACACCCCCTCCCTCTTCTCTCGCTACGCGCGACGCTG
>S3_2108601_18
TCGACAGGTTCGCCATGCCC-ACCTCCAACGCCACCTCCCTCTTCTCTCGCTACGCGCGACGCTG
>S3_2108601_19
TCGACAGGTTCGCCATGCCC-ACCTCCAACCCCACCTCCCTCTTCTCTCGCTACGCGCGACGCTG
>S3_2108601_20
TCGACAGGTTCGCCATGCCC-CCCTCCAACACCACCTCCCTCTTCTCTCGCTACGCGCGACGCTG
>S3_2108601_21
TCGACAGGTTCGCCATGCCC-ACCTCCAACACCACCTCCCTCTTCTCTCGCTACGCGCGACGCTG
>S3_2108601_22
TCGACAGGTTCGCCATGCCC-ACCCCCAACACCACCTCCCTCTTCTCTCGCTACGCGCGACGCTG
>S3_2108601_23
TCGACAGGTTCGCCATGCCC-ACCTCCAACACCACCCCCCTCTTCTCTCGCTACGCGCGACGCTG
>S3_2108601_24
CGACAGGTTCGCCATGCTCAACCTCCAACACCTCCTCCCTCTTCTCTCGCTACGCGCGACGCTG
>S3_2108601_25
CGACAGGTTCGCCATGCTCAACCTCCAACACCGCCTCCCTCTTCTCTCGCTACGCGCGACGCTG
>S3_2108601_26
CGACAGGTTCGCCATGCTCAACCTCCAACCCCCCCTCCCTCTTCTCTCGCTACGCGCGACGCTG
>S3_2108601_27
CGACAGGTTCGCCATGCTCAACCTCCAACACCCCCTCCCTCTTCTCTCGCTACGCGCGACGCTG
>S3_2108601_28
CGACAGGTTCGCCATGCTCAACCTCCAACCCCACCTCCCTCTTCTCTCGCTACGCGCGACGCTG
>S3_2108601_29
CGACAGGTTCGCCATGCTCAACCTCCAACACCACCTCCCTCTTCTCTCGCTACGCGCGACGCTG
>S3_2108601_30
CGACAGGTTCGCCATGCTCAACCTCCAACACCACCCCCCTCTTCTCTCGCTACGCGCGACGCTG
>S3_2344322_1
CTGCATTTGAAGCTGGCCTGAGCTCTCGGCGCAATGATGAGCACCGAGAGGAAGGATAGGGCGA
>S3_2344322_2
CTGCATTTGAAGCTGGCCTGAGCTCTCGGCGCAGGGATGAGCACCGAGAGGAAGGATAGGGCGA
>S3_2344322_3
CTGCATTTGAAGCTGGCCTGAGCTCTCGGCGCAGGGATGAGCACCGAGAGGAAGGGTAGGGCGA
>S3_2344322_4
CTGCATTTGAAGCTGGCCTGAGCTCTCGGCGCAGTGATGAGCACCGAGAGGAAGGATAGGGCGA
>S3_2344322_5
CTGCATTTGAAGCTGGCCTGAGCTCTCGGCGCAGTGATGAGCACCGAGAGGAAGGGAAGGGCGA
>S3_2344322_6
CTGCATTTGAAGCTGGCCTGAGCTCTCGGCGCAGTGATGAGCACCGAGAGGAAGGGCAGGGCGA
>S3_2344322_7
CTGCATTTGAAGCTGGCCTGAGCTCTCGGCGCAGTGATGAGCACCGAGAGGAAGGGGAGGGCGA
>S3_2344322_8
CTGCATTTGAAGCTGGCCTGAGCTCTCGGCGCAGTGATGAGCACCGAGAGGAAGGGTAGGGCGA
>S3_2344322_9
TGAAGCTGGCCTGAGCTCTCGGCGCAGTGATGAGCCCCGAGAGGAAGGGTAGGGCGAGAAGCAG
>S3_2344322_10
TGAAGCTGGCCTGAGCTCTCGGCGCAGTGATGAGCACCGAGAGGAAGGGTAGGGCGAGAAGCAG
>S3_2344322_11
TGAAGCTGGCCTGAGCTCTCGGCGCAGTGATGAGCGCCGAGAGGAAGGATAGGGCGAGAAGCAG
>S3_2344322_12
TGAAGCTGGCCTGAGCTCTCGGCGCAGTGATGAGCACCGAGAGGAAGGATAGGGCGAGAAGCAG
>S3_2344322_13
TGAAGCTGGCCTGAGCTCTCGGCGCAATGATGAGCACCGAGAGGAAGGATAGGGCGAGAAGCAG
>S3_2466095_1
CTGCAGAATGAGATACCATCCATTGATGACATTGGAGATGAAGGAGATCCATGAACTGACTTCA
>S3_2466095_2
CTGCAGAATGAGATACCATCCATTGATGACATTGGAGATGAAGGGGATCCATGAACTGACTTCA
>S3_2466095_3
CTGCAGAATGAGATACCATCCATTGATGACATTGGAGATGAAGGTGATCCATGAACTGACTTCA
>S3_2466095_4
CTGCAGAATGAGATACCATCCATTGATGACATTGGGGATGAAGGGGATCCATGAACTGACTTCA
>S3_2466095_5
CTGCAGAATGAGATACCATCCATTGATGACATTGGGGATGAAGGTGATCCATGAACTGACTTCA
>S3_2466095_6
TCCATTGATGACATTGGGGATGAAGGTGATCCATGAACTGACTTCATCTCTTCCTCCATTGCTG
>S3_2466095_7
TCCATTGATGACATTGGAGATGAAGGTGATCCATGAACTGACTTCATCTCTTCCTCCATTGCTG
>S3_2346547_1
CAGCAAGGAATGTGATGCCTGAACAAAACACGAAACACTTACTTCAGAAGATGTAATATGTCTA
>S3_2346547_2
CAGCAAGGAATGTGATGCCTGAACAAACACGAAACACTTACTTCAGAAGATGTAATATGTATAT
>S3_2346547_3
CAGCAAGGAATGTGTTACCTGAACAAACACGAAACACTTACTTCAGAAGATGTAATATGTATAT
>S3_2346547_4
CAGCAAGGAATGTGTTGCCTGAACAAACACGAAACACTTGCTTCAGAAGATGTAATATGTATAT
>S3_2346547_5
AGATGTAATATGTCTATCGCTTCTCTTCTAGGCGCCGTAACACTGAATCAGCAAAGCTCTGCTG
>S3_2346547_6
AGATGTAATATGTCTATCCCTTCTCTTCTAGGCGCCGTAACACTGAATCAGCAAAGCTCTGCTG
>S3_2346547_7
AGATGTAATATGTCTATCACTTCTCTTCTAGGCGCCGTAACACTGAATCAGCAAAGCTCTGCTG
>S3_2346547_8
AGATGTAATATGTATATCCCTTCTCTTCCAGGCGCCGTAACACTGAATCAGCAAAGCTCTGCTG
>S3_2346547_9
AGATGTAATATGTATATCACTTCTCTTCCAGGCGCCGTAACACTGAATCAGCAAAGCTCTGCTG
>S3_2541773_1
CAGCCTCCACATGCGACCATGGCCAGCATGGGAATGGCCAAGAGAGGCAAGTTGGCTGGAAAAT
>S3_2541773_2
CAGCCTCCACATGCGACCATGGCCAGCATGGGAATGGCCAAGAGCGGCAAGTTGGCTGGAAAAT
>S3_2541773_3
CAGCCTCCACATGCGACCATGGCCAGCATGGGAATGGCCAAGAGGGGCAAGTTGGCTGGAAAAT
>S3_2541773_4
CAGCCTCCACATGCGACCATGGCCAGCATGGGAATGGCCAAGAGTGGCAAGTTGGCTGGAAAAT
>S3_2541773_5
CAGCCTCCACATGCGACCATGGCCGGCATGGGAATGGCCAAGAGTGGCAAGTTGGCTGGAAAAT
>S3_2541773_6
CAGCCTCCACATGTGACCATGGCCGGCATGGGAATGGCCAAGAGAGGCAAGTTGGCTGGAAAAT
>S3_2541773_7
CAGCCTCCACATGTGACCATGGCCGGCATGGGAATGGCCAAGAGCGGCAAGTTGGCTGGAAAAT
>S3_2541773_8
CAGCCTCCACATGTGACCATGGCCGGCATGGGAATGGCCAAGAGGGGCAAGTTGGCTGGAAAAT
>S3_2541773_9
CAGCCTCCACATGTGACCATGGCCGGCATGGGAATGGCCAAGAGTGGCAAGTTGGCTGGAAAAT
>S3_2541773_10
GGCCGGCATGGGAATGGCCAAGAGTGGCAAGTTGGCTGGAAAATGATGTTCACAATTTTTGCTG
>S3_2541773_11
GGCCAGCATGGGAATGGCCAAGAGTGGCAAGTTGGCTGGAAAATGATGTTCACAATTTTTGCTG
>S3_2541773_12
GGCCAGCATGGGAATGGCCAAGAGTGGCAAGTTGGCTGGAAAATGATGTTCACAATGTTGGCTG
>S3_2421441_1
CAGCTTGATGAGAATGTGGCTACAAGGAAGAAGAAAAGGCCCGGGAAATTTTCTGGGAACTTAT
>S3_2421441_2
CAGCTTGATGAGAATGTGGCTACAAGGAAGAAGAAATGGCGAAGGAAATTTTCTGGGAACTTAT
>S3_2421441_3
CAGCTTGATGAGAATGTGGCTACAAG---GAAGAAAAGGAGCAGGGAATTTTCTGGGAACTTGTGAC
>S3_2421441_4
GAGAATGTGGCTACAAG---GAAGAAAAGGAGCAGGGAATTTTCTGGGAACTTGTGACTAGTGGCAG
>S3_2421441_5
AATGTGGCTACAAGGAAGAAGAAAAGGCCCGGGAAATTTTCTGGGAACTTATGACTAGTGGCAG
>S3_2421441_6
AATGTGGCTACAAGGAAGAAGAAATGGCGAAGGAAATTTTCTGGGAACTTATGACTAGTGGCAG
>S3_2421437_1
CAGCTTGATGAGAATGTGGCTACAAGGAAGAAGAAAAGGCCCGGGAAATTTTCTGGGAACTTAT
>S3_2421437_2
CAGCTTGATGAGAATGTGGCTACAAGGAAGAAGAAATGGCGAAGGAAATTTTCTGGGAACTTAT
>S3_2421437_3
CAGCTTGATGAGAATGTGGCTACAAG---GAAGAAAAGGAGCAGGGAATTTTCTGGGAACTTGTGAC
>S3_2421437_4
GAGAATGTGGCTACAAG---GAAGAAAAGGAGCAGGGAATTTTCTGGGAACTTGTGACTAGTGGCAG
>S3_2421437_5
AATGTGGCTACAAGGAAGAAGAAAAGGCCCGGGAAATTTTCTGGGAACTTATGACTAGTGGCAG
>S3_2421437_6
AATGTGGCTACAAGGAAGAAGAAATGGCGAAGGAAATTTTCTGGGAACTTATGACTAGTGGCAG
>S3_2404144_1
CAGCCGTATGGGGCTTCATCGCCCGCTATGGCAACGGGGGCGGCATCTTCGAAACCGCCTCCAC
>S3_2404144_2
CAGCCGTATGGGGCTTCATCGCCCGCTATGGCAACGGGGGCGTCATCTTCGAAACCGCCTCCAC
>S3_2404144_3
CAGCCGTATGGGGCTTCCTCGCCCGCAATGGCAACGGGGGCGGCATCTTCGAAACCGCCTCCAC
>S3_2404144_4
CAGCCGTATGGGGCTTCCTCGCCCGCAATGGCAACGGGGGCGTCATCTTCGAAACCGCCTCCAC
>S3_2404144_5
CCGCTATGGCAACGGGGGCGTCATCTTCGAAACCGCCTCCACCACCGCCATCCCCGCCTAGCAG
>S3_2404144_6
CCGCTATGGCAACGGGGGCGTCATCTTCGAAACCGCCTCCACCGCCGCCATCACCGCCTAGCAG
>S3_2404144_7
CCGCTATGGCAACGGGGGCGTCATCTTCGAAACCGCCTCCACCCCCGCCATCACCGCCTAGCAG
>S3_2404144_8
CCGCAATGGCAACGGGGGCGTCATCTTCGAAACCGCCTCCACCCCCGCCATCACCGCCTAGCAG
>S3_2404144_9
CCGCTATGGCAACGGGGGCGTCATCTTCGAAACCGCCTCCCCCACCGCCATCACCGCCTAGCAG
>S3_2404144_10
CCGCAATGGCAACGGGGGCGTCATCTTCGAAACCGCCTCCCCCACCGCCATCACCGCCTAGCAG
>S3_2404144_11
CCGCTATGGCAACGGGGGCGTCATCTTCGAACCCGCCTCCACCACCGCCATCACCGCCTAGCAG
>S3_2404144_12
CCGCAATGGCAACGGGGGCGTCATCTTCGAACCCGCCTCCACCACCGCCATCACCGCCTAGCAG
>S3_2404144_13
CCGCTATGGCAACGGGGGCGTCATCTTCGAAACCGCCTCCACCACCGCCATCACCGCCTAGCAG
>S3_2404144_14
CCGCAATGGCAACGGGGGCGTCATCTTCGAAACCGCCTCCACCACCGCCATCACCGCCTAGCAG
>S3_2413800_1
CTGCCGCTGGGGGAGCCCCATCCTTCTCTGAGTTCTCCTTCTCGGACCTTAAGGCAG
>S3_2413800_2
CTGCCGCTGGGGGAGTCCCATCCTTCTCCGAGTTCTCCTTCTCGGACCTTAAGGCAG
>S3_2413800_3
CTGCCGCTGGGGGAGTCCCATCCTTCTCTGAGTTCTCCTTCTCGGACCTTAAGGCAG
>S3_2413800_4
CTGCCGCTGGGGGAGTCCCATCCTTCTCTGAGTTCTCCTTCTCGGACCTTAAGGCAG
>S3_2413800_5
CTGCCGCTGGGGGAGTCCCATCCTTCTCCGAGTTCTCCTTCTCGGACCTTAAGGCAG
>S3_2452475_1
CAGCAAAATCAAAACCAAGTAGCTGGGCTTTTGTCTCAAAACTGATCCACCACAAGCATGTGGC
>S3_2452475_2
CAGCAAAATCAAAACCAAGTAGCTGGTCTTTAGTCTCAAAACTGATCCACCACAAGCATGTGGC
>S3_2452475_3
CAGCAAAATCAAAACCAAGTAGCTGGTCTTTTGTCTCAAAACTGATCCACCACAAGCATGTGGC
>S3_2452475_4
CCAAGTAGCTGGTCTTTAGTCTCAAAACTGATCCTCCACAAGCATGTGGCATGTGAGGAAGCAG
>S3_2452475_5
CCAAGTAGCTGGTCTTTTGTCTCAAAACTGATCCCCCACAAGCATGTGGCATGTGAGGAAGCAG
>S3_2452475_6
CCAAGTAGCTGGTCTTTTGTCTCAAAACTGATCCACCACAAGCATGTGGCATGTGAGGAAGCAG
>S3_2452475_7
CCAAGTAGCTGGTCTTTAGTCTCAAAACTGATCCACCACAAGCATGTGGCATGTGAGGAAGCAG
>S3_2730328_1
CAGCTTCATTTCAGACAGCAGAGCTAGGGCATCACGCGCTAGGCCATTCATGCCACAAGCTG
>S3_2730328_2
CAGCTTCATTTCAGACAGCAGAGCTAGGGCATCACGCGCTAGGCCATTCATGCCACAAGCTGAG
>S3_2730328_3
CAGCTTCATTTCAGACAGCAGAGCTAGGGCATCACGCGCTAGGCCATTCATTCCACAGGCTG
>S3_2730328_4
CAGCTTCATTTCAGACAGCAGGGCTAGGGCATCACGCGCTAGGCCATTCATGCCACAAGCTG
>S3_2730328_5
CAGCTTCATTTCAGCCAGCAGAGCTAGGGCATCACACGCTAGGCCATTCATGCCACAGGCTG
>S3_2730328_6
CAGCTTCATTTCAGTCAGCAGAGCTAGGGCATCACACGCTAGGCCATTCATGCCACAGGCTG
>S3_2730328_7
CAGCTTCATTTCAGACAGCAGAGCTAGGGCATCACGCGCTAGGCCATTCATTCCACAGGCTG
>S3_2730328_8
CAGCTTCATTTCAGTCAGCAGAGCTAGGGCATCACGCGCTAGGCCATTCATGCCACAGGCTG
>S3_2730328_9
CAGCTTCATTTCAGTCAGCAGAGCTAGGGCATCACCCGCTAGGCCATTCATGCCACAGGCTG
>S3_2730328_10
CAGCTTCATTTCAGTCAGCAGAGCTAGGGCATCCCACGCTAGGCCATTCATGCCACAGGCTG
>S3_2730328_11
CAGCTTCATTTCAGTCGGCAGAGCTAGGGCATCACACGCTAGGCCATTCATGCCACAGGCTG
>S3_2730328_12
CAGCTTCATTTCAGTCAGCAGAGCTAGGGCATCACACGCTAGGCCATTCATGCCACAGGCTG
>S3_2730328_13
CTCAGCTTCATTTCAGTCAGCAGAGCTAGGGCATCACACGCTAGGCCATTCATGCCACAGGCTG
>S3_2730328_14
CAGCTTCATTTCAGACAGCAGAGCTAGGGCATCGCGCGCTAGGCCATTCATGCCACAAGCTG
>S3_2730328_15
CAGCTTCATTTCAGACAGCAGAGCTAGGGCATCCCGCGCTAGGCCATTCATGCCACAAGCTG
>S3_2730328_16
CAGCTTCATTTCAGACAGCAGAGCTAGGGCATCACGCGCTAGGCCATTCATGCCACAAGCTG
>S3_2730328_17
CTCAGCTTCATTTCAGACAGCAGAGCTAGGGCATCACGCGCTAGGCCATTCATGCCACAAGCTG
>S3_2730328_18
CAGCAGAGCTAGGGCATCACGCGCTAGGCCATTCATGCCACAAGCTG
>S3_2823451_1
CTGCAACTG-AAGGACTAAGGAGAGATGTGGTGGAGAAGGGAAATGAAGTCGGTTATATAAAGGC
>S3_2823451_2
CTGCAACTG-AAGGACTAAGGAGCGATGTGGTGGAGAAGGGAAATGAAGTCGGTTATATAAAGGC
>S3_2823451_3
CTGCAACTG-AAGGACTAAGGAGGGATGTGGTGGAGAAGGGAAATGAAGTCGGTTATATAAAGGC
>S3_2823451_4
CTGCAACTG-AAGGACTAAGGAGTGATGTGGGGGAGAAGGGAAATGAAGTCGGTTATATAAAGGC
>S3_2823451_5
CTGCAACTG-AAGGACTAAGGAGTGATGTGGTGGAGAAGGGAAATGAAGTCGGTTATATAAAGGC
>S3_2823451_6
CTGCAACTGCAAGGACTAAGGAGGGATGTGGTGGAGAAGGGAAATGAAGTTGGTTATATAAAGG
>S3_2823451_7
CTGCAACTGCAAGGACTAAGGAGTGATGTGGGGGAGAAGGGAAATGAAGTTGGTTATATAAAGG
>S3_2823451_8
CTGCAACTGCAAGGACTAAGGAGTGATGTGGTGGAGAAGGGAAATGAAGTTGGTTATATAAAGG
>S3_2823451_9
CTGCAACTGCAAGGACTAAGGAGTGATGTGGTGGAGAAGGGAAGTGAAGTTGGTTATATAAAGG
>S3_2823451_10
AAGTTGGTTATATAAAGGCAAAGGCAGAGAGGAGTGTGGGAGGGAAATGGGCTGGAGACAGCTG
>S3_2823451_11
AAGTCGGTTATATAAAGGCAAAGGCAGAGAGGAGTGTGGGAGGGAAATGGGCTGGAGACAGCTG
>S3_2823451_12
AAGTCGGTTATATAAAGGCAAAGGCAGAGAGGAGCGTGGGAGGGAAATGGGCTGGAGACAGCTG
>S3_2823451_13
AAGTTGGTTATATAAAGGCAAAGGCAGAGAGGAGTGTGGGAGGGAAAGGGGCTGGAGACAGCTG
>S3_2823451_14
AAGTCGGTTATATAAAGGCAAAGGCAGAGAGGAGTGTGGGAGGGAAAGGGGCTGGAGACAGCTG
>S3_2878868_1
CTGCCACCCGCCACCAATTCCCATGCTACTACTGACTTGCTCTCCACCATCTGCTCGCATTAGA
>S3_2878868_2
CTGCCACCCGCCACCAATTCCCATGCTACTACTGACTTGCTCTGCACCATCTGCTCGCATTAGA
>S3_2878868_3
CTGCCACCCGCCACCAATTCCCATGCTACTACTGACTTGTTCTCCACCATCTGCTTGCATTAGA
>S3_2878868_4
ACTACTGACTTGTTCTCCACCATCTGCTTGCATTAGACTGCTGTGTCTCATGCTTAAATTGCTG
>S3_2878868_5
ACTACTGACTTGCTCTCCGCCATCTGCTCGCATTAGACTGCTGTGTCTCATGCTTAAATTGCTG
>S3_2878868_6
ACTACTGACTTGCTCTCCCCCATCTGCTCGCATTAGACTGCTGTGTCTCATGCTTAAATTGCTG
>S3_2878868_7
ACTACTGACTTGCTCTGCACCATCTGCTCGCATTAGACTGCTGTGTCTCATGCTTAAATTGCTG
>S3_2878868_8
ACTACTGACTTGCTCTCCACCATCTGCTCGCATTAGACTGCTGTGTCTCATGCTTAAATTGCTG
>S3_3098043_1
CAGCTTCAATACCTCATGCTGGTTGTTCAGTTTGGCCACGTCGATCGGTGTCTTGCCATCCATG
>S3_3098043_2
CAGCTTCAGTACCTCATGCTGGTTGTTCAGTTTGGCCACATCGATCGGCGTCTTGCCATCCATG
>S3_3098043_3
CAGCTTCAGTACCTCATGCTGGTTGTTCAGTTTGGCCACATCGATCGGGGTCTTGCCATCCATG
>S3_3098043_4
CAGCTTCAGTACCTCATGCTGGTTGTTCAGTTTGGCCACATCGATCGGTGTCTTGCCATCCATG
>S3_3098043_5
CAGCTTCAGTACCTCATGCTGGTTGTTCAGTTTGGCCACGTCGATCGGTGCCTTGCCATCCATG
>S3_3098043_6
CAGCTTCAGTACCTCATGCTGGTTGTTCAGTTTGGCCACGTCGATCGGTGTCTTGCCATCCATG
>S3_3098043_7
ATGCTGGTTGTTCAGTTTGGCCGCGTCGATCGGTGTCTTGCCATCCATGTTTTGGAGAGTGCTG
>S3_3098043_8
ATGCTGGTTGTTCAGTTTGGCCCCGTCGATCGGTGTCTTGCCATCCATGTTTTGGAGAGTGCTG
>S3_3098043_9
ATGCTGGTTGTTCAGTTTGGCCACGTCGATCGGTGTCTTGCCATCCATGTTTTGGAGAGTGCTG
>S3_3098043_10
ATGCTGGTTGTTCAGTTTGCCCACGTCGATCGGTGTCTTGCCATCCATGTTTTGGAGAGTGCTG
>S3_3098043_11
ATGCTGGTTGTTCAGTTTGGCCGCATCGATCGGTGTCTTGCCATCCATGTTTTGGAGAGTGCTG
>S3_3098043_12
ATGCTGGTTGTTCAGTTTGGCCCCATCGATCGGTGTCTTGCCATCCATGTTTTGGAGAGTGCTG
>S3_3098043_13
ATGCTGGTTGTTCAGTTTGGCCACATCGATCGGTGTCTTGCCATCCATGTTTTGGAGAGTGCTG
>S3_3098043_14
ATGCTGGTTGTTCAGTTTGGCCACATCGATCGGTGCCTTGCCATCCATGTTTTGGAGAGTGCTG
>S3_3151577_1
CAGCCACGCCTGTT-CAGTGTTTCTGCTTGTTGAATTTGAGCTCTTATATTGTGATCGTGCTG
>S3_3151577_2
CAGCCACGCCTGTTCCAGTGTTTCTGCTTGTTGAATTTGAGCTCTTATATTGTGATCGAGCTG
>S3_3151577_3
CAGCCACGCCTGTTCCAGTGTTTCTGCTTGTTGAATTTGAGCTCTTATATTGTGATCGTGCTG
>S3_3151577_4
CAGCCACGCCTGTTCCAGTGTTTCTGCTTGTTGAATTTTAGCTCTTATATTGTGATCGTGCTG
>S3_3151577_5
CAGCCACGCCTGTT-CAGTGTTTCTGCTTGTTGAATTTGAGCTCTTATATTGTGATCGTGCTG
>S3_3151577_6
CAGCCACGCCTGTTCCAGTGTTTCTGCTTGTTGAATTTGAGCTCTTATATTGTGATCGTGCTG
>S3_3151577_7
CAGCCACGCCTGTTCCAGTGTTTCTGCTTGTTGAATTTGAGCTCTTATATTGTGATCGAGCTG
>S3_3204618_1
CAGCAATGTTGATGGATACCATGGAAGGAGCCAACTCAGTTGCATCTGAAGAGACTTGACATAG
>S3_3204618_2
CAGCAATGTTGATGGATACCATGGAAGGAGCCAACTCAGTTGCATTTGAAGAGACCTGACATAG
>S3_3204618_3
CAGCAATGTTGATGGATACCATGGCAGGAGCCAACTCAGTTGCATCTGAAGAGACTTGACATAG
>S3_3204618_4
CAGCAATGTTGATGGATACCATGGCAGGAGCCAACTCAGTTGCATTTGAAGAGACCTGACATAG
>S3_3204618_5
CAGCAATGTTGATGGATACCATGGGAGGAGCCAACTCAGTTGCATCTGAAGAGACTTGACATAG
>S3_3204618_6
CAGCAATGTTGATGGATACCATGGGAGGAGCCAACTCAGTTGCATTTGAAGAGACCTGACATAG
>S3_3204618_7
CAGCAATGTTGATGGATACCATGGTAGGAACCAACTCAGTTGCATTTGAAGAGACCTGACATAG
>S3_3204618_8
CAGCAATGTTGATGGATACCATGGTAGGACCCAACTCAGTTGCATTTGAAGAGACCTGACATAG
>S3_3204618_9
CAGCAATGTTGATGGATACCATGGTAGGAGCCAACTCAGTTGCATCTGAAGAGACTTGACATAG
>S3_3204618_10
CAGCAATGTTGATGGATACCATGGTAGGAGCCAACTCAGTTGCATTTGAAGAGACCTGACATAG
>S3_3204618_11
CAGCAATGTTGATGGATACCATGGTAGGATCCAACTCAGTTGCATTTGAAGAGACCTGACATAG
>S3_3204618_12
ATGGTAGGAGCCAACTCAGTTGCATTTGAAGAGACCTGACATAGGCAGGTGTGG-TTTCTCGCTG
>S3_3204618_13
TGGTAGGAGCCAACTCAGTTGCATCTGAAGAGACTTGACATAGGCAGGTGTGGTTTTCTCGCTG
>S3_3204618_14
TGGTAGGAGCCAACTCAGTTGCATTTGAAGAGACCTGACATAGGCAGGTGTGGTTTTCTCGCTG
>S3_3211065_1
CAGCTCATCTGAGGGCTTGACAAACCAAATGGCTTCACCTAAGAGAACTATCTAATTGCAGTTT
>S3_3211065_2
CAGCTCATCTGAGGGCTTGACAAATCAAATGGCTTCACCTAAGAGAACTATCTAATTGCAGTTT
>S3_3211065_3
GCTTGACAAATCAAATGGCTTCACCTAAGAGAACTATCTAATTGCAGTTTTGTCCCTGAAGCTG
>S3_3211065_4
GCTTGACAAATCAAATGGCTTCCCCTAAGAGAACTATCTAATTGCAGTTTTGTACCTGAAGCTG
>S3_3211065_5
GCTTGACAAACCAAATGGCTTCCCCTAAGAGAACTATCTAATTGCAGTTTTGTACCTGAAGCTG
>S3_3211065_6
GCTTGACAAATCAAATGGCTTCACCTAAGAGAACTATCTAATTGCAGTTTTGTACCTGAAGCTG
>S3_3211065_7
GCTTGACAAACCAAATGGCTTCACCTAAGAGAACTATCTAATTGCAGTTTTGTACCTGAAGCTG
>S3_3631916_1
CTGCTCTATTTGGTAGCTGGCGTCACAGCTCATTGGATGTGGCGGCCAATCCAGCGGCAG
>S3_3631916_2
CTGCTCTATTTGGTAGCTGGCGTCACAGCTCATTGGATGTGGCGGCCAATCCAGGGGCAG
>S3_3631916_3
CTGCTCTATTTGGTAGCTGGCGTCACAGCTCATTGGATGTGGCGGCCAATCCAGTGGCAG
>S3_3631916_4
CTGCTCTATTTGGTAGCTGGCGTCACAGCTCATTGGATGTGGCGGCTAATCCAGCGGCAG
>S3_3631916_5
CTGCTCTATTTGGTAGCTGGCGTCACAGCTCATTGGATGTGGCGGCTAATCCAGGGGCAG
>S3_3631916_6
CTGCTCTATTTGGTAGCTGGCGTCACAGCTCATTGGATGTGGCGGCTAATCCAGTGGCAG
>S3_3631916_7
CTGCTCTATTTGGTAGCTGGCGTCACAGCTCATTGGATGTGGCGGCTAATCCAGTGGCAGAGAA
>S3_3631916_8
CTGCTCTATTTGGTAGCTGGCGTCACAGCTCATTGGATGTGGCGGCTAATCCAGTGGCAGAGGT
>S3_3631916_9
CTGCTCTATTTGGTAGCTGGCGTCACAGCTCATTGGATGTGGCGGCTAATCCAGTGGCAGGGAT
>S3_3631916_10
CTGCTCTATTTGGTAGCTGGCGTCACAGCTCATTGGATGTGGCGGCTAATCCAGTGGCAG
>S3_3631916_11
CTGCTCTATTTGGTAGCTGGCGTCACAGCTCATTGGATGTGGCGGCCAATCCAGTGGCAG
>S3_3921459_1
CAGCATTGAAAAAACATCACCCTGCATTTGCAGGCTAACACTTGACCACAGTTTTTGGAGAGAT
>S3_3921459_2
CAGCATTGAAAAAACATCACCCTGCATTTGCAGGCTAACACTTGTCCACAGTTTTTGGAGGGAT
>S3_3921459_3
ACCCTGCATTTGCAGGCTAACGCTTGTCCACAGTTTTTGGAGGGATTTGAAACCTGGGTAGCTG
>S3_3921459_4
ACCCTGCATTTGCAGGCTAACCCTTGTCCACAGTTTTTGGAGGGATTTGAAACCTGGGTAGCTG
>S3_3921459_5
GCCCTGCATTTGCAGGCTAACACTTGTCCACAGTTTTTGGAGGGATTTGAAACCTGGGTAGCTG
>S3_3921459_6
CCCCTGCATTTGCAGGCTAACACTTGTCCACAGTTTTTGGAGGGATTTGAAACCTGGGTAGCTG
>S3_3921459_7
ACCCTGCATTTGCAGGCTAACACTTGTCCACAGTTTTTGGAGGGATTTGAAACCTGGGTAGCTG
>S3_3921459_8
TCCCTGCATTTGCAGGCTAACACTTGACCACAGTTTTTGGAGAGATTTGAAACCTGGGTAGCTG
>S3_3921459_9
GCCCTGCATTTGCAGGCTAACACTTGACCACAGTTTTTGGAGAGATTTGAAACCTGGGTAGCTG
>S3_3921459_10
CCCCTGCATTTGCAGGCTAACACTTGACCACAGTTTTTGGAGAGATTTGAAACCTGGGTAGCTG
>S3_3921459_11
ACCCTGCATTTGCAGGCTAACACTTGACCACAGTTTTTGGAGAGATTTGAAACCTGGGTAGCTG
>S3_3675429_1
CAGCCCACCCAATAATCCCCTTGAAGGGTACCTGGCCAAAGACCGTATGAGCAAGCCCAATGCT
>S3_3675429_2
CAGCCCACCCAATAATCCCCTTGAAGTGTACCTGGCCAAAGACCATATGAGCAAGCCCAATGCT
>S3_3675429_3
CAGCCCACCCAATAATCCCCTTGAAGTGTACCTGGCCAAAGACCGGATGAGCAAGCCCAATGCT
>S3_3675429_4
CAGCCCACCCAATAATCCCCTTGAAGTGTACCTGGCCAAAGACCGTATGAGCAAGCCCAATGCT
>S3_3675429_5
AGCCCACCCAATAATCCCCTTGAAGTGTACCTGGCCAAAGGCCGTATGAGCAAGCCCAATGCTG
>S3_3675429_6
AGCCCACCCAATAATCCCCTTGAAGTGTACCTGGCCAAAGCCCGTATGAGCAAGCCCAATGCTG
>S3_3675429_7
AGCCCACCCAATAATCCCCTTGAAGTGTGCCTGGCCAAAGACCGTATGAGCAAGCCCAATGCTG
>S3_3675429_8
AGCCCACCCAATAATCCCCTTGAAGTGTCCCTGGCCAAAGACCGTATGAGCAAGCCCAATGCTG
>S3_3675429_9
AGCCCACCCAATAATCCCCTTGAAGTGTACCTGGCCAAAGACCGTATGAGCAAGCCCAATGCTG
>S3_3675429_10
AGCCCACCCAATAATCCCCTTGAAGTGTACCTGGCCAAAGGCCATATGAGCAAGCCCAATGCTG
>S3_3675429_11
AGCCCACCCAATAATCCCCTTGAAGTGTTCCTGGCCAAAGACCATATGAGCAAGCCCAATGCTG
>S3_3675429_12
AGCCCACCCAATAATCCCCTTGAAGTGTGCCTGGCCAAAGACCATATGAGCAAGCCCAATGCTG
>S3_3675429_13
AGCCCACCCAATAATCCCCTTGAAGTGTCCCTGGCCAAAGACCATATGAGCAAGCCCAATGCTG
>S3_3675429_14
AGCCCCCCCAATAATCCCCTTGAAGTGTACCTGGCCAAAGACCATATGAGCAAGCCCAATGCTG
>S3_3675429_15
AGCCCACCCAATAATCCCCTTGAAGTGTACCTGGCCAAAGACCATATGAGCAAGCCCAATGCTG
>S3_4222089_1
CAGCTGGCGCCGCTGGCATCGCCGCCGTCGCCGGAGACGATCGCATATTCCCTCCTCCCCTGGC
>S3_4222089_2
CAGCTGGCGCCGCTGGCATCGCCGCCGTCGCCGGAGACGATCGCATATTCCCTCCTCCGCTGGC
>S3_4222089_3
CAGCTGGCGCCGCTGGCATCGCCGCCGTCGCCGGAGACGATCTCATATGCCCTCCTCAGCCGGC
>S3_4222089_4
CAGCTGGCGCCGCTGGCATCGCCGCCGTCGCCGGAGACGGTCTCATATGCCCTCCTCAGCCGGC
>S3_4222089_5
CAGCTGGCGCCGCTGGCATCGCCGCCGTCGCCGGAGGCGATCGCATATTCCCTCCTCCGCTGGC
>S3_4222089_6
CAGCTGGCGCCGCTGGCATCGCCGCCGTCGCCGGGGACGATCGCATATTCCCTCCTCCGCTGGC
>S3_4222089_7
GCCGGAGACGATCTCATATGCCCTCCTCAGCCGGCGACATCGAGTCTCCGCCTTACAACGGCAG
>S3_4222089_8
GCCGGAGACGATCTCATATCCCCTCCTCAGCCGGCGACATCGAGTCTCCGCCTTACAACGGCAG
>S3_4222089_9
GCCGGAGACGATCTCATATGCCCCCCTCAGCCGGCGACATCGAGTCTCCGCCTTACAACGGCAG
>S3_4222089_10
GCCGGAGACGATCTCATATGCCCTCCCCAGCCGGCGACATCGAGTCTCCGCCTTACAACGGCAG
>S3_4222089_11
GCCGGAGGCGATCGCATATTCCCTCCTCCGCTGGCGACATCGAGTCTCCGCCTTACAACGGCAG
>S3_4222089_12
GCCGGAGACGATCGCATATTCCCTCCTCCGCTGGCGACATCGAGTCTCCGCCTTACAACGGCAG
>S3_4222089_13
GCCGGAGACGATCGCATATCCCCTCCTCCGCTGGCGACATCGAGTCTCCGCCTTACAACGGCAG
>S3_4222089_14
GCCGGAGACGATCGCATATTCCCCCCTCCGCTGGCGACATCGAGTCTCCGCCTTACAACGGCAG
>S3_4222089_15
GCCGGAGACGATCGCATATTCCCTCCCCCGCTGGCGACATCGAGTCTCCGCCTTACAACGGCAG
>S3_4239537_1
CAGCAAAAGAAGCCAACCACTCAAGAAATGTAGTGCCAAAGCCCAGACCACCAAGCTTAATGGC
>S3_4239537_2
CAGCAAAAGAAGCCAACCACTCAAGAAATGTAGTGCCAAAGCCCAGACTACCAAGCTTAATGGC
>S3_4239537_3
CAGCAAAAGAAGCCAACCACTCAAGAAATGTTGTGCCAAAGCCCAGACTACCAAGCTTAATGGC
>S3_4239537_4
AGAAATGTAGTGCCAAAGCCCAGACTGCCAAGCTTAATGGCATGAGTGGCAAGCTTCTTAGCAG
>S3_4239537_5
AGAAATGTAGTGCCAAAGCCCAGACCCCCAAGCTTAATGGCATGAGTGGCAAGCTTCTTAGCAG
>S3_4239537_6
AGAAATGTAGTGCCAAAGCCCAGGCTACCAAGCTTAATGGCATGAGTGGCAAGCTTCTTAGCAG
>S3_4239537_7
AGAAATGTTGTGCCAAAGCCCAGACTACCAAGCTTAATGGCATGAGTGGCAAGCTTCTTAGCAG
>S3_4239537_8
AGAAATGTAGTGCCAAAGCCCAGACTACCAAGCTTAATGGCATGAGTGGCAAGCTTCTTAGCAG
>S3_4239537_9
AGAAATGTAGTGCCAAAGCCCAGGCCACCAAGCTTAATGGCATGAGTGGCAAGCTTCTTAGCAG
>S3_4239537_10
AGAAATGTAGTGCCAAAGCCCAGACCACCAAGCTTAATGGCATGAGTGGCAAGCTTCTTAGCAG
>S3_4520612_1
CAGCTAAAACTACACAAACCCAGTTGAGAAGGGGAAAAACAAATTGCATAATCCTCTAGTAGTG
>S3_4520612_2
CAGCTAAAACTACACAAACCCAGTTGAGTAGAGGAAAAACAAATTGCATAATCCTCTAGTAGTG
>S3_4520612_3
CAGCTAAAACTACACAAACCCAGTTGAGTAGGGGAAAAACAAATTGCATAATCCTCTAGTAGTG
>S3_4520612_4
GGGGAAAAACAAATTGCATAATCCTCTAGTAGTGAACAGACGCAGGGACTTTACTGCCATGCTG
>S3_4520612_5
GAGGAAAAACAAATTGCATAATCCTCTAGTAGTGAACAGACGCAGGGACTTTACTGCCATGCTG
>S3_4877432_1
CTGCTCAGTACCAGGCAAACCCATCAGGCAGGCATATAGAACCTAGGCCAGGATCTTTATGGAA
>S3_4877432_2
CTGCTCAGTACCAGGCAAACCCATCAGGCAGGCATATAGAACCTTGGCCAGGATCTTTATGGAA
>S3_4877432_3
CCATCAGGCAGGCATATAGAGCCTTGGCCAGGATCTTTATGGAACCATCCCATCCAGCCAGCTG
>S3_4877432_4
CCATCAGGCAGGCATATAGACCCTTGGCCAGGATCTTTATGGAACCATCCCATCCAGCCAGCTG
>S3_4877432_5
CCATCAGGCAGGCATATAGAACCTTGGCCAGGATCTTTATGGAACCATCCCATCCAGCCAGCTG
>S3_4877432_6
CCATCAGGCAGGCATATAGACCCTAGGCCAGGATCTTTATGGAACCATCCCATCCAGCCAGCTG
>S3_4877432_7
CCATCAGGCAGGCATATAGAACCTAGGCCAGGATCTTTATGGAACCATCCCATCCAGCCAGCTG
>S3_4877432_8
CCATCAGGCAGGCATATAGAACCTAGGCCAGGATCTTTATGGAACCACCCCATCCAGCCAGCTG
>S3_4935304_1
CTGCTGAATTGACTGGGCCTCAGGGATGCTCATCGACTTACAGAGATAATTGCATTCCATTTCG
>S3_4935304_2
CTGCTGAATTGACTGGGCCTCAGGTATGCTCATCGACTTACAGAGATAATTGCATTCCATTTCG
>S3_4935304_3
GGCCTCAGGTATGCTCATCGACTTACAGAGATAATTGCATTCCATTTCGTGCTGGCTTGTGCTG
>S3_4935304_4
GGCCTCAGGTATGCTCTTCGACTTACAGAGATAATTGCATTCCATTTCATGCTGGCTTGTGCTG
>S3_4950290_1
CAGCAGACCGCCCGGAAGCAAAGAAGATGCTGGACACCTGAGCTG
>S3_4950290_2
CAGCAGACCGCCCGGAAGCAAAGAAGATGCTGGCCACCTGAGCTG
>S3_4950290_3
CAGCAGACCGCCCGGAAGCAAAGAAGATGCTGGGCACCTGAGCTG
>S3_4950290_4
CAGCAGACCGCCCGGAAGCAAAGAAGATGCTGGTCACCTGAGCTG
>S3_4950290_5
CAGCAGACCGCCCGGAAGCAAAGAAGATGTTGGCCACCTGAGCTG
>S3_4950290_6
CAGCAGACCGCCCGGAAGCAAAGAAGATGTTGGGCACCTGAGCTG
>S3_4950290_7
CAGCAGACCGCCCGGAAGCAAAGAAGATGTTGGTCACCTGAGCTG
>S3_4950290_8
CAGCAGACCGCCCGGAAGCAAAGAAGATGTTGGTCGCCTGAGCTG
>S3_4950290_9
CAGCAGACCGCCCGGAAGCAAAGAAGATGCTGGTCGCCTGAGCTG
>S3_4950290_10
CAGCAGACCGCCCGGAAGCAAAGAAGATGTTGGTCCCCTGAGCTG
>S3_4950290_11
CAGCAGACCGCCCGGAAGCAAAGAAGATGCTGGTCCCCTGAGCTG
>S3_4950290_12
CTGCAGACCGCCCGGAAGCAAAGAAGATGTTGGTCACCTGAGCTG
>S3_4950290_13
CAGCAGACCGCCCGGAAGCAAAGAAGATGTTGGTCACCTGAGCTG
>S3_4950290_14
CAGCAGGCCGCCCGGAAGCAAAGAAGATGCTGGTCACCTGAGCTG
>S3_4950290_15
CAGCAGACCGCCCGGAAGCAAAGAAGATGCTGGTCACCTGAGCTG
>S3_4950290_16
TGAACCGCTCTTCCGATCTCGGCAGACCGCCCGGAAGCAAAGAAGATGCTGGTCACCTGAGCTG
>S3_4950290_17
CAGCCCGCCCGGAAGCAAAGAAGATGTTGGTCACCTGAGCTG
>S3_4950290_18
CAGCCCGCCCGGAAGCAAAGAAGATGCTGGTCACCTGAGCTG
>S3_5417721_1
CAGCCCCGCCGGAGATGACGGCCTTCAGTGCGGCGACAATGATGGCGCCTTCCTGTTCTGGCGT
>S3_5417721_2
CAGCCCCGCCGGAGATGACGGCCTTGAGTGCGGCGACAATGATGGCGCCTTCCTGTTCTGGCGT
>S3_5417721_3
CAGCCCCGCCGGAGATGACGGGCTTCAGTGCGGCGACAATGATGGCGCCTTCCTGTTCTGGCGT
>S3_5417721_4
CAGCCCCGCCGGAGATGACGGGCTTGAGTGCGGCGACAATGATGGCGCCTTCCTGTTCTGGCGT
>S3_5417721_5
CAGCCCCGCCGGAGATGACGGTCTTCAGGGCGGCGACAATGATGGCGCCTTCCTGTTCTGGCGT
>S3_5417721_6
CAGCCCCGCCGGAGATGACGGTCTTCAGTGCGGCGACAATGATGGCGCCTTCCTGTTCTGGCGC
>S3_5417721_7
CAGCCCCGCCGGAGATGACGGTCTTCAGTGCGGCGACAATGATGGCGCCTTCCTGTTCTGGCGG
>S3_5417721_8
CAGCCCCGCCGGAGATGACGGTCTTCAGTGCGGCGACAATGATGGCGCCTTCCTGTTCTGGCGT
>S3_5417721_9
CAGCCCCGCCGGAGATGACGGTCTTCAGTGCGGCGACAATGATGGGGCCTTCCTGTTCTGGCGT
>S3_5417721_10
CAGCCCCGCCGGAGATGACGGTCTTGAGCGCGGCGACAATGATGGCGCCTTCCTGTTCTGGCGT
>S3_5417721_11
CAGCCCCGCCGGAGATGACGGTCTTGAGGGCGGCGACAATGATGGCGCCTTCCTGTTCTGGCGT
>S3_5417721_12
CAGCCCCGCCGGAGATGACGGTCTTGAGTGCGGCGACAATGATGGCGCCTTCCTGTTCTGGCGC
>S3_5417721_13
CAGCCCCGCCGGAGATGACGGTCTTGAGTGCGGCGACAATGATGGCGCCTTCCTGTTCTGGCGG
>S3_5417721_14
CAGCCCCGCCGGAGATGACGGTCTTGAGTGCGGCGACAATGATGGCGCCTTCCTGTTCTGGCGT
>S3_5417721_15
CAGCCCCGCCGGAGATGACGGTCTTGAGTGCGGCGACAATGATGGGGCCTTCCTGTTCTGGCGT
>S3_5417721_16
CGGAGATGACGGTCTTGGGTGCGGCGACAATGATGGCGCCTTCCTGTTCTGGCGTGAGGCGCTG
>S3_5417721_17
CGGAGATGGCGGTCTTGAGTGCGGCGACAATGATGGCGCCTTCCTGTTCTGGCGTGAGGCGCTG
>S3_5417721_18
CGGAGATGACGGTCTTGAGTGCGGCGACAATGATGGCGCCTTCCTGTTCTGGCGTGAGGCGCTG
>S3_5417721_19
CGGAGATGGCGGTCTTCAGTGCGGCGACAATGATGGCGCCTTCCTGTTCTGGCGTGAGGCGCTG
>S3_5417721_20
CGGAGATGACGGTCTTCAGTGCGGCGACAATGATGGCGCCTTCCTGTTCTGGCGTGAGGCGCTG
>S3_5417721_21
CGGAGATGACGGTCCTCAGTGCGGCGACAATGATGGCGCCTTCCTGTTCTGGCGTGAGGCGCTG
>S3_5417721_22
CGGAGATGACGGTCTTGACTGCGGCGACAATGATGGCGCCTTCCTGTTCTGGCGTGAGGCGCTG
>S3_5417721_23
CGGAGATGACGGTCTTCAGCGCGGCGACAATGATGGCGCCTTCCTGTTCTGGCGTGAGGCGCTG
>S3_5417721_24
CGGAGATGACGGTCTTGAGTGCGGCGACAATGATGGCGCCTTCCTGTTCTGGCGCGAGGCGCTG
>S3_5605883_1
CAGCTGGGAGTCCAGCGAGAGATGCCAATTACTTTGGCTATGCAAAGGGAACAGCTATTGGCAT
>S3_5605883_2
CAGCTGGGAGTCCAGCGAGAGGTGCCAATTACTTTGGCTATGCAAAAGGAACAGCTATTGGCAT
>S3_5605883_3
CAGCTGGGAGTCCAGGGAGAGATGCCAATTACTTTGGCTATGCAAAGGGAACAGCTATTGGCAT
>S3_5605883_4
CAGCTGGGAGTCCAGGGAGAGGTGCCAATTACTTTGGCTATGCAAAAGGAACAGCTATTGGCAT
>S3_5605883_5
CAGCTGGGAGTCCAGTGAGAGATGCCAATTACTTTGGCTATGCAAAGGGAACAGCTATTGGCAT
>S3_5605883_6
CAGCTGGGAGTCCAGTGAGAGGAGCCAATTACTTTGGCTATGCAAAAGGAACAGCTATTGGCAT
>S3_5605883_7
CAGCTGGGAGTCCAGTGAGAGGCGCCAATTACTTTGGCTATGCAAAAGGAACAGCTATTGGCAT
>S3_5605883_8
CAGCTGGGAGTCCAGTGAGAGGGGCCAATTACTTTGGCTATGCAAAAGGAACAGCTATTGGCAT
>S3_5605883_9
CAGCTGGGAGTCCAGTGAGAGGTGCCAATTACTTTGGCTATGCAAAAGGAACAGCTATTGGCAT
>S3_5605883_10
GCCAATTACTTTGGCTATGCAAAAGGAACAGCTATTGGCATTGCTCCCAAGGCTCGGCTTGCTG
>S3_5605883_11
GCCAATTACTTTGGCTATGCAAAGGGAACAGCTATTGGCATTGCGCCCAAGGCTCGGCTTGCTG
>S3_5605883_12
GCCAATTACTTTGGCTATGCAAAAGGAACAGCTATTGGCATTGCGCCCAAGGCTCGGCTTGCTG
>S3_5605883_13
GCCAATTACTTTGGCTATGCAAAGGGAACAGCTATTGGCATTGCCCCCAAGGCTCGGCTTGCTG
>S3_5605883_14
GCCAATTACTTTGGCTATGCAAAAGGAACAGCTATTGGCATTGCCCCCAAGGCTCGGCTTGCTG
>S3_5605883_15
GCCAATTGCTTTGGCTATGCAAAGGGAACAGCTATTGGCATTGCACCCAAGGCTCGGCTTGCTG
>S3_5605883_16
GCCAATTACTTTGGCTATGCAAAGGGAACAGCTATTGGCATTGCACCCAAGGCTCGGCTTGCTG
>S3_5605883_17
GCCAATTACTTTGGCTATGCAAAAGGAACAGCTATTGGCATTGCACCCAAGGCTCGGCTTGCTG
>S3_5884897_1
CAGCTCGCAGAGAGTTTCAGGGACAGGCCCGGAGAACTGGTTTGCGGCCAAGTTAAGGATCTGA
>S3_5884897_2
CAGCTCGCAGAGAGTTTCAGGGACAGGCCCGTAGAACTGGGTTGCGGCCAAGTTAAGGATCTGA
>S3_5884897_3
CAGCTCGCAGAGAGTTTCAGGGACAGGCCCGTAGAACTGGTTTGCGGCCAAGGTAAGGATCTGA
>S3_5884897_4
CAGCTCGCAGAGAGTTTCAGGGACAGGCCCGTAGAACTGGTTTGCGGCCAAGTTAAGGATCTGA
>S3_5884897_5
CAGCTCGCAGAGAGTTTCAGGGACAGGCCCGTAGAACTGGTTTGCGGCCAAGTTAAGGGTCTGA
>S3_5884897_6
CAGCTCGCAGAGAGTTTCAGGGATAGGCCCGTAGAACTGGGTTGCGGCCAAGTTAAGGATCTGA
>S3_5884897_7
CAGCTCGCAGAGAGTTTCAGGGATAGGCCCGTAGAACTGGTTTGCGGCCAAGGTAAGGATCTGA
>S3_5884897_8
CAGCTCGCAGAGAGTTTCAGGGATAGGCCCGTAGAACTGGTTTGCGGCCAAGTTAAGGATCTGA
>S3_5884897_9
CAGCTCGCAGAGAGTTTCAGGGATAGGCCCGTAGAACTGGTTTGCGGCCAAGTTAAGGGTCTGA
>S3_5884897_10
CAGCTCGCAGAGAGTTTCAGGGATAGGCCCGTAGAACTGGTTTGCGGCCCAGTTAAGGATCTGA
>S3_5884897_11
TTCAGGGATAGGCCCGTAGAACTGGTTTGCGGCCAAGTTAAGGATCTGAATGCTGTCCAAGCAG
>S3_5884897_12
TTCAGGGACAGGCCCGTAGAACTGGTTTGCGGCCAAGTTAAGGATCTGAATGCTGTCCAAGCAG
>S3_6200440_1
CTGCGACCACTCCTAGCCGCCGCTATAGCACACCTTTAGTCACGGAAAGAACAAAGCCCCAGCT
>S3_6200440_2
CTGCGACCACTCCTAGCCGCCGCTATAGCACACCTTTAGTCACGGCAAGAACAAAGCCCCAGCT
>S3_6200440_3
CTGCGACCACTCCTAGCCGCCGCTATAGCACACCTTTAGTCACGGGAAGAACAAAGCCCCAGCT
>S3_6200440_4
CTGCGACCACTCCTAGCCGCCGCTATAGCACACCTTTAGTCACGGTAAGAACAAAGCCCCAGCT
>S3_6200440_5
CTGCGGCCACTCCTAGCCGCCGCTATAGCCCACCTTTAGTCACGGGAAGAACAAAGTCCCAGCT
>S3_6200440_6
CTGCGGCCACTCCTAGCCGCCGCTATAGCCCACCTTTAGTCACGGTAAGAACAAAGTCCCAGCT
>S3_6200440_7
TGCGGCCACTCCTAGCCGCCGCTATAGCCCACCTTTAGTCACGGTAAGAACAAAGTCCCAGCTG
>S3_6200440_8
TGCGACCACTCCTAGCCGCCGCTATAGCACACCTTTAGTCACGGTAAGAACAAAGCCCCAGCTG
>S3_6200440_9
GTCACGGTAAGAACAAAGCCCCAGCTGTATACTTCTGTTAGTCGTGGAATAAATGTGGGCGCAG
>S3_6200440_10
GTCACGGTAAGAACAAAGTCCCAGCTGTATACTACTGTTAGTCGTGGAATAAATGTGGGCGCAG
>S3_6200440_11
GTCACGGTAAGAACAAAGCCCCAGCTGTATACTACTGTTAGTCGTGGAATAAATGTGGGCGCAG
>S3_7105462_1
CTGCCCTATTCTCCTCACCAGCTCTCTCTTGGCTCTCTCTCCTGAATCCATAAAAATGGCAG
>S3_7105462_2
CTGCCCTATTCTCCTCACCAGCTCTCTCTTGGCTCTCTCTCCTGAATCCATAAAAATGGCAGAG
>S3_7105462_3
CTGCCCTATTCTCCTCGCCAGCTCTCTCTTTGCTCTCTCTCCTGAATCCATAAAAATGGCAG
>S3_7105462_4
CTGCCCTATTCTCCTCGCCAGCTCTCTCTTTGCTCTCTCTCCTGAATCCATAAAAATGGCAGAG
>S3_7105462_5
CTGCCCTATTCTCCTCGCCAGCTCTCTCTTTGCTCTCTCTCCTGAATCCATAAAAATGGCAG
>S3_7105462_6
CTGCCCTATTCTCCTCGCCAGCTCTCTCTTGGCTCTCTCTCCTGAATCCATAAAAATGGCAG
>S3_7105462_7
CTGCCCTATTCTCCTCCCCAGCTCTCTCTTGGCTCTCTCTCCTGAATCCATAAAAATGGCAG
>S3_7105462_8
CTGCCCTATTCTCCTCACCAGCTCTCTCTTGGCTCTCTCTCCTGAATCCATAAAAATGGCAG
>S3_7193302_1
CAGCTCAGAGGATGAATCCATTGCTTCCCAGGAGCTGAATGCAAGTTCAAGCCCAAAAGGGACT
>S3_7193302_2
CAGCTCAGAGGATGAATCCATTGCTTCCCAGGAGCTGAATGCAAGTTCAAGCCCAAAAGGGCCT
>S3_7193302_3
CAGCTCAGAGGATGAATCCATTGCTTCCCAGGAGCTGAATGCAAGTTCAAGCCCAAAAGGGTCT
>S3_7193302_4
CAGCTCAGAGGATGAATCCATTGCTTCCCAGGAGCTGAATGGAAGGTCAAGCCCAAAAGGGTCT
>S3_7193302_5
CAGCTCAGAGGATGAATCCATTGCTTCCCAGGAGCTGAATGGAAGTTCAAGCCCAAAAGGGACT
>S3_7193302_6
CAGCTCAGAGGATGAATCCATTGCTTCCCAGGAGCTGAATGGAAGTTCAAGCCCAAAAGGGCCT
>S3_7193302_7
CAGCTCAGAGGATGAATCCATTGCTTCCCAGGAGCTGAATGGAAGTTCAAGCCCAAAAGGGGCT
>S3_7193302_8
CAGCTCAGAGGATGAATCCATTGCTTCCCAGGAGCTGAATGGAAGTTCAAGCCCAAAAGGGTCT
>S3_7193302_9
TCAGAGGATGAATCCATTGCTTCCCAGGAGCTGAATGGAAGTTCAAGCCCAAAAGGGTCTGCAG
>S3_7193302_10
TCAGAGGATGAATCCATTGCTTCCCAGGAGCTGAATGCAAGTTCAAGCCCAAAAGGGTCTGCAG
>S3_7382147_1
CAGCATGGAAACCAGAGGGCTGTTTCCGGATGGGTTTGACTGATGGCAATTTCAAGAACACGCC
>S3_7382147_2
CAGCATGGAAACCAGAGGGCTGTTTCCGGATGGGTTTGACTGATGGCAATTTCAGGAACACGCC
>S3_7382147_3
CAGCATGGAAACCAGAGGGCTGTTTCCGGATGTGTTTGACTGATGGCAATTTCAAGAACACGCC
>S3_7382147_4
CAGCATGGAAACCAGAGGGCTGTTTCCGGATGTGTTTGACTGATGGCAATTTCAGGAACACGCC
>S3_7382147_5
GTGTTTGACTGATGGCAATTTCAGGAACACGCCCCCGGGAGATGTTGTAGACAAGCTATTGCAG
>S3_7382147_6
GTGTTTGACTGATGGCAATTTCAGGAACCCGCCCACGGGAGATGTTGTAGACAAGCTATTGCAG
>S3_7382147_7
GTGTTTGACTGATGGCAATTTCAAGAACCCGCCCACGGGAGATGTTGTAGACAAGCTATTGCAG
>S3_7382147_8
GTGTTTGACTGATGGCAATTTCAGGAACACGCCCACGGGAGATGTTGTAGACAAGCTATTGCAG
>S3_7382147_9
GTGTTTGACTGATGGCAATTTCAAGAACACGCCCACGGGAGATGTTGTAGACAAGCTATTGCAG
>S3_8665103_1
CTGCATGATGAATGCTAAGAAGTTGGGTTTGTCTCAGCAATGATGACTCAAGCTAGTGTTTCCA
>S3_8665103_2
CTGCATGATGAATGCTAAGAAGTTGGGTTTGTCTCAGCAATGATGAGTCAAGCTAGTGTTTCCA
>S3_8665103_3
CTGCATGATGAATGCTAAGAAGTTGGGTTTGTCTCAGGAATGATGAGTCAAGCTAGTGTTTCCA
>S3_8665103_4
TAAGAAGTTGGGTTTGTCTCAGCAATGATGACTCAAGCTAGTGTTTCCAAATCCTGAAATGCTG
>S3_8665103_5
TAAGAAGTTGGGTTTGTCTCAGGAATGATGAGTCAAGCTAGTGTTTCCAAATCCTGAAATGCTG
>S3_8665103_6
TAAGAAGTTGGGTTTGTCTCAGCAATGATGAGTCAAGCTAGTGTTTCCAAATCCTGAAATGCTG
>S3_8665103_7
CAGCAATGATGACTCAAGCTAGTGTTTCCAAATCCTGAAATGCTG
>S3_8895634_1
CAGCTACAGCGTCGTTCCATGTTATAGACCCAACGCCAACTTGGGCCCGTGCTG
>S3_8895634_2
CAGCTACAGTGTCGTTCCATGTCATAGGCCCAACGCCAACTTGGGCCCGCGCTG
>S3_8895634_3
CAGCTACAGTGTCGTTCCATGTCATAGGCCCGACGCCAACTTGGGCCCGCGCTG
>S3_8895634_4
CAGCTACAGTGTCGTTCCATGTTATAGACCCAACGCCAACTTGGGCCCGTGCTG
>S3_8895634_5
CAGCTACAGTGTCGTTCCATGTTATAGACCCAACGCCAACTTGGGCCTGCGCTG
>S3_8895634_6
CAGCTACAGTGTCGTTCCATGTTATAGGGCCGACGCCAACCTGGGCCCGCGCTG
>S3_8895634_7
CAGCTACAGTGTCGTTCCATGTTATAGGGCCGACGCCAACTTGGGCCCGCGCCGAGATCGGAAG
>S3_8895634_8
CAGCTACAGTGTCGTTCCATGTTATAGGGCCGACGCCAACTTGGGCCCGCGCTG
>S3_8895634_9
CAGCTACAGTGTCGTTCCATGTTATAGGCCCAACGCCAACTTGGGCCCGTGCTG
>S3_8895634_10
CAGCTACAGTGTCGTTCCATGTTATAGCCCCAACGCCAACTTGGGCCCGTGCTG
>S3_8895634_11
CAGCTACAGTGTCGTTCCATGTTATAGACCCAACGCCAACTTGGGCCCGTGCTG
>S3_8895634_12
CAGCTACAGTGTCGTTCCATGTTATAGACCCAACGCCAACTTGGGCCTGCGCTG
>S3_8895634_13
CAGCTACAGTGTCGTTCCATGTTATAGGGCCGCCGCCAACTTGGGCCCGCGCTG
>S3_8895634_14
CAGCTACAGTGTCGTTCCATGTTATAGGGCCGACGCCAACTTGGGCCCGCGCTG
>S3_8895634_15
CAGCTACAGTGTCGTTCCATGTCATAGGCCCGACGCCAACTTGGGCCCGCGCTG
>S3_8895634_16
CAGCTACAGTGTCGTTCCATGTCATAGGCCCAACGCCAACTTGGGCCCGCGCTG
>S3_8895634_17
CAGCTACAGCGTCGTTCCATGTCATAGGCCCAACGCCAACTTGGGCCCGCGCTG
>S3_8895634_18
CTGCAGTGTCGTTCCATGTCATAGGCCCAACGCCAACTTGGGCCCGCGCTG
>S3_14376521_1
CAGCCGCCGCCTTCGCCGACTCTTTTCTGCCCCCACACCCTCTCCCGGCTCTCCGACTCCGTCG
>S3_14376521_2
CAGCCGCCGCCTTCGCCGACTCTTTTCTGCTCTCACACCCTCTCCCGGCTCTCCGACTCCGTCG
>S3_14376521_3
CAGCCGCCGCCTTCGCCGACTCTTTTCTGCTCCCACACCCTCTCCCCGCTCTCCGACTCCGTCG
>S3_14376521_4
CAGCCGCCGCCTTCGCCGACTCTTTTCTGCTCCCACACCCTCTCCCGGCCCTCCGACTCCGTCG
>S3_14376521_5
CAGCCGCCGCCTTCGCCGACTCTTTTCTGCTCCCACACCCTCTCCCGGCTCTCCGACCCCGTCG
>S3_14376521_6
CAGCCGCCGCCTTCGCCGACTCTTTTCTGCTCCCACACCCTCTCCCGGCTCTCCGACTCCGACG
>S3_14376521_7
CAGCCGCCGCCTTCGCCGACTCTTTTCTGCTCCCACACCCTCTCCCGGCTCTCCGACTCCGCCG
>S3_14376521_8
CAGCCGCCGCCTTCGCCGACTCTTTTCTGCTCCCACACCCTCTCCCGGCTCTCCGACTCCGGCG
>S3_14376521_9
CAGCCGCCGCCTTCGCCGACTCTTTTCTGCTCCCACACCCTCTCCCGGCTCTCCGACTCCGTCG
>S3_14376521_10
CAGCCGCCGCCTTCGCCGACTCTTTTCTGCTCCCACACCCTCTCCCGGCTCTCCGCCTCCGTCG
>S3_14376521_11
CAGCCGCCGCCTTCGCCGGCTCTTTTCTGCTCCCACACCCCCTCCCGGCTCTCCGACTCCGTCG
>S3_14376521_12
CAGCCGCCGCCTTCGCCGGCTCTTTTCTGCTCCCACACCCTCTCCCCGCTCTCCGACTCCGTCG
>S3_14376521_13
CAGCCGCCGCCTTCGCCGGCTCTTTTCTGCTCCCACACCCTCTCCCGGCTCTCCCACTCCGTCG
>S3_14376521_14
CAGCCGCCGCCTTCGCCGGCTCTTTTCTGCTCCCACACCCTCTCCCGGCTCTCCGACTCCCTCG
>S3_14376521_15
CAGCCGCCGCCTTCGCCGGCTCTTTTCTGCTCCCACACCCTCTCCCGGCTCTCCGACTCCGCCG
>S3_14376521_16
CAGCCGCCGCCTTCGCCGGCTCTTTTCTGCTCCCACACCCTCTCCCGGCTCTCCGACTCCGGCG
>S3_14376521_17
CAGCCGCCGCCTTCGCCGGCTCTTTTCTGCTCCCACACCCTCTCCCGGCTCTCCGACTCCGTCG
>S3_14376521_18
CAGCCGCCGCCTTCGCCGGCTCTTTTCTGCTCCCACACCCTCTCCCGGCTCTCCGCCTCCGTCG
>S3_14376521_19
CTTCGCCGACTCTTTTCTGCTCCCACACCCTCTCCCGGCTCTCCGGCTCCGTCGTATGCCGCTG
>S3_14376521_20
CTTCGCCGGCTCTTTTCTGCTCCCACTCCCTCTCCCGGCTCTCCGACTCCGTCGTATGCCGCTG
>S3_14376521_21
CTTCGCCGACTCTTTTCTGCTCCCACTCCCTCTCCCGGCTCTCCGACTCCGTCGTATGCCGCTG
>S3_14376521_22
CTTCGCCGGCTCTTTTCTGCTCCCACGCCCTCTCCCGGCTCTCCGACTCCGTCGTATGCCGCTG
>S3_14376521_23
CTTCGCCGACTCTTTTCTGCTCCCACGCCCTCTCCCGGCTCTCCGACTCCGTCGTATGCCGCTG
>S3_14376521_24
CTTCGCCGGCTCTTTTCTGCTCCCCCCCCCTCTCCCGGCTCTCCGACTCCGTCGTATGCCGCTG
>S3_14376521_25
CTTCGCCGACTCTTTTCTGCTCCCCCCCCCTCTCCCGGCTCTCCGACTCCGTCGTATGCCGCTG
>S3_14376521_26
CTTCGCCGGCTCTTTTCTGCTCCCACCCCCTCTCCCGGCTCTCCGACTCCGTCGTATGCCGCTG
>S3_14376521_27
CTTCGCCGACTCTTTTCTGCTCCCACCCCCTCTCCCGGCTCTCCGACTCCGTCGTATGCCGCTG
>S3_14376521_28
CTTCGCCGGCTCTTTTCTGCTCCCCCACCCTCTCCCGGCTCTCCGACTCCGTCGTATGCCGCTG
>S3_14376521_29
CTTCGCCGACTCTTTTCTGCTCCCCCACCCTCTCCCGGCTCTCCGACTCCGTCGTATGCCGCTG
>S3_14376521_30
CTTCGCCGACTCTTTTCTGCTCTCACACCCTCTCCCGGCTCTCCGACTCCGTCGTATGCCGCTG
>S3_14376521_31
CTTCGCCGGCTCTTTTCTGCTCCCACACCCTCTCCCGGCTCTCCGACTCCGTCGTATGCCGCTG
>S3_14376521_32
CTTCGCCGACTCTTTTCTGCTCCCACACCCTCTCCCGGCTCTCCGACTCCGTCGTATGCCGCTG
>S3_14376521_33
CTTCGCCGGCTCTTTTCTGCCCCCACACCCTCTCCCGGCTCTCCGACTCCGTCGTATGCCGCTG
>S3_14376521_34
CTTCGCCGACTCTTTTCTGCCCCCACACCCTCTCCCGGCTCTCCGACTCCGTCGTATGCCGCTG
>S3_14376521_35
CTTCGCCGGCTCTTTTCTGCTCCCACACCCCCTCCCGGCTCTCCGACTCCGTCGTATGCCGCTG
>S3_14376521_36
CTTCGCCGACTCTTTTCTGCTCCCACACCCCCTCCCGGCTCTCCGACTCCGTCGTATGCCGCTG
>S3_14376521_37
CTTCGCCGGCTCTTTTCTGCTCCCACACCCTCCCCCGGCTCTCCGACTCCGTCGTATGCCGCTG
>S3_14322374_1
CTGCCAACGAGCGCTGAATTAAACGCCATCCACAGCTGGCCTCAAAGAGCTG
>S3_14322374_2
CTGCCAACGCGCGCTGAATTAAACGCCATCCACAGCTGGCCTCAAAGAGCTG
>S3_14322374_3
CTGCCAACGTGCACTGAATTAAACGCCATCCACAGCTGGCCTTAAAGAGCTG
>S3_14322374_4
CTGCCAACGTGCGCTGAATTAAACGCCATCCACAGCTGGCCTCAAAGAGCTG
>S3_14322374_5
CTGCCAACGTGCGCTGAATTAAACGCCATCCACAGCTGGCCTTAAAGAGCTG
>S3_14322374_6
CTGCCAACGTGGGCTGAATTAAACGCCATCCACAGCTGGCCTTAAAGAGCTG
>S3_14322374_7
CTGCCAACGTGTGCTGAATTAAACGCCATCCACAGCTGGCCTTAAAGAGCTG
>S3_14322374_8
CTGCCAACGTGTGCTGAATTAAACGCCATCCACAGCTGGCCTTAAAGAGCTG
>S3_14322374_9
CTGCCAACGTGCACTGAATTAAACGCCATCCACAGCTGGCCTTAAAGAGCTG
>S3_14322374_10
CTGCCAACGTGCGCTGAATTAAACGCCATCCACAGCTGGCCTCAAAGAGCTG
>S3_16774440_1
CAGCAAATAAAAGACCACCCATTTTCCTTTCTGAACATTCAATTCATTCGTGTTTGAGCCCCAC
>S3_16774440_2
CAGCAAATAAAAGACCACCCATTTTCCTTTCTGAACATTCAATTCATTCGTGTTTGAGTCCCAC
>S3_16774440_3
TCAATTCATTCGTGTTTGAGTCCCACGACAATGGCTTCCATCAACGTTTCTTGCCCAACAGCAG
>S3_16774440_4
TCAATTCATTCGTGTTTGAGCCCCCCGACAATGGCTTCCATCAACGCTTCTTGCCCAACAGCAG
>S3_16774440_5
TCAATTCATTCGTGTTTGAGCCCCACGACAATGGCTTCCATCAACGCTTCTTGCCCAACAGCAG
>S3_18697436_1
CAGCAGACAGCCTGGATCTCCTCTTTGCTAAGCTCTCACTGCGGCGCTCACGCTG
>S3_18697436_2
CAGCAGACAGCCTGGATCTCCTCTTTGCTAAGCTCTCACTGCGGCGGTCTCGCTG
>S3_18697436_3
CAGCAGACAGCCTGGATCTCCTCTTTGCTAAGCTCTCACTGCGGCGTTCACGCTG
>S3_18697436_4
CAGCAGACAGCCTGGATCTCCTCTTTGCTAAGCTCTCACTGCGGCGTTCTCGCCGAGATCGGAA
>S3_18697436_5
CAGCAGACAGCCTGGATCTCCTCTTTGCTAAGCTCTCACTGCGGCGTTCTCGCTG
>S3_18697436_6
CAGCAGACAGCCTGGATCTCCTCTTTGCTAAGCTCTCCCTGCGGCGTTCTCGCTG
>S3_18697436_7
CAGCAGACAGCCTGGATCTCCTCTTTGCTAAGCTCTCACTGCGGCGTTCTCGCTG
>S3_18697436_8
CAGCAGACAGCCTGGATCTCCTCTTTGCTAAGCTCTCCCTGCGGCGTTCACGCTG
>S3_18697436_9
CAGCAGACAGCCTGGATCTCCTCTTTGCTAAGCTCTCACTGCGGCGTTCACGCTG
>S3_19185179_1
CAGCATCCTCTACTTTGGAATGAGACAACTGCATCAAATCTTCAAGCTCAAGGCTTCGCTGGCG
>S3_19185179_2
CAGCATCCTCTACTTTGGAATGAGACAACTGCATCAAATCTTCAAGCTCAAGGCTTCGCTGGGG
>S3_19185179_3
CAGCATCCTCTACTTTGGAATGAGACAACTGCATCAAATCTTCAAGCTCAAGGCTTCGCTGGTG
>S3_19185179_4
CAGCATCCTCTACTTTGGAATGAGACAACTGCATCAAATCTTCAAGCTCACGGCTTCGCTGGAG
>S3_19185179_5
CAGCATCCTCTACTTTGGAATGAGACAACTGCATCAAATCTTCAAGCTCACGGCTTCGCTGGCG
>S3_19185179_6
CAGCATCCTCTACTTTGGAATGAGACAACTGCATCAAATCTTCAAGCTCACGGCTTCGCTGGGG
>S3_19185179_7
CAGCATCCTCTACTTTGGAATGAGACAACTGCATCAAATCTTCAAGCTCACGGCTTCGCTGGTG
>S3_19185179_8
TCAAGCTCAAGGCTTCGCTGGTGGGTTGAATTGGCTCGGTCTTCATGTTCAGTGCATTTTGCTG
>S3_19185179_9
TCAAGCTCAAGGCTTCGCTGGTGGGTTATATTGGCTCGGTCCTCATGTTCAGTGCATTTTGCTG
>S3_19185179_10
TCAAGCTCGCGGCTTCGCTGGTGGGTTGAATTGGCTCGGTCCTCATGTTCAGTGCATTTTGCTG
>S3_19185179_11
TCAAGCTCACGGCTTCGCTGGTGGGTTGAATTGGCTCGGTCCTCATGTTCAGTGCATTTTGCTG
>S4_496922_1
CAGCTGTTTCTTTGCCAGAAGGCGACAGCATACGTGGCCTCAATTGCTCTGGCGAGACTCAAAA
>S4_496922_2
CAGCTGTTTCTTTGCCAGAAGGCGACAGCATACGTGGCCTCAATTGCTCTGGGGAGACTCAAAA
>S4_496922_3
CAGCTGTTTCTTTGCCAGAAGGCGACAGCATACGTGGCCTCAATTGCTCTGGTGAGACTCAAAA
>S4_496922_4
CAGCTGTTTCTTTGCCGGAAGGCGACAGCATACGGGGCCTCAATTGCTCTGGTGAGACTCAAAA
>S4_496922_5
CCAGAAGGCGACGGCATACGTGGCCTCAATTGCTCTGGTGAGACTCAAAAGAGCTTGCTTGCTG
>S4_496922_6
CAAGAAGGCGACGGCATACGTGGCCTCAATTGCTCTGGTGAGACTCAAAAGAGCTTGCTTGCTG
>S4_496922_7
CCAGAAGACGACGGCATACGTGGCCTCAATTGCTCTGGTGAGACTCAAAAGAGCTTGCTTGCTG
>S4_496922_8
CAAGAAGACGACGGCATACGTGGCCTCAATTGCTCTGGTGAGACTCAAAAGAGCTTGCTTGCTG
>S4_496922_9
CCAGAAGGAGACGGCATACGTGGCCTCAATTGCTCTGGTGAGACTCAAAAGAGCTTGCTTGCTG
>S4_496922_10
CAAGAAGGAGACGGCATACGTGGCCTCAATTGCTCTGGTGAGACTCAAAAGAGCTTGCTTGCTG
>S4_496922_11
CCAGCAGGCGACAGCATACGTGGCCTCAATTGCTCTGGTGAGACTCAAAAGAGCTTGCTTGCTG
>S4_496922_12
CCAGAAGGCGACAGCATACGTGGCCTCAATTGCTCTGGTGAGACTCAAAAGAGCTTGCTTGCTG
>S4_496922_13
CAAGAAGGCGACAGCATACGTGGCCTCAATTGCTCTGGTGAGACTCAAAAGAGCTTGCTTGCTG
>S4_496922_14
CCAGAAGACGACAGCATACGTGGCCTCAATTGCTCTGGTGAGACTCAAAAGAGCTTGCTTGCTG
>S4_496922_15
CAAGAAGACGACAGCATACGTGGCCTCAATTGCTCTGGTGAGACTCAAAAGAGCTTGCTTGCTG
>S4_496922_16
CCAGAAGGAGACAGCATACGTGGCCTCAATTGCTCTGGTGAGACTCAAAAGAGCTTGCTTGCTG
>S4_496922_17
CAAGAAGGAGACAGCATACGTGGCCTCAATTGCTCTGGTGAGACTCAAAAGAGCTTGCTTGCTG
>S4_496922_18
CCAGAAGAAGACAGCATACGTGGCCTCAATTGCTCTGGTGAGACTCAAAAGAGCTTGCTTGCTG
>S4_496922_19
CCGGAAGGCGACAGCATGCGGGGCCTCAATTGCTCTGGTGAGACTCAAAAGAGCTTGCTTGCTG
>S4_496922_20
CCGGAAGGCGACGGCATACGGGGCCTCAATTGCTCTGGTGAGACTCAAAAGAGCTTGCTTGCTG
>S4_496922_21
CAAGAAGGCGACGGCATACGGGGCCTCAATTGCTCTGGTGAGACTCAAAAGAGCTTGCTTGCTG
>S4_496922_22
CCGGAAGGAGACGGCATACGGGGCCTCAATTGCTCTGGTGAGACTCAAAAGAGCTTGCTTGCTG
>S4_496922_23
CAAGAAGGAGACGGCATACGGGGCCTCAATTGCTCTGGTGAGACTCAAAAGAGCTTGCTTGCTG
>S4_496922_24
CCGGAAGGCGACAGCATACGGGGCCTCAATTGCTCTGGTGAGACTCAAAAGAGCTTGCTTGCTG
>S4_496922_25
CCAGAAGGCGACAGCATACGGGGCCTCAATTGCTCTGGTGAGACTCAAAAGAGCTTGCTTGCTG
>S4_496922_26
CAAGAAGGCGACAGCATACGGGGCCTCAATTGCTCTGGTGAGACTCAAAAGAGCTTGCTTGCTG
>S4_496922_27
CCGGAAGACGACAGCATACGGGGCCTCAATTGCTCTGGTGAGACTCAAAAGAGCTTGCTTGCTG
>S4_496922_28
CCGGAAGGAGACAGCATACGGGGCCTCAATTGCTCTGGTGAGACTCAAAAGAGCTTGCTTGCTG
>S4_496922_29
CCAGAAGGAGACAGCATACGGGGCCTCAATTGCTCTGGTGAGACTCAAAAGAGCTTGCTTGCTG
>S4_496922_30
CAAGAAGGAGACAGCATACGGGGCCTCAATTGCTCTGGTGAGACTCAAAAGAGCTTGCTTGCTG
>S4_496922_31
CCAGAAGGCGACAGCATACGAGGCCTCAATTGCTCTGGTGAGACTCAAAAGAGCTTGCTTGCTG
>S4_496922_32
CCGGAAGGCGACAGCATACGGGGCCTCAATTGCCCTGGTGAGACTCAAAAGAGCTTGCTTGCTG
>S4_417190_1
CTGCAAAGTGCAGGTTGAGAATGCGAGAGAATGGGGAGCTGAAAACCCCTGGATGCAG
>S4_417190_2
CTGCAAAGTGCAGGTTGAGAATGCGAGAGAATGGGGCGCTGAAAACTCCTGGATGCAG
>S4_417190_3
CTGCAAAGTGCAGGTTGAGAATGCGAGAGAATGGGGGGCTGAAAACCCCTGGATGCAG
>S4_417190_4
CTGCAAAGTGCAGGTTGAGAATGCGAGAGAATGGGGGGCTGAAAACTCCTGGATGCAG
>S4_417190_5
CTGCAAAGTGCAGGTTGAGAATGCGAGAGAATGGGGTGCTGAAAACCCCTGGATGCAG
>S4_417190_6
CTGCAAAGTGCAGGTTGAGAATGCGAGAGAATGGGGTGCTGAAAACTCCTGGATGCAG
>S4_417190_7
CTGCAAAGTGCAGGTTGAGAATGCGAGAGAATGGGGTGCTGAAAACTCCTGGATGCAG
>S4_417190_8
CTGCAAAGTGCAGGTTGAGAATGCGAGAGAATGGGGTGCTGAAATCCCCTGGATGCAG
>S4_417190_9
CTGCAAAGTGCAGGTTGAGAATGCGAGAGAATGGGGTGCTGAAACCCCCTGGATGCAG
>S4_417190_10
CTGCAAAGTGCAGGTTGAGAATGCGAGAGAATGGGGTGCTGAAAACCCCTGGATGCAG
>S4_833538_1
CTGCTTTTATACCGTTTATAGGCATAATCGAAGCTCTGGAATTCGCTGTGGCCGGTTGCTG
>S4_833538_2
CTGCTTTTATACCGTTTATAGGCATAATCGAAGCTCTGGGATTCGCTGTGGCCGGTTGCTG
>S4_833538_3
CTGCTTTTATACCGTTTATAGGCATAATCGAAGCTCTGGTATTCGCTGTGGCCGGTTGCTG
>S4_833538_4
CTGCTTTTATACCGTTTATAGGCATAATTGAAGCTCTGGTATTCGCTGTGGCCGGTTGCTG
>S4_833538_5
CTGCTTTTATTCCGTTTATAGGCATAATCGAAGCTCTGGTATTCGCTGTGGCCGGTTGCTG
>S4_833538_6
CTGCTTTTATGCCGTTTATAGGCATAATCGAAGCTCTGGTATTCGCTGTGGCCGGTTGCTG
>S4_833538_7
CTGCTTTTATACCGTTTATAGGCATAATCGAAGCTCTGGTATTCGCTGTGGCCGGTTGCTG
>S4_833538_8
CTGCTTTTATACCGTTTATAGGCATAATTGAAGCTCTGGTATTCGCTGTGGCCGGTTGCTG
>S4_936532_1
CAGCGCCTGCTATGAAGTTGGCAGACACACCATATGTAACATGACCATCTAGAGAATTGCTG
>S4_936532_2
CAGCGCCTGCTATGAAGTTGGCAGATACACCATATGTAACATGACCATCTAGAGAATTGCTG
>S4_936532_3
CAGCGCCTGCTATGAAGTTGGCAGACACACCATATGTAACATGGCCATCTAGAGAATTGCTG
>S4_936532_4
CAGCGCCTGCTATGAAGTTGGCAGATACCCCATATGTAACATGACCATCTAGAGAATTGCTG
>S4_936532_5
CAGCGCCTGCTATGAAGTTGGCAGATACACCATATGTAACATGACCATCTAGAGAATTGCTG
>S4_936532_6
CAGCGCCTGCTATGAAGTTGGCAGACACACCATATGTAACATGACCATCTAGAGAATTGCTG
>S4_1005643_1
CAGCTTGGATGCCATCGCAGGGCACTCTGATGCCCACCTTGCTG
>S4_1005643_2
CAGCTTGGATGCCATCGCAGGTCACTCTGATGCCCACCTTGCTG
>S4_1005643_3
CAGCTTGGATGCCATCGCAGGTCACTCTGATTCCCACCTTGCTG
>S4_1005643_4
CAGCTTGGATGCCATCGCAGGTCACTCTGATGCCCGCCTTGCTG
>S4_1005643_5
CAGCTTGGATGCCATCGCAGGTCACTCTGATTCCCCCCTTGCTG
>S4_1005643_6
CAGCTTGGATGCCATCGCAGGTCACTCTGATGCCCCCCTTGCTG
>S4_1005643_7
CAGCTTGGATGCCATCGCAGGTCTCTCTGATTCCCACCTTGCTG
>S4_1005643_8
CAGCTTGGATGCCATCGCAGGTCGCTCTGATTCCCACCTTGCTG
>S4_1005643_9
CAGCTTGGATGCCATCGCAGGTCACTCTGATTCCCACCTTGCTG
>S4_1005643_10
CAGCTTGGATGCCATCGCAGGTCTCTCTGATGCCCACCTTGCTG
>S4_1005643_11
CAGCTTGGATGCCATCGCAGGTCCCTCTGATGCCCACCTTGCTG
>S4_1005643_12
CAGCTTGGATGCCATCGCAGGTCACTCTGATGCCCACCTTGCTG
>S4_1048504_1
CTGCCACCAGATGATAGGAAGTGTCCATTTGGGCAGAATGTACTCTCCAAATGCCTCTAATCAC
>S4_1048504_2
CTGCCACCAGATGATAGGCAGTGTCCATTTGGGCAGAACGTACTCTCCAAATGCCTCTAATCAC
>S4_1048504_3
CTGCCACCAGATGATAGGGAGTGTCCATTTGGGCAGAATGTACTCTCCAAATGCCTCTAATCAC
>S4_1048504_4
CTGCCACCAGATGATAGGTAGTGTCCATTTGGGCAGAACGTACTCTCCAAATGCCTCTAATCAC
>S4_1048504_5
CTGCCACCAGATGATAGGTAGTGTCCATTTGGGCAGAATGTACTCTCCAAATGCCTCTAATCAC
>S4_1048504_6
TGATAGGTAGTGTCCATTTGGGCAGAACGTTCTCTCCAAATGCCTCTAATCACCAAATGGGCTG
>S4_1048504_7
TGATAGGTAGTGTCCATTTGGGCAGAATGTGCTCTCCAAATGCCTCTAATCACCAAATGGGCTG
>S4_1048504_8
TGATAGGTAGTGTCCATTTGGGCAGAATGTCCTCTCCAAATGCCTCTAATCACCAAATGGGCTG
>S4_1048504_9
TGATAGGTAGTGTCCATTTGGGCAGAACGTCCTCTCCAAATGCCTCTAATCACCAAATGGGCTG
>S4_1048504_10
TGATAGGTAGTGTCCATTTGGGCAGAATGTACTCTCCAAATGCCTCTAATCACCAAATGGGCTG
>S4_1048504_11
TGATAGGTAGTGTCCATTTGGGCAGAACGTACTCTCCAAATGCCTCTAATCACCAAATGGGCTG
>S4_1063770_1
CAGCGAATGGCACAGCCGTTGGGACCGAGACATCGCCTATGAAGATGAAGCTG
>S4_1063770_2
CAGCGAATGGCACAGCCGTTGGGACCGAGACATCGCCTATGGAGATGAAGCTG
>S4_1063770_3
CAGCGAATGGCACAGCCGTTGGGACCGAGATATCGCCTATGAAGATGAAGCTG
>S4_1063770_4
CAGCGAATGGCACAGCTGTTGGGACCGAGACATCGCCTATGAAGATGAAGCTG
>S4_1063770_5
CAGCGAATGGCACAGCCGTTGGGACCGAGATATCGCCTATGAAGATGAAGCTG
>S4_1063770_6
CAGCGAATGGCACAGCTGTTGGGGCCGAGACATCGCCTATGAAGATGAAGCTG
>S4_1063770_7
CAGCGAATGGCACAGCCGTTGGGCCCGAGACATCGCCTATGAAGATGAAGCTG
>S4_1063770_8
CAGCGAATGGCACAGCTGTTGGGACCGAGACATCGCCTATGAAGATGAAGCTG
>S4_1063770_9
CAGCGAATGGCCCAGCCGTTGGGACCGAGACATCGCCTATGAAGATGAAGCTG
>S4_1063770_10
CAGCGAATGGCACAGCCGTTGGGACCGAGACATCGCCTATGAAGATGAAGCTG
>S4_1063770_11
CAGCGAATGGAACAGCCGTTGGGACCGAGACATCGCCTATGAAGATGAAGCTG
>S4_1136396_1
CTGCTGATACAGATGGATCAAGCGGCAAGTAGCCTGGAAAGCTAGACCTTGGAATGCCGAGATC
>S4_1136396_2
CTGCTGATACAGATGGATCAAGCGGCAAGTAGCCTGGAAAGCTAGACCTTGGAATGCTG
>S4_1136396_3
CTGCTGATACAGATGGATCGAGCGGCAAGTAGCCTGGAAAGCTGGACCTTGGAATGCTG
>S4_1136396_4
CTGCTGATACAGATGGATCGAGCGGCAAGTAGCCTGGAAAGCTGGGCCTTGGAATGCTG
>S4_1136396_5
CTGCTGATACAGATGGATCGAGCGGCAAGTAGCCTGGAAAGCTGGGCCTTGGAATGCTG
>S4_1136396_6
CTGCTGATACAGATGGATCAAGCGGCAAGTAGCCTGGAAAGCTAGCCCTTGGAATGCTG
>S4_1136396_7
CTGCTGATACAGATGGATCGAGCGGCAAGTAGCCTGGAAAGCTGGACCTTGGAATGCTG
>S4_1136396_8
CTGCTGATACAGATGGATCAAGCGGCAAGTAGCCTGGAAAGCTAGACCTTGGAATGCTG
>S4_1262613_1
CTGCAGTCTGTGTCATCAACGTGGCTTGAGGAATGAAACTGGACTGACTGCCATGAGGGAGTCA
>S4_1262613_2
CTGCAGTTTGTGTCATCAACGTGGCTTGAGGAATGAAACTGGACTGACTGCCATGAGGGAATCA
>S4_1262613_3
TCTGTGTCATCAACGTGGCTTGAGGAATGAAACTGGACTGACTGCCATGAGGGAGTCACTGCAG
>S4_1262613_4
TTTGTGTCATCAACGTGGCTTGAGGAATGAAACTGGACTGACTGCCATGAGGGAATCACTGCAG
>S4_1274086_1
CAGCAAGTTCAGGCTTTTGAAGAAAAATCTCCTTCGCAAAGTCCACATGTCCAAGCAGGGCTG
>S4_1274086_2
CAGCAAGTTCAGGCTTTTGAAGAAGAATCTCCTTCGCAAAGTCCGCATGTCCAAGCAGGGCTG
>S4_1274086_3
CAGCAAGTTCAGGCTTTTGAAGTAAAATCTCCTTCGCAAAGTCCACATGTCCAAGCAGGGCTG
>S4_1274086_4
CAGCAAGTTCAGGCTTTTGAAGTAGAATCTCCTTCGCAAAGCCCGCATGTCCAAGCAGGGCTG
>S4_1274086_5
CAGCAAGTTCAGGCTTTTGAAGTAGAATCTCCTTCGCAAAGTCCACATGTCCAAGCAGGGCTG
>S4_1274086_6
CAGCAAGTTCAGGCTTTTGAAGTAGAATCTCCTTCGCAAAGTCCGCATGTCCAAGCAGGGCTG
>S4_1274086_7
CAGCAAGTTCAGGCTTTTGAAGTAGAATCTCCTTCGCAAAGTCCGCATGTCCAAGCAGGGCTG
>S4_1274086_8
CAGCAAGTTCAGGCTTTTGAAGTAGAATCTCCTTCGCAAAGTCCACATGTCCAAGCAGGGCTG
>S4_1274086_9
CAGCAAGTTCAGGCTTTTGAAGTAAAATCTCCTTCGCAAAGTCCACATGTCCAAGCAGGGCTG
>S4_1274066_1
CAGCAAGTTCAGGCTTTTGAAGAAAAATCTCCTTCGCAAAGTCCACATGTCCAAGCAGGGCTG
>S4_1274066_2
CAGCAAGTTCAGGCTTTTGAAGAAGAATCTCCTTCGCAAAGTCCGCATGTCCAAGCAGGGCTG
>S4_1274066_3
CAGCAAGTTCAGGCTTTTGAAGTAAAATCTCCTTCGCAAAGTCCACATGTCCAAGCAGGGCTG
>S4_1274066_4
CAGCAAGTTCAGGCTTTTGAAGTAGAATCTCCTTCGCAAAGCCCGCATGTCCAAGCAGGGCTG
>S4_1274066_5
CAGCAAGTTCAGGCTTTTGAAGTAGAATCTCCTTCGCAAAGTCCACATGTCCAAGCAGGGCTG
>S4_1274066_6
CAGCAAGTTCAGGCTTTTGAAGTAGAATCTCCTTCGCAAAGTCCGCATGTCCAAGCAGGGCTG
>S4_1274066_7
CAGCAAGTTCAGGCTTTTGAAGTAGAATCTCCTTCGCAAAGTCCGCATGTCCAAGCAGGGCTG
>S4_1274066_8
CAGCAAGTTCAGGCTTTTGAAGTAGAATCTCCTTCGCAAAGTCCACATGTCCAAGCAGGGCTG
>S4_1274066_9
CAGCAAGTTCAGGCTTTTGAAGTAAAATCTCCTTCGCAAAGTCCACATGTCCAAGCAGGGCTG
>S4_1281341_1
CTGCATGCGATTTTCCAGCTTGTGTATCCTGGGAATTCTGCGTTGAGTTGTCTTGCCACGCACC
>S4_1281341_2
CTGCGTGCGATTGTCCAGCTTGTGTATCTTGGGAATTCTGCGTTGAGTTGTCTTGCCACGCACC
>S4_1281341_3
CTGCGTGCGATTTTCCAGCTTGTGTATCCTGGGAATTCTGCGTTGAGTTGTCTTGCCACGCACC
>S4_1281341_4
TGTGTATCTTGGGAATTCTGCGTTGAGTTGTCTTGCCACGCTCCTCCAGGAGGGTTCACTGCAG
>S4_1281341_5
TGTGTATCCTGGGAATTCTGCGTTGAGTTGTCTTGCCACGCTCCTCCAGGAGGGTTCACTGCAG
>S4_1281341_6
TGTGTATCTTGGGAATTCTGCGTTGAGTTGTCTTGCCACGCGCCTCCAGGAGGGTTCACTGCAG
>S4_1281341_7
TGTGTATCCTGGGAATTCTGCGTTGAGTTGTCTTGCCACGCGCCTCCAGGAGGGTTCACTGCAG
>S4_1281341_8
TGTGTATCTTGGGAATTCTGCGTTGAGTTGTCTTGCCACGCCCCTCCAGGAGGGTTCACTGCAG
>S4_1281341_9
TGTGTATCCTGGGAATTCTGCGTTGAGTTGTCTTGCCACGCCCCTCCAGGAGGGTTCACTGCAG
>S4_1281341_10
TGTGTATCTTGGGAATTCTGCGTTGAGTTGTCTTGCCACGCACCTCCAGGAGGGTTCACTGCAG
>S4_1281341_11
TGTGTATCCTGGGAATTCTGCGTTGAGTTGTCTTGCCACGCACCTCCAGGAGGGTTCACTGCAG
>S4_1336335_1
CAGCGCCACAGATCCGTGCTCCAACTCATGGGCGCCTGCCTTCGCCCACCAGACCACGGGTGGC
>S4_1336335_2
CAGCGCCACAGATCCGTGCTCCAACTCATGGGCGCCTGCCTTCGTCCACCAGACCACGGGAGGC
>S4_1336335_3
CAGCGCCACAGATCCGTGCTCCAACTCATGGGCGCCTGCCTTCGTCCACCAGACCACGGGCGGC
>S4_1336335_4
CAGCGCCACAGATCCGTGCTCCAACTCATGGGCGCCTGCCTTCGTCCACCAGACCACGGGGGGC
>S4_1336335_5
CAGCGCCACAGATCCGTGCTCCAACTCATGGGCGCCTGCCTTCGTCCACCAGACCACGGGTGGC
>S4_1336335_6
CAGCGCCACAGATCCGTGCTCCAACTCATGGGCGCCTGCCTTCGTCCACCAGACCATGGGAGGC
>S4_1336335_7
CAGCGCCACAGATCCGTGCTCCAACTCATGGGCGCCTGCCTTCGTCCACCAGACCATGGGCGGC
>S4_1336335_8
CAGCGCCACAGATCCGTGCTCCAACTCATGGGCGCCTGCCTTCGTCCACCAGACCATGGGGGGC
>S4_1336335_9
CAGCGCCACAGATCCGTGCTCCAACTCATGGGCGCCTGCCTTCGTCCACCAGACCATGGGTGGC
>S4_1336335_10
TCGTCCACCAGGCCATGGGTGGCTGGTGACGGAGTTCTTGAGCACGACACTGAAGGAGTGGCTG
>S4_1336335_11
TCGTCCGCCAGACCATGGGTGGCTGGTGACGGAGTTCTTGAGCACGACACTGAAGGAGTGGCTG
>S4_1336335_12
TCGTCCCCCAGACCATGGGTGGCTGGTGACGGAGTTCTTGAGCACGACACTGAAGGAGTGGCTG
>S4_1336335_13
TCGTCCACCAGACCATGGGTGGCTGGTGACGGAGTTCTTGAGCACGACACTGAAGGAGTGGCTG
>S4_1336335_14
TCGTCCACCAGCCCACGGGTGGCTGGTGACGGAGTTCTTGAGCACGACACTGAAGGAGTGGCTG
>S4_1336335_15
TCGTCCGCCAGACCACGGGTGGCTGGTGACGGAGTTCTTGAGCACGACACTGAAGGAGTGGCTG
>S4_1336335_16
TCGTCCCCCAGACCACGGGTGGCTGGTGACGGAGTTCTTGAGCACGACACTGAAGGAGTGGCTG
>S4_1336335_17
TCGTCCACCAGACCACGGGTGGCTGGTGACGGAGTTCTTGAGCACGACACTGAAGGAGTGGCTG
>S4_1475521_1
CTGCCTCCTTCGCCGCCACCGCCATTGCCGACACCTTCTCCTCCTCCTCCACCATTGCGACCCA
>S4_1475521_2
CTGCCTCCTTCGCCGCCACCGCCATTGCCGACACCTTCTCCTCCTCCTCCACCATTGCGACCCT
>S4_1475521_3
CATTGCCGACACCTTCTCCTCCTCCTCCACCATTGCGACCCTGTTCATTTTCCAGTCTTAGCTG
>S4_1475521_4
CATTGCCGACACCTTCTCCTCCTCCTCCCCCATTGCGACCCAGTTCATTTTCCAGTCTTAGCTG
>S4_1475521_5
CATTGCCGACTCCTTCTCCTCCTCCTCCACCATTGCGACCCAGTTCATTTTCCAGTCTTAGCTG
>S4_1475521_6
CATTGCCGACGCCTTCTCCTCCTCCTCCACCATTGCGACCCAGTTCATTTTCCAGTCTTAGCTG
>S4_1475521_7
CATTGCCGACCCCTTCTCCTCCTCCTCCACCATTGCGACCCAGTTCATTTTCCAGTCTTAGCTG
>S4_1475521_8
CATTGCCGACACCTTCTCCTCCTCCTCCACCATTGCGACCCAGTTCATTTTCCAGTCTTAGCTG
>S4_1475521_9
TGCCGACACCTTCTCCTCCTCCTCCTCCACTACTGCGACCCAGTTCATTTTCCAGTCTTAGCTG
>S4_1475521_10
CGACACCTTCTCCTCCTCCTCCTCCTCCACTACTGCGACCCAGTTCATTTTCCAGTCTTAGCTG
>S4_1475521_11
CGACGCCTTCTCCTCCTCCTCCTCCTCCACTACTGCGACCCAGTTCATTTTCCAGTCTTAGCTG
>S4_1475521_12
CGACCCCTTCTCCTCCTCCTCCTCCTCCACTACTGCGACCCAGTTCATTTTCCAGTCTTAGCTG
>S4_1475655_1
CAGCAATTGCTGGGAAAATGGAACGGGATGAAGCTGAAAGAACTGTTGTTGCTG
>S4_1475655_2
CAGCAATTGCTGGGAAAATGGAACGGGATGGAGCTGAAAGAACTGTTGTTGCTG
>S4_1475655_3
CAGCAATTGCTGGGCAAATGGAACGGGATGGAGCTGAAAGAACTGTTGTTGCTG
>S4_1475655_4
CAGCAATTGCTGGGGAAATGGAACGGGATGAAGCTGAAAGAACTGTTGTTGCTG
>S4_1475655_5
CAGCAATTGCTGGGGAAATGGAACGGGATGGAGCTGAAAGAACTGTTGTTGCTG
>S4_1475655_6
CAGCAATTGCTGGGTAAATGGAACGGGATGAAGCTGAAAGAACTGTTGTTGCTG
>S4_1475655_7
CAGCAATTGCTGGGTAAATGGAACGGGATGGAGCTGAAAGAACTGTTGTTGCTG
>S4_1475655_8
CAGCAATTGCTGGGTAAATGGAACGGGATGGAGCTGAAAGAACTGTTGTTGCTG
>S4_1475655_9
CAGCAATTGCTGGGTAAATGGAACGGGATGAAGCTGAAAGAACTGTTGTTGCTG
>S4_1800675_1
CAGCCAGACCCCACATTTTCGCAATGTGATCACGCACATTCCCTTGGCCGTCATATTCCATGTT
>S4_1800675_2
CAGCCAGACCCCACATTTTCGCAATGTGATCACGCACATTCCCTTGGCCGTCATATTTCATGTT
>S4_1800675_3
CAGCCAGACCCCACATTTTCGCAATGTGATCGCGCACATTCCCTTGGCCGCCATATTTCATGTT
>S4_1800675_4
CAGCCAGACCCCACATTTTCGCAATGTGATCGCGCACATTCCCTTGGCCGTCATATTTCATGTT
>S4_1800675_5
TGATCACGCACATTCCCTTGGCCGTCATATTTCATGTTTGCTAGCTTGTTTAGTAGCAGAGCTG
>S4_1800675_6
TGATCACGCACATTCCCTTGGCCGTCATATTCCATGTTTGCTAACTTGTTTAGTAGCAGAGCTG
>S4_1800675_7
TGATCGCGCCCATTCCCTTGGCCGTCATATTTCATGTTTGCTAACTTGTTTAGTAGCAGAGCTG
>S4_1800675_8
TGATCGCGCACATTCCCTTGGCCGTCATATTTCATGTTTGCTAACTTGTTTAGTAGCAGAGCTG
>S4_1631883_1
CAGCATTCCATTTTCTACTGAAGACATATACATGGCAATCCCAGCAATGGATCCTTCAGATGTC
>S4_1631883_2
CAGCATTCCATTTTCTACTGAAGACATATACATGGCTATCCCACCAATGGATCCTTCAGATGTT
>S4_1631883_3
TCCATTTTCTACTGAAGACATATACATGGCTATCCCACCAATGGATCCTTCAGATGTTGAGCTG
>S4_1631883_4
TCCATTTTCTACTGAAGACATATACATGGCAATCCCAGCAATGGATCCTTCAGATGTCGAGCTG
>S4_1522289_1
CTGCTTCATGCCCTTTCATTGAGTCGTTGATACTGATGTCTTGCCCATCTGTGGGGTATGATGG
>S4_1522289_2
CTGCTTCATGCCCTTTCATTGAGTCGTTGATACTGATGTCTTGCCCATCTGTGGGTTATGAAGG
>S4_1522289_3
CTGCTTCATGCCCTTTCATTGAGTCGTTGATACTGATGTCTTGCCCATCTGTGGGTTATGATGG
>S4_1522289_4
GTCGTTGATACTGATGTCTTGCCCATCTGTGGGTTATGATGGACTCTCCTCTTTGCGCTTGCTG
>S4_1522289_5
GTCGTTGATACTGATGTCCTGCCCATCTGTGGGTTATGATGGACTCTCCTCTTTGCGCTTGCTG
>S4_1522289_6
GTCGTTGATACTGATGTCTTGCCCATCTGTGGGTTATGAAGGACTCTCCTCTTTGCGCTTGCTG
>S4_1532811_1
CAGCTTTGTTTTGGATGGAGGCGTAGCAAAGATATCAAAACCTGGGCGCTTCAGCGGTGCAAAT
>S4_1532811_2
CAGCTTTGTTTTGGATGGAGGCGTAGCAAAGATATCAAAACCTGGGGGCTTCAGCGGTGCAAAT
>S4_1532811_3
CAGCTTTGTTTTGGATGGAGGCGTAGCAAAGATATCAAAACCTGGGTGCTTCAGCGGGGCAAAT
>S4_1532811_4
CAGCTTTGTTTTGGATGGAGGCGTAGCAAAGATATCAAAACCTGGGTGCTTCAGCGGTGCAAAT
>S4_1532811_5
CAGCTTTGTTTTGGATGGAGGCGTAGCAAAGATATCGAAACCTGGGCGCTTCAGCGGTTCCAAT
>S4_1532811_6
CAGCTTTGTTTTGGATGGAGGCGTAGCAAAGATATCGAAACCTGGGGGCTTCAGCGGTTCCAAT
>S4_1532811_7
CAGCTTTGTTTTGGATGGAGGCGTAGCAAAGATATCGAAACCTGGGTGCTTCAGCGGTGCCAAT
>S4_1532811_8
CAGCTTTGTTTTGGATGGAGGCGTAGCAAAGATATCGAAACCTGGGTGCTTCAGCGGTTCCAAT
>S4_1532811_9
TGGATGGAGGCGTAGCAAAGATATCGAAACCTGGGTGCTTCAGCGGTTCCAATGATCAGTGCAG
>S4_1532811_10
TGGATGGAGGCGTAGCAAAGATATCGAAACCTGGGTGCTTCAGCGGTGCCAATGATCAGTGCAG
>S4_1532811_11
TGGATGGAGGCGTAGCAAAGATATCAAAGCCTGGGTGCTTCAGCGGTGCAAATGATCAGTGCAG
>S4_1532811_12
TGGATGGAGGCGTAGCAAAGATATCAAAACCTGGGTGCTTCAGCGGTGCAAATGATCAGTGCAG
>S4_1532789_1
CAGCTTTGTTTTGGATGGAGGCGTAGCAAAGATATCAAAACCTGGGCGCTTCAGCGGTGCAAAT
>S4_1532789_2
CAGCTTTGTTTTGGATGGAGGCGTAGCAAAGATATCAAAACCTGGGGGCTTCAGCGGTGCAAAT
>S4_1532789_3
CAGCTTTGTTTTGGATGGAGGCGTAGCAAAGATATCAAAACCTGGGTGCTTCAGCGGGGCAAAT
>S4_1532789_4
CAGCTTTGTTTTGGATGGAGGCGTAGCAAAGATATCAAAACCTGGGTGCTTCAGCGGTGCAAAT
>S4_1532789_5
CAGCTTTGTTTTGGATGGAGGCGTAGCAAAGATATCGAAACCTGGGCGCTTCAGCGGTTCCAAT
>S4_1532789_6
CAGCTTTGTTTTGGATGGAGGCGTAGCAAAGATATCGAAACCTGGGGGCTTCAGCGGTTCCAAT
>S4_1532789_7
CAGCTTTGTTTTGGATGGAGGCGTAGCAAAGATATCGAAACCTGGGTGCTTCAGCGGTGCCAAT
>S4_1532789_8
CAGCTTTGTTTTGGATGGAGGCGTAGCAAAGATATCGAAACCTGGGTGCTTCAGCGGTTCCAAT
>S4_1532789_9
TGGATGGAGGCGTAGCAAAGATATCGAAACCTGGGTGCTTCAGCGGTTCCAATGATCAGTGCAG
>S4_1532789_10
TGGATGGAGGCGTAGCAAAGATATCGAAACCTGGGTGCTTCAGCGGTGCCAATGATCAGTGCAG
>S4_1532789_11
TGGATGGAGGCGTAGCAAAGATATCAAAGCCTGGGTGCTTCAGCGGTGCAAATGATCAGTGCAG
>S4_1532789_12
TGGATGGAGGCGTAGCAAAGATATCAAAACCTGGGTGCTTCAGCGGTGCAAATGATCAGTGCAG
>S4_1856634_1
CTACAAGCTCGCATTCGAGCACTTCTGCGTCCGCGCCGCCAGCAAGACGGTGCTGGACGAGCTG
>S4_1856634_2
CTACAAGCTCGCATTCGAGCACTTCTGCGTCCCCGCCGCCAGCAAGACGGTGCTGGACGAGCTG
>S4_1856634_3
CTACAAGCTCGCATTCGAGCTCTTCTGCGTCCACGCCGCCAGCAAGACGGTGCTGGACGAGCTG
>S4_1856634_4
CTACAAGCTCGCATTCGAGCGCTTCTGCGTCCACGCCGCCAGCAAGACGGTGCTGGACGAGCTG
>S4_1856634_5
CTACAAGCTCGCATTCGAGCCCTTCTGCGTCCACGCCGCCAGCAAGACGGTGCTGGACGAGCTG
>S4_1856634_6
CTCCAAGCTCGCATTCGAGCACTTCTGCGTCCACGCCGCCAGCAAGACGGTGCTGGACGAGCTG
>S4_1856634_7
CTACAAGCTCGCATTCGAGCACTTCTGCGTCCACGCCGCCAGCAAGACGGTGCTGGACGAGCTG
>S4_1856634_8
CTACAAGCCCGCATTCGAGCACTTCTGCGTCCACGCCGCCAGCAAGACGGTGCTGGACGAGCTG
>S4_1856634_9
CTACAAGCTCGCATTCGAGCACTTCTGCGCCCACGCCGCCAGCAAGACGGTGCTGGACGAGCTG
>S4_1856634_10
CTACAAGCTCGCATTCGAGCACTTCTGCGTCCTCGCCGCCAGCAAGACCGTGCTGGACGAGCTG
>S4_1856634_11
CTACAAGCTCGCATTCGAGCACTTCTGCGTCCGCGCCGCCAGCAAGACCGTGCTGGACGAGCTG
>S4_1856634_12
CTACAAGCTCGCATTCGAGCCCTTCTGCGTCCCCGCCGCCAGCAAGACCGTGCTGGACGAGCTG
>S4_1856634_13
CTACAAGCTCGCATTCGAGCACTTCTGCGTCCCCGCCGCCAGCAAGACCGTGCTGGACGAGCTG
>S4_1856634_14
CTACAAGCTCGCATTCGAGCTCTTCTGCGTCCACGCCGCCAGCAAGACCGTGCTGGACGAGCTG
>S4_1856634_15
CTACAAGCTCGCATTCGAGCGCTTCTGCGTCCACGCCGCCAGCAAGACCGTGCTGGACGAGCTG
>S4_1856634_16
CTACAAGCTCGCATTCGAGCCCTTCTGCGTCCACGCCGCCAGCAAGACCGTGCTGGACGAGCTG
>S4_1856634_17
CTCCAAGCTCGCATTCGAGCACTTCTGCGTCCACGCCGCCAGCAAGACCGTGCTGGACGAGCTG
>S4_1856634_18
CTACAAGCTCGCATTCGAGCACTTCTGCGTCCACGCCGCCAGCAAGACCGTGCTGGACGAGCTG
>S4_1856634_19
CTACAAGCCCGCATTCGAGCACTTCTGCGTCCACGCCGCCAGCAAGACCGTGCTGGACGAGCTG
>S4_2211842_1
CAGCCCTAAAATATTCAGCAACAAAACCCACAGCTGTCTGGCCCTATTGCAGTGAATCCAAACG
>S4_2211842_2
CAGCCCTAAAATATTCAGCAACAAAACCCACAGCTGTCTGGGCCTATTGCAGTGAATCCAAACG
>S4_2211842_3
CAGCCCTAAAATATTCAGCAACAAAACCCACAGCTGTCTGGTCCTATTGCAGTGAATCCAAACG
>S4_2211842_4
CAGCCCTAAAATATTCAGCAACAAAACCCACAGCTGTCT-GTCCTATTGCAGTGAATCCAAATGT
>S4_2211842_5
CCACAGCTGTCT-GTCCTATTGCAGTGAATCCAAATGTCATTCCCTGCTAGCTTTATAGAGGCTG
>S4_2211842_6
CACAGCTGTCTGGTCCTATTGCAGTGAATCCAAACGTCATTCCCTGCTAGCTTTATAGAGGCTG
>S4_2211842_7
CACAGCTGTCTGGTCCTACTGCAGTGAATCCAAACGTCATTCCCTGCTAGCTTTATAGAGGCTG
>S4_2211842_8
CACAGCTGTCTGGTCCTATTGCAGTGAATCCAAACGTCATCCCCTGCTAGCTTTATAGAGGCTG
>S4_2283799_1
GGATGAGTTGCAGGTGGAGGAAGTGCTCAGTGGGATGAAGGGCGAGGCGGAGCGGGTCGAGCTG
>S4_2283799_2
GGATGAGTTGCAGGTGGAGGAAGTGCTCAGTGGGATGAAGGCCGAGGCGGAGCGGGTCGAGCTG
>S4_2283799_3
GGATGAGTTGCAGGTGGAGGAAGTGCTTAGTGGGATGAAGGACGAGGCGGAGCGGGTCGAGCTG
>S4_2283799_4
GGATGAGTTGCAGGTGGAGGAAGTGCTGAGTGGGATGAAGGACGAGGCGGAGCGGGTCGAGCTG
>S4_2283799_5
GGATGAGTTGCAGGTGGAGGAAGTGCTCAGTGGGATGAAGGACGAGGCGGAGCGGGTCGAGCTG
>S4_2283799_6
GGATGAGTTGCAGGTGGAGGAAGTGCTAAGTGGGATGAAGGACGAGGCGGAGCGGGTCGAGCTG
>S4_2283799_7
TGAGTTGCAGGTGGAGGAAGTGCTCAGTGGGATGGGGGGGGACGAGGCGGAGCGGGTCGAGCTG
>S4_2283799_8
TGAGTTGCAGGTGGAGGAAGTGCTTAGTGGGATGGAGGGGGACGAGGCGGAGCGGGTCGAGCTG
>S4_2283799_9
TGAGTTGCAGGTGGAGGAAGTGCTGAGTGGGATGGAGGGGGACGAGGCGGAGCGGGTCGAGCTG
>S4_2283799_10
TGAGTTGCAGGTGGAGGAAGTGCTCAGTGGGATGGAGGGGGACGAGGCGGAGCGGGTCGAGCTG
>S4_2283799_11
TGAGTTGCAGGTGGAGGAAGTGCTAAGTGGGATGGAGGGGGACGAGGCGGAGCGGGTCGAGCTG
>S4_2283799_12
TGAGTTGCAGGTGGAGGAAGTGCTCAGTGGGATGGAGGGGGACGAGGCGGAGCGGGCCGAGCTG
>S4_2112469_1
CTGCCTACCTCCAAATTCGCCCTCTCGCTACTCGTTCTCCTACTTGTAGAATTGGAAGAAGTTG
>S4_2112469_2
CTGCCTACCTCCAAATTCGCCCTCTCGCTACTCGTTCTCCTACTTGTATAATTGGAGGAAGTTG
>S4_2112469_3
GCCCTCTCGCTACTCGTTCTCCTACTTGTATAATTGGAGGAAGTTGAAACGGCGGCATTTGCTG
>S4_2112469_4
GCCCTCTCGCTACTCGTTCTCCTACTTGTAGAATTGGAAGAAGTTGAAACGGCGGCATTTGCTG
>S4_2112469_5
CTGCTCGTTCTCCTACTTGTAGAATTGGAAGAAGTTGAAACGGCGGCATTTGCTG
>S4_2253063_1
CAGCTGGAAAGAAGAACCCATCAAACCAATCAAGGGGGATGAATCCCTACAGCCTTGATATAGG
>S4_2253063_2
CAGCTGGAAAGAAGAACCCATCAAACCAATCAAGGGGGGTGAATCCCTACAGCCTTGATATAGG
>S4_2253063_3
CAGCTGGAAAGAAGGACCCATCAAACCAATCAAGGGGGATGAATCCCTACAGCCTTGATATAGG
>S4_2253063_4
CAGCTGGAAAGAAGTACCCATCAAACCAATCAAGGGGGATGAATCCCTACAGCCTTGATATAGG
>S4_2253063_5
CAGCTGGAAAGAAGTACCCATCAAACCAATCAAGGGGGGAGAATCCCTACAGCCTTGATATAGG
>S4_2253063_6
CAGCTGGAAAGAAGTACCCATCAAACCAATCAAGGGGGGCGAATCCCTACAGCCTTGATATAGG
>S4_2253063_7
CAGCTGGAAAGAAGTACCCATCAAACCAATCAAGGGGGGGGAATCCCTACAGCCTTGATATAGG
>S4_2253063_8
CAGCTGGAAAGAAGTACCCATCAAACCAATCAAGGGGGGTGAATCCCTACAGCCTTGATATAGG
>S4_2253063_9
ATCAAGGGGGGTGAATCCCTACAGCCTTGATATAGGTCCAAGCGTCATGCCCCCTCCAATGCTG
>S4_2253063_10
ATCAAGGGGGGTGAATCCCTACAGCCTTGATATAGGTCCAAGCGTCATGCCCCCGCCAATGCTG
>S4_2253063_11
ATCAAGGGGGGTGAATCCCTACAGCCTTGATATAGGTCCAAGCGTCATGCCCCCCCCAATGCTG
>S4_2253063_12
ATCAAGGGGGATGAATCCCTACAGCCTTGATATAGGTCCAAGCGTCATGCCCCCCCCAATGCTG
>S4_2253063_13
ATCAAGGGGGGTGAATCCCTACAGCCTTGATATAGGTCCAAGCGTCATGCCCCCACCAATGCTG
>S4_2253063_14
AGCAAGGGGGGTGAATCCCTACAGCCTTGATATAGGTCCAAGCGTCATGCCCCCACCAATGCTG
>S4_2253063_15
ACCAAGGGGGGTGAATCCCTACAGCCTTGATATAGGTCCAAGCGTCATGCCCCCACCAATGCTG
>S4_2253063_16
ATCAAGGGGGATGAATCCCTACAGCCTTGATATAGGTCCAAGCGTCATGCCCCCACCAATGCTG
>S4_2408273_1
CTGCTGGCCTGATGAATTATTAGGATATCCATCATACATAGCTTGGGTGCCACCAGAGCTCACA
>S4_2408273_2
CTGCTGGCCTGATGAATTATTGGGATATCCATCATACATAGCTTGGGTGCCACCAGAGCTCACA
>S4_2408273_3
TTATTAGGATATCCATCATACATAGCTTGGGTGCCACCAGAGCTCACGCCCATGGAACCTGCAG
>S4_2408273_4
TTATTGGGATATCCATCATACATAGCTTGGGTGCCACCAGAGCTCACCCCCATGGAACCTGCAG
>S4_2408273_5
TTATTAGGATATCCATCATACATAGCTTGGGTGCCACCAGAGCTCACCCCCATGGAACCTGCAG
>S4_2408273_6
TTATTGGGATATCCATCATACATAGCTTGGGTGCCACCAGAGCTCACACCCATGGAACCTGCAG
>S4_2408273_7
TTATTAGGATATCCATCATACATAGCTTGGGTGCCACCAGAGCTCACACCCATGGAACCTGCAG
>S4_2873325_1
CAGCAACCAAAATCCCTACGCTCCTCCTCCAGCTCCCAAGAAAAAGCACCACCTCCTGCAG
>S4_2873325_2
CAGCAACCAAAATCCCTACGCTCCTCCTCCAGCTCCCAAGAAAAAGCACCACTTCCTGCAG
>S4_2873325_3
CAGCAACCAAAATCCCTACGCTCCTCCTCCAGCTCCCAAGAAAAAGCACCTCTTCCTGCAG
>S4_2873325_4
CAGCAACCAAAATCCCTACGCTCCTCCTCCAGCTCCCAAGAAAAAGCACCGCTTCCTGCAG
>S4_2873325_5
CAGCAACCAAAATCCCTACGCTCCTCCTCCAGCTCCCAAGAAAAAGCGCCACTTCCTGCAG
>S4_2873325_6
CAGCAACCAAAATCCCTACGCTCCTCCTCCAGCTCCCAAGAAAAAGCCCCACTTCCTGCAG
>S4_2873325_7
CAGCAACCAAAATCCCTCCGCTCCTCCTCCAGCTCCCAAGAAAAAGCACCACTTCCTGCAG
>S4_2873325_8
CAGCAACCAAAATCCCTACGCTCCTCCTCCAGCTCCCAAGAAAAAGCACCACTTCCTGCAG
>S4_2873325_9
CAGCAACCAAAATCCCTACGCCCCTCCTCCAGCTCCCAAGAAAAAGCACCACTTCCTGCAG
>S4_2873325_10
CAGCAACCAAAATCCCTACGCTCCTCCTCCAGCTCCCAAGAAAAAGCACCTCCTCCTGCAG
>S4_2873325_11
CAGCAACCAAAATCCCTACGCTCCTCCTCCAGCTCCCAAGAAAAAGCACCGCCTCCTGCAG
>S4_2873325_12
CAGCAACCAAAATCCCTACGCTCCTCCTCCAGCTCCCAAGAAAAAGCACCCCCTCCTGCAG
>S4_2873325_13
CAGCAACCAAAATCCCTACGCTCCTCCTCCAGCTCCCAAGAAAAAGCCCCACCTCCTGCAG
>S4_2873325_14
CAGCAACCAAAATCCCTACGCTCCTCCTCCAGCTCCCAAGAAAAAGCACCACCTCCTGCAG
>S4_2873325_15
CAGCAACCAAAATCCCTACGCCCCTCCTCCAGCTCCCAAGAAAAAGCACCACCTCCTGCAG
>S4_2873325_16
CAGCAACCAAAATCCCTACGCTCCCCCTCCAGCTCCCAAGAAAAAGCACCACCTCCTGCAG
>S4_2873325_17
TCTCGGCAACCAAAATCCCTACGCTCCTCCTCCAGCTCCCAAGAAAAAGCACCACCTCCTGCAG
>S4_2933682_1
CAGCAACTGAAATGATAAGACGGAGAATTGCCACCAAACAAGGGCTAGAAGACCAACCTGCTG
>S4_2933682_2
CAGCAACTGAAATGATAAGACGGAGAATTGCCACTAAACAAGGACTAGAAGACCAACCTGCTG
>S4_2933682_3
CAGCAACTGAAATGATAAGACGGAGAATTGCCACTAAACAAGGGCTAGAAGACCAACCGGCTG
>S4_2933682_4
CAGCAACTGAAATGATAAGACGGAGAATTGCCACTAAACAAGGACTAGAAGGCCAACCTGCTG
>S4_2933682_5
CAGCAACTGAAATGATAAGACGGAGAATTGCCACCAAACAAGGGCTAGAAGACCAACCTGCTG
>S4_2933682_6
CAGCAACTGAAATGATAAGACGGAGAATTGCCACTAAACAAGGACTAGAAGACCAACCTGCTG
>S4_2933682_7
CAGCAACTGAAATGATAAGACGGAGAATTGCCACTAAACAAGGGCTAGAAGGCCAACCGGCTG
>S4_2933682_8
CAGCAACTGAAATGATAAGACGGAGAATTGCCACTAAACAAGGGCTAGAAGACCAACCGGCTG
>S4_3131726_1
CAGCAAGAACATTGGAACTTTTCTCTATCTTGTCTGAGGGACAACTTCGATCAAAGTTCATCCC
>S4_3131726_2
CAGCAAGAACATTGGAACTTTTCTCTATCTTGTGTGAGGGACAACTTCGATCAAAGTTCATCCC
>S4_3131726_3
ATCTTGTGTGAGGGACAACTTCGATCAAAGTTCATCCCTGGAATTGCATGGTTTGAAAGTGCAG
>S4_3131726_4
ATCTTGTCTGAGGGACAACTTCGATCAAAGTTCATCCCTGGAATTGCATGGTTGGAAAGTGCAG
>S4_3228910_1
CAGCAAGGAAACTGCGCCTCGAACCTTCTCAAGGGGTATGCATGTAAAAGCTAGAGTCAATGTA
>S4_3228910_2
CAGCAAGGAAACTGCGCCTCGAACCTTCTCAAGGGTTATGCATGTAAAAGCTAGAGACAATGTA
>S4_3228910_3
CAGCAAGGAAACTGCGCCTCGAACCTTCTCAAGGGTTATGCATGTAAAAGCTAGAGTCAATGTA
>S4_3228910_4
CAGCAAGGAAACTGCGCCTTGAACCTTCTCAAGGGTTATGCATGAAAAAGCTAGAGTCAATGTA
>S4_3228910_5
CAGCAAGGAAACTGCGCCTTGAACCTTCTCAAGGGTTATGCATGTAAAAGCTAGAGTCAATGTA
>S4_3228910_6
AACTGCGCCTCGATCCTTCTCAAGGGTTATGCATGTAAAAGCTAGAGTCAATGTACAGGGGCAG
>S4_3228910_7
AACTGCGCCTCGAACCTTCTCAAGGGTTATGCATGTAAAAGCTAGAGTCAATGTACAGGGGCAG
>S4_3228910_8
AACTGCGCCTTGATCCTTCTCAAGGGTTATGCATGTAAAAGCTAGAGTCAATGTACAGGCGCAG
>S4_3228910_9
AACTGCGCCTTGAACCTTCTCAAGGGTTATGCATGTAAAAGCTAGAGTCAATGTACAGGCGCAG
>S4_3228910_10
AACTGCGCCTTGAACCTTCTCAAGGGTTATGCATGAAAAAGCTAGAGTCAATGTACAGGCGCAG
>S4_3284361_1
CAGCTAGCAGTGCCAGAAAGCCATACTGCTCTACCTTCTAAAGTGTACTGGAATTCAGTACTGC
>S4_3284361_2
CAGCTAGCAGTGCCAGCAAGCCATACTGCTCTACCTTCTAAAGTGTAATGGAATTCAGTACTGC
>S4_3284361_3
GCTAGCAGTGCCAGAAAGCCATTCTGCTCTACCTTCTAAAGTGTACTGGAATTCAGTACTGCTG
>S4_3284361_4
GCTAGCAGTGCCAGAAAGCCATCCTGCTCTACCTTCTAAAGTGTACTGGAATTCAGTACTGCTG
>S4_3284361_5
GCTAGCAGTGCCAGAAAGCCATACTGCTCTACCTTCTAAAGTGTACTGGAATTCAGTACTGCTG
>S4_3284361_6
GCTAGCAGTGCCAGCAAGCCATACTGCTCTACCTTCTAAAGTGTAATGGAATTCAGTACTGCTG
>S4_3284361_7
GCTAGCAGTCCCAGCAAGCCATACTGCTCTACCTTCTAAAGTGTAATGGAATTCAGTACTGCTG
>S4_3284361_8
GCTAGCAGTGCAAGCAAGCCATACTGCTCTACCTTCTAAAGTGTAATGGAATTCAGTACTGCTG
>S4_3284361_9
GCTAGCAGTGCCAGAAAGCCATACTGCTCTACCTTCTAAAGTGTAATGGAATTCAGTACTGCTG
>S4_3602406_1
CAGCATTTGCCAGGAGAAACTCATCTTGAGAAGCTCAGCCCTCTTCACACCATAAGAAAATGTT
>S4_3602406_2
CAGCATTTGCCAGGAGAAACTCATCTTGAGAAGCTCAGCCCTCTTCACACCATAAGTAAATGTT
>S4_3602406_3
CAGCATTTGCCAGGAGAAACTCATCTTGAGAAGCTCAGCCCTCTTCACACCATAGGAAAATGTT
>S4_3602406_4
CAGCATTTGCCAGGAGAAACTCATCTTGAGAAGCTCAGCCCTCTTCACACCATAGGCAAATGTT
>S4_3602406_5
CAGCATTTGCCAGGAGAAACTCATCTTGAGAAGCTCAGCCCTCTTCACACCATAGGGAAATGTT
>S4_3602406_6
CAGCATTTGCCAGGAGAAACTCATCTTGAGAAGCTCAGCCCTCTTCACACCATAGGTAAATGTT
>S4_3602406_7
CAGCATTTGCCAGGAGAAACTCATCTTGAGAAGCTCGGCCCTCTTCACACCATAAGTAAATGTT
>S4_3602406_8
CAGGAGAAACTCATCTTGAGAAGCTCAGCCCTCTTCACCCCATAGGTAAATGTTGAGAGCGCTG
>S4_3602406_9
CAGGAGAAACTCATCTTGAGAAGCTCAGCCCTCTTCACACCATAGGTAAATGTTGAGAGCGCTG
>S4_3602406_10
CAGGAGAAACTCATCTTGAGAAGCTCAGCCCTCTTCACCCCATAAGTAAATGTTGAGAGCGCTG
>S4_3602406_11
CAGGAGAAACTCATCTTGAGAAGCTCAGCCCTCTTCACACCATAAGTAAATGTTGAGAGCGCTG
>S4_3632240_1
CAGCGTCTGATGAGAACAAGCCCTCTGCCACTGCCAATGCTAGTCTTCAGCATAAGAGAAGGGC
>S4_3632240_2
CAGCGTCTGATGAGAACAAGCCCTCTGCCACTGCCAATGCTGGCCTTCAGCATAAGAGAAGGGC
>S4_3632240_3
CAGCGTCTGATGAGAACAAGCCCTCTGCCACTACCAATGCTAGTCTTCAGCATAAGAGAAGGGC
>S4_3632240_4
GCGTCTGATGAGAACAAGCCCTCTGCCCCTGCCAATGCTAGTCTTCAGCATAAGAGAAGGGCAG
>S4_3632240_5
GCGTCTGATGAGAACAAGCCCTCTGCCACTGCCAATGCTAGTCTTCAGCATAAGAGAAGGGCAG
>S4_3632240_6
GCGTCTGATGAGAACAAGCCCTCTGCCACTACCAATGCTAGTCTTCAGCATAAGAGAAGGGCAG
>S4_3632240_7
GCGTCTGATGAGAACAAGCCCTCTGCCCCTGCCAATGCTGGCCTTCAGCATAAGAGAAGGGCAG
>S4_3632240_8
GCGTCTGATGAGAACAAGCCCTCTGCCACTGCCAATGCTGGCCTTCAGCATAAGAGAAGGGCAG
>S4_3632240_9
CTGCCAATGCTGGCCTTCAGCATAAGAGAAGGGCAG
>S4_3818638_1
CAGCTTCACAAGGGGGGAAGATGCCAATGTTGGCTGATGACAGTGGTGATTTCATTGATGAAGT
>S4_3818638_2
CAGCTTCACAAGGGGGGAAGATGCCAATGTTGGCTGGTGACAGTGGTGATTTCATTGATGAAGT
>S4_3818638_3
CAGCTTCACAAGTGGGGAAGATGCCAATGTTGGCTGATGACAGGGGTGATTTCATTGATGAAGT
>S4_3818638_4
CAGCTTCACAAGTGGGGAAGATGCCAATGTTGGCTGATGACAGTGGCGATTTCATTGATGAAGT
>S4_3818638_5
CAGCTTCACAAGTGGGGAAGATGCCAATGTTGGCTGATGACAGTGGGGATTTCATTGATGAAGT
>S4_3818638_6
CAGCTTCACAAGTGGGGAAGATGCCAATGTTGGCTGATGACAGTGGTGATTTCATTGATGAAGT
>S4_3818638_7
CAGCTTCACAAGTGGGGAAGATGCCAATGTTGGCTGGCGACAGTGGTGATTTCATTGATGAAGT
>S4_3818638_8
CAGCTTCACAAGTGGGGAAGATGCCAATGTTGGCTGGGGACAGTGGTGATTTCATTGATGAAGT
>S4_3818638_9
CAGCTTCACAAGTGGGGAAGATGCCAATGTTGGCTGGTGACAGGGGTGATTTCATTGATGAAGT
>S4_3818638_10
CAGCTTCACAAGTGGGGAAGATGCCAATGTTGGCTGGTGACAGTGGCGATTTCATTGATGAAGT
>S4_3818638_11
CAGCTTCACAAGTGGGGAAGATGCCAATGTTGGCTGGTGACAGTGGGGATTTCATTGATGAAGT
>S4_3818638_12
CAGCTTCACAAGTGGGGAAGATGCCAATGTTGGCTGGTGACAGTGGTGATTTCATTGATGAAGT
>S4_3818638_13
GGGGAAGATGCCAATGTTGGCTGATGGCAGTGGTGATTTCATTGATGAAGTTCCTGAACAGCTG
>S4_3818638_14
GGGGAAGATGCCAATGTTGGCTGGTGACAGTGGTGATTTCATTGATGAAGTTCCTGAACAGCTG
>S4_3818638_15
GGGGAAGATGCCAATGTTGGCTGATGACAGTGGTGATTTCATTGATGAAGTTCCTGAACAGCTG
>S4_3781992_1
CAGCTGATGGAAGCCGGACTGGGCTCCCCCCCTTTCTTGGCTG
>S4_3781992_2
CAGCTGATGGAAGCCGGACTGGGGTCCCCCCCTTTCTTGGCTG
>S4_3781992_3
CAGCTGATGGAAGCCGGACTGGGTTCCCCCCCTTTCTTGGCTG
>S4_3781992_4
CAGCTGATGGAAGCCGGACTGGGTTCCCTCCCTTTCTTGGCTG
>S4_3781992_5
CAGCTGATGGAAGCCGGACTGGGTTCCCTCCCTTTCTTGGCTG
>S4_3781992_6
CAGCTGATGGAAGCCGGACTGGGTTCCCCCCCTTTCTTGGCTG
>S4_3781992_7
CAGCTGATGGAAGCCGGACTGGGTCCCCCCCCTTTCTTGGCTG
>S4_4192726_1
CAGCTCACCCCACAACACCTCACGGCCTGAGAAGCACAAATATGTCGGGATTGGATGCAG
>S4_4192726_2
CAGCTCACCCCACAACACCTCACGGCCTGAGAAGCACAAATATGTCGGTATTGGATGCAG
>S4_4192726_3
CAGCTCACCCCACGACACCTCACGGCCTGAGAAGCACAAATATGTCAGTATTGGATGCAG
>S4_4192726_4
CAGCTCACCCCACAACACCTCCCGGCCTGAGAAGCACAAATATGTCGGTATTGGATGCAG
>S4_4192726_5
CAGCTCACCCCACAACTCCTCACGGCCTGAGAAGCACAAATATGTCGGTATTGGATGCAG
>S4_4192726_6
CAGCTCACCCCACAACGCCTCACGGCCTGAGAAGCACAAATATGTCGGTATTGGATGCAG
>S4_4192726_7
CAGCTCACCCCACAACCCCTCACGGCCTGAGAAGCACAAATATGTCGGTATTGGATGCAG
>S4_4192726_8
CAGCTCTCCCCACAACACCTCACGGCCTGAGAAGCACAAATATGTCGGTATTGGATGCAG
>S4_4192726_9
CAGCTCGCCCCACAACACCTCACGGCCTGAGAAGCACAAATATGTCGGTATTGGATGCAG
>S4_4192726_10
CAGCTCCCCCCACAACACCTCACGGCCTGAGAAGCACAAATATGTCGGTATTGGATGCAG
>S4_4192726_11
CAGCTCACCCCACAACACCTCACGGCCTGAGAAGCACAAATATGTCGGTATTGGATGCAG
>S4_4192726_12
CAGCTCACCCCACGACACCTCCCGGCCTGAGAAGCACAAATATGTCAGTATTGGATGCAG
>S4_4192726_13
CAGCTCACCCCACGACTCCTCACGGCCTGAGAAGCACAAATATGTCAGTATTGGATGCAG
>S4_4192726_14
CAGCTCACCCCACGACGCCTCACGGCCTGAGAAGCACAAATATGTCAGTATTGGATGCAG
>S4_4192726_15
CAGCTCACCCCACGACCCCTCACGGCCTGAGAAGCACAAATATGTCAGTATTGGATGCAG
>S4_4192726_16
CAGCTCACCCCACGCCACCTCACGGCCTGAGAAGCACAAATATGTCAGTATTGGATGCAG
>S4_4192726_17
CAGCTCTCCCCACGACACCTCACGGCCTGAGAAGCACAAATATGTCAGTATTGGATGCAG
>S4_4192726_18
CAGCTCGCCCCACGACACCTCACGGCCTGAGAAGCACAAATATGTCAGTATTGGATGCAG
>S4_4192726_19
CAGCTCCCCCCACGACACCTCACGGCCTGAGAAGCACAAATATGTCAGTATTGGATGCAG
>S4_4192726_20
CAGCTCACCCCACGACACCTCACGGCCTGAGAAGCACAAATATGTCAGTATTGGATGCAG
>S4_4192726_21
CAGCTCACCCCACGACACCCCACGGCCTGAGAAGCACAAATATGTCAGTATTGGATGCAG
>S4_4331738_1
CAGCAGTTCATATCATACATGGAGACTTATGCTTCCCACTTTTCAATCCACCCCAGGTTCAAAC
>S4_4331738_2
CAGCAGTTCATATCATACATGGAGTCTTATGCTTCCCACTTTTCAATCCACCCCAGGCTCAAGC
>S4_4331738_3
CAGCAGTTCATATCATACATGGAGTCTTATGCTTCCCACTTTTCAATCCACCCCAGGTTCAAAC
>S4_4331738_4
CAGCAGTTCATATCATACATGGAGTCTTATGCTTCCCACTTTTCAATCCACCCCAGGTTCAAGC
>S4_4331738_5
CCCACTTTTCAATCCTCCCCAGGTTCAAGCAACAAGTTCAAAGAGCTTATTTTGATCCAAGCTG
>S4_4331738_6
CCCACTTTTCAATCCGCCCCAGGTTCAAGCAACAAGTTCAAAGAGCTTATTTTGATCCAAGCTG
>S4_4331738_7
CCCACTTTTCAATCCCCCCCAGGTTCAAGCAACAAGTTCAAAGAGCTTATTTTGATCCAAGCTG
>S4_4331738_8
CCCACTTTTCAATCCACCCCAGGTTCAAGCAACAAGTTCAAAGAGCTTATTTTGATCCAAGCTG
>S4_4331738_9
CCCACTTTTCAATCCTCCCCAGGTTCAAACAACAAGTTCAAAGAGCTTATTTTGATCCAAGCTG
>S4_4331738_10
CCCACTTTTCAATCCGCCCCAGGTTCAAACAACAAGTTCAAAGAGCTTATTTTGATCCAAGCTG
>S4_4331738_11
CCCACTTTTCAATCCCCCCCAGGTTCAAACAACAAGTTCAAAGAGCTTATTTTGATCCAAGCTG
>S4_4331738_12
CCCACTTTTCAATCCACCCCAGGTTCAAACAACAAGTTCAAAGAGCTTATTTTGATCCAAGCTG
>S4_4708744_1
CTGCTGAGCTTTGTCTTGATAGGGCAGTTGTTCTTGAATTGCTTCGTGAACCCCCTCCAAATCT
>S4_4708744_2
CTGCTGAGCTTTGTCTTGATAGGGCAGTTGTTCTTGAATTGCTTCGTGAACCGCCTCCAAATCT
>S4_4708744_3
GATAGGGCAGTTGTTCTTGAATTGCTTCGTGACCCGCCTCCAAATCTTCTGCTTATGAGTGCTG
>S4_4708744_4
GATAGGGCAGTTGTTCTTGAATTGCTTCGTGAACCGCCTCCAAATCTTCTGCTTATGAGTGCTG
>S4_4708744_5
GATAGGGCAGTTGTTCTTGAATTGCTTCGTGAACCCCCTCCAAATCTTCTGCTTATGAGTGCTG
>S4_4639589_1
CAGCAATTGTAGAAGCCCCTCTCCATGGTGAACAGAAATAGCCACGTCTCAATGCTG
>S4_4639589_2
CAGCAATTGTAGAAGCCCCTCTCCATGGTGAACAGAAATAGTCACGTCTCAATGCTG
>S4_4639589_3
CAGCAATTGTAGACGCCCCTCTCCATGGGGAACAGAAATAGTCATGTCTCAATGCTG
>S4_4639589_4
CAGCAATTGTAGACGCCCCTCTCCATGGTGAACAGAAATAGTCATGTCTCAATGCTG
>S4_4639589_5
CAGCAGTTGTAGAAGCCCCTCTCCATGGTGAACAGAAATAGTCACGTCTCAATGCTG
>S4_4639589_6
CTGCAATTGTAGACGCCCCTCTCCATGGTGAACAGAAATAGTCTTGTCTCAATGCTG
>S4_4639589_7
CTGCAATTGTAGACGCCCCTCTCCATGGTGAACAGAAATAGTCTTGTCTCAATGCTG
>S4_4639589_8
CAGCAATTGTAGACGCCCCTCTCCATGGTGAACAGAAATAGTCATGTCTCAATGCTG
>S4_4639589_9
CAGCAATTGTAGAAGCCCCTCTCCATGGTGAACAGAAATAGTCACGTCTCAATGCTG
>S4_4639589_10
CAGCAATTGTACAAGCCCCTCTCCATGGTGAACAGAAATAGTCACGTCTCAATGCTG
>S4_4639589_11
CAGCAATTGTAGAAGCCCCCCTCCATGGTGAACAGAAATAGTCACGTCTCAATGCTG
>S4_4639589_12
CAGCAATTGTAGAAGCCCCTCCCCATGGTGAACAGAAATAGTCACGTCTCAATGCTG
>S4_4796042_1
CTGCAATTCACATTAACCAGGAAACCGTCGACGGTCTGTCTGACTAAATTTGAATCCACATGGA
>S4_4796042_2
CTGCAATTCACATTAACCAGGAAACCGTCGACAGTCTGTCTGACTAAATTTGAATCCACATGGA
>S4_4796042_3
CTGCAATTCACATTAACCAGGGAACCGTCGACGGTCTGTCTGACTAAATTTGAATCCACATGGA
>S4_4796042_4
CTGCAATTCACATTAACCAGGTAACCGTCGACGGCCTGTCTGACTAAATTTGAATCCACATGGA
>S4_4796042_5
CTGCAATTCACATTAACCAGGTAACCGTCGACGGGCTGTCTGACTAAATTTGAATCCACATGGA
>S4_4796042_6
CTGCAATTCACATTAACCAGGTAACCGTCGACGGTCTGTCTGACTAAATTTGAATCCACATGGA
>S4_4796042_7
CTGCAATTCACATTAACCAGGTAACCGTCGACAGTCTGTCTGACTAAATTTGAATCCACATGGA
>S4_4796042_8
TTAACCAGGTACCCGTCGACGGTCTGTCTGACTAAATTTGAATCCACATGGAATAAAGAAGCTG
>S4_4796042_9
TTAACCAGGTAACCGTCGACGGTCTGTCTGACTAAATTTGAATCCACATGGAATAAAGAAGCTG
>S4_4796042_10
TTAACCAGGTAACCGTCGACAGTCTGTCTGACTAAATTTGAATCCACATGGAATAAAGAAGCTG
>S4_4971246_1
CAGCCAAGTTATCTTGACAAGAGCCGAATCCATTGAATGGCACCAGGAGTTCGATGCTGTCTGC
>S4_4971246_2
CAGCCAAGTTATCTTGACAAGAGCCGAATCCATTGAATGGCACCAGGGGTTCGATGCTGTCTGC
>S4_4971246_3
CAGCCAAGTTTTCTTGACAAGAGCCGAATCCATTGAATGGCACCAGGAGCTCGATGCTGTCTGC
>S4_4971246_4
CAGCCAAGTTTTCTTGACAAGAGCCGAATCCATTGAATGGCACCAGGAGTTCGATGCTGTCTGC
>S4_4971246_5
GCCAAGTTTTCTTGACAAGAGCCGAATCCATTGAATGGCGCCAGGAGTTCGATGCTGTCTGCAG
>S4_4971246_6
GCCAAGTTATCTTGACAAGAGCCGAATCCATTGAATGGCGCCAGGAGTTCGATGCTGTCTGCAG
>S4_4971246_7
GCCAAGTTTTCTTGACAAGAGCCGAATCCATTGAATGGCCCCAGGAGTTCGATGCTGTCTGCAG
>S4_4971246_8
GCCAAGTTATCTTGACAAGAGCCGAATCCATTGAATGGCCCCAGGAGTTCGATGCTGTCTGCAG
>S4_4971246_9
GCCAAGTTTTCTTGACAAGAGCCGAATCCATTGAATGGCACCAGGAGTTCGATGCTGTCTGCAG
>S4_4971246_10
GCCAAGTTATCTTGACAAGAGCCGAATCCATTGAATGGCACCAGGAGTTCGATGCTGTCTGCAG
>S4_4973663_1
CAGCTGGGAAATGAAGGAAGTGGAGAGTCGAGATGGGCAAGCCAAGCTCAAAGCCAGCGTCTTC
>S4_4973663_2
CAGCTGGGAAGTGAAGGAAGGGGAGAGTCGAGATGGGCAAGCCAAGGTCAAAGCCAGCGTCTTC
>S4_4973663_3
CAGCTGGGAAGTGAAGGAAGTGGAGAGTCGAGATGGGCAAGCCAAGGTCAAAGCCAGCGTCTTC
>S4_4973663_4
GGGCAAGCCAAGGTCAAAGCCAGCGTCTTCTTTGCTTCCTTCGACCAATGCAGTGTGCAAGCAG
>S4_4973663_5
GGGCAAGCCAAGCTCAAAGCCAGCGTCTTCTTTGCTTCCTTCGACCAATGCAGTGTGCAAGCAG
>S4_4973663_6
GGCCAAGCCAAGCTCAAAGCCAGCGTCTTCTTTGCTTCCTTCGACCAATGCAGTGTGCAAGCAG
>S4_4973663_7
GGACAAGCCAAGCTCAAAGCCAGCGTCTTCTTTGCTTCCTTCGACCAATGCAGTGTGCAAGCAG
>S4_4973663_8
GGGAAAGCCAAGGTCAAAGCCAGCGTCTTCTTTGCTTCCTTCGACCAATGCAGTGTGCAAGCAG
>S4_4973663_9
GGGGAAGCCAAGCTCAAAGCCAGCGTCTTCTTTGCTTCCTTCGACCAATGCAGTGTGCAAGCAG
>S4_4973663_10
GGGAAAGCCAAGCTCAAAGCCAGCGTCTTCTTTGCTTCCTTCGACCAATGCAGTGTGCAAGCAG
>S4_5019270_1
CAGCTCCCAGTATTTCAGAGTCATCATCAAAGTTGACCCCAGATGCAGACCTTTGTTCAGTGCC
>S4_5019270_2
CAGCTCCCAGTATTTCAGAGTCATCATCAAATTTGACCCCAGATGCAGACCTTTGTTCAGTGCC
>S4_5019270_3
CAGCTCCTAGTATTTCAGAGTCATCATCAAATTTGACCCCAGATGCAGACCTTTGTTCAGTGCC
>S4_5019270_4
TCAAAGTTGGCCCCAGATGCAGACCTTTGTTCAGTGCCTCCACATTTGATAGAGAATGAAGCTG
>S4_5019270_5
TCAAAGTTGCCCCCAGATGCAGACCTTTGTTCAGTGCCTCCACATTTGATAGAGAATGAAGCTG
>S4_5019270_6
TCAAAGTTGACCCCAGATGCAGACCTTTGTTCAGTGCCTCCACATTTGATAGAGAATGAAGCTG
>S4_5019270_7
TCAAATTTGGCCCCAGATGCAGACCTTTGTTCAGTGCCTCCACATTTGATAGAAAATGAAGCTG
>S4_5019270_8
TCAAATTTGCCCCCAGATGCAGACCTTTGTTCAGTGCCTCCACATTTGATAGAAAATGAAGCTG
>S4_5019270_9
TCAAATTTGACCCCAGATGCAGACCTTTGTTCAGTGCCTCCACATTTGATAGAAAATGAAGCTG
>S4_5203161_1
CAGCCAATATCAGCCGCACCAACCATCAAGAAGCCAAAGGCGCTGATCTCCATGTAGGGGATGC
>S4_5203161_2
CAGCCAATATCAGCCGCACCAACCATCAAGAAGTCAAAGGCGCTGATCTCCATGTAGGGGAAGC
>S4_5203161_3
CAGCCAATATCAGCCGCACCAACCATCAAGAAGTCAAAGGCGCTGATCTCCATGTAGGGGATGC
>S4_5203161_4
CAGCCAATATCAGCCGCGCCAACCATCAAGAAGACAAAGGCGCTGATCTCCATGTAGGGGAAGC
>S4_5203161_5
CAGCCAATATCAGCCGCGCCAACCATCAAGAAGCCAAAGGCGCTGATCTCCATGTAGGGGAAGC
>S4_5203161_6
CAGCCAATATCAGCCGCGCCAACCATCAAGAAGTCAAAGGCGCTGATCTCCATGTAGGGGAAGC
>S4_5203161_7
AGAAGTCAAAGGCGCTGATCTCCATGTAGGGGATGCCACCACCTCCTGTGCGGAACGCCGGCTG
>S4_5203161_8
AGAAGTCAAAGGCGCTGATCTCCATGTAGGGGAAGCCACCACCTCCTGTGCGGAACGCCGGCTG
>S4_5203161_9
AGAAGTCAAAGGCGCTGATCTCCATGTAGGGGATGCCACCACCGCCTGTGCGGAACGCCGGCTG
>S4_5203161_10
AGAAGTCAAAGGCGCTGATCTCCATGTAGGGGAAGCCACCACCGCCTGTGCGGAACGCCGGCTG
>S4_5203161_11
AGAAGTCAAAGGCGCTGATCTCCATGTAGGGGATGCCACCACCCCCTGTGCGGAACGCCGGCTG
>S4_5203161_12
AGAAGTCAAAGGCGCTGATCTCCATGTAGGGGAAGCCACCACCCCCTGTGCGGAACGCCGGCTG
>S4_5203161_13
AGAAGTCAAAGGCGCTGATCTCCATGTAGGGGATGCCACCGCCACCTGTGCGGAACGCCGGCTG
>S4_5203161_14
AGAAGTCAAAGGCGCTGATCTCCATGTAGGGGAAGCCACCGCCACCTGTGCGGAACGCCGGCTG
>S4_5203161_15
AGAAGTCAAAGGCGCTGATCTCCATGTAGGGGATGCCACCCCCACCTGTGCGGAACGCCGGCTG
>S4_5203161_16
AGAAGTCAAAGGCGCTGATCTCCATGTAGGGGAAGCCACCCCCACCTGTGCGGAACGCCGGCTG
>S4_5203161_17
AGAAGTCAAAGGCGCTGATCTCCATGTAGGGGATGCCGCCACCACCTGTGCGGAACGCCGGCTG
>S4_5203161_18
AGAAGTCAAAGGCGCTGATCTCCATGTAGGGGATGCCCCCACCACCTGTGCGGAACGCCGGCTG
>S4_5203161_19
AGAAGTCAAAGGCGCTGATCTCCATGTAGGGGAAGCCCCCACCACCTGTGCGGAACGCCGGCTG
>S4_5203161_20
AGAAGTCAAAGGCGCTGATCTCCATGTAGGGGATGCCACCACCACCTGTGCGGAACGCCGGCTG
>S4_5203161_21
AGAAGTCAAAGGCGCTGAGCTCCATGTAGGGGATGCCACCACCACCTGTGCGGAACGCCGGCTG
>S4_5203161_22
AGAAGTCAAAGGCGCTGACCTCCATGTAGGGGATGCCACCACCACCTGTGCGGAACGCCGGCTG
>S4_5203161_23
AGAAGTCAAAGGCGCTGATCTCCATGTAGGGGAAGCCACCACCACCTGTGCGGAACGCCGGCTG
>S4_5402978_1
CTGCCTTGTGAAGTAACTCTGCTCTTTTCCACAGAGGAGTCTTTGCCCATAATTTTTGCGCATT
>S4_5402978_2
CTGCCTTGTGAAGTAACTCTGCTCTTTTCCACAGAGGAGTCTTTGCCCATAATTTTTGTGCATT
>S4_5402978_3
CTGCCTTGTGAAGTAACTCTGCTCTTTTCCACAGAGGCGTCTTTGCCCATAATTTTTGCGCATT
>S4_5402978_4
CTGCCTTGTGAAGTAACTCTGCTCTTTTCCACAGAGGCGTCTTTGCCCATAATTTTTGTGCATT
>S4_5402978_5
CTGCCTTGTGAAGTAACTCTGCTCTTTTCCACAGAGGGGTCTTTGCCCATAATTTTTGCGCATT
>S4_5402978_6
CTGCCTTGTGAAGTAACTCTGCTCTTTTCCACAGAGGGGTCTTTGCCCATAATTTTTGTGCATT
>S4_5402978_7
CTGCCTTGTGAAGTAACTCTGCTCTTTTCCACAGAGGTGTCTTTGCCCATAATTTTTGCGCATT
>S4_5402978_8
CTGCCTTGTGAAGTAACTCTGCTCTTTTCCACAGAGGTGTCTTTGCCCATAATTTTTGTGCATT
>S4_5402978_9
TGAAGTAACTCTGCTCTTTTCCACAGAGGTGTCTTTGCCCATAATTTTTGTGCATTTTTTGCTG
>S4_5402978_10
TGAAGTAACTCTGCTCTTTTCCACAGAGGTGTCTTTGCCCATAATTTTTGCGCATTTTTTGCTG
>S4_5402978_11
CATAATTTTTGTGCATTTTTTGCTGTTTCCATGACCTTGTTCTCCTCCTCTTGGGTACATGCTG
>S4_5402978_12
CATAATTTTTGTGCATTTTTTGCTGTTTCCATGACCTTGTTCCCCTCCTCTTGGGTACATGCTG
>S4_5402978_13
CATAATTTTTGCGCATTTTTTGCTGTTTCCATGACCTTGTTCCCCTCCTCTTGGGTACATGCTG
>S4_5402978_14
CATAATTTTTGTGCATTTTTTGCTGTTTCCATGACCTTGTTCACCTCCTCTTGGGTACATGCTG
>S4_5402978_15
CATAATTTTTGCGCATTTTTTGCTGTTTCCATGACCTTGTTCACCTCCTCTTGGGTACATGCTG
>S4_5755073_1
CTGCTGTGTGATGTAAGGAGGATTTTGCGGGTACACGACTGGTGGTTGCTGTGGAATGACTGGT
>S4_5755073_2
CTGCTGTGTGATGTAAGGCGGATTTTGCGGGTACACGACTGGTGGTTGCTGTGGAATGACTGGT
>S4_5755073_3
CTGCTGTGTGATGTAAGGGGGATTTTGCGGGTACACCACTGGTGGTTGCTGTGGAATGACTGGT
>S4_5755073_4
CTGCTGTGTGATGTAAGGGGGATTTTGCGGGTACACGACTGGTGGTTGCTGTGGAATGACTGGT
>S4_5755073_5
CTGCTGTGTGATGTAAGGTGGATTTTGCGGGCACACCACTGGTGGTTGCTGTGGAATGACTGGT
>S4_5755073_6
CTGCTGTGTGATGTAAGGTGGATTTTGCGGGGACACCACTGGTGGTTGCTGTGGAATGACTGGT
>S4_5755073_7
CTGCTGTGTGATGTAAGGTGGATTTTGCGGGGACACGACTGGTGGTTGCTGTGGAATGACTGGT
>S4_5755073_8
CTGCTGTGTGATGTAAGGTGGATTTTGCGGGTACACCACTGGCGGTTGCTGTGGAATGACTGGT
>S4_5755073_9
CTGCTGTGTGATGTAAGGTGGATTTTGCGGGTACACCACTGGGGGTTGCTGTGGAATGACTGGT
>S4_5755073_10
CTGCTGTGTGATGTAAGGTGGATTTTGCGGGTACACCACTGGTGGTTGCTGTGGAATGACTGGG
>S4_5755073_11
CTGCTGTGTGATGTAAGGTGGATTTTGCGGGTACACCACTGGTGGTTGCTGTGGAATGACTGGT
>S4_5755073_12
CTGCTGTGTGATGTAAGGTGGATTTTGCGGGTACACGACTGGCGGTTGCTGTGGAATGACTGGT
>S4_5755073_13
CTGCTGTGTGATGTAAGGTGGATTTTGCGGGTACACGACTGGGGGTTGCTGTGGAATGACTGGT
>S4_5755073_14
CTGCTGTGTGATGTAAGGTGGATTTTGCGGGTACACGACTGGTGGTTGCTGTGGAATGACTGGG
>S4_5755073_15
CTGCTGTGTGATGTAAGGTGGATTTTGCGGGTACACGACTGGTGGTTGCTGTGGAATGACTGGT
>S4_5755073_16
GTGTGATGTAAGGTGGATTTTGCGGGTACACGGCTGGTGGTTGCTGTGGAATGACTGGTGGCTG
>S4_5755073_17
GTGTGATGTAAGGTGGATTTTGCGGGTACGCCACTGGTGGTTGCTGTGGAATGACTGGTGGCTG
>S4_5755073_18
GTGTGATGTAAGGTGGATTTTGCGGGTACCCCACTGGTGGTTGCTGTGGAATGACTGGTGGCTG
>S4_5755073_19
GTGTGATGTAAGGTGGATTTTGCGGGTACACCACTGGTGGTTGCTGTGGAATGACTGGTGGCTG
>S4_5755073_20
GTGTGATGTAAGGTGGATTTTGCGGGTACACGACTGGTGGTTGCTGTGGAATGACTGGTGGCTG
>S4_5921474_1
CAGCACCTGCTGAAAAGCTTCAGGCTTTGATCCTGGCAGAGACTGTGATATCCATACTGGGGGA
>S4_5921474_2
CAGCACCTGCTGAAAAGCTTCAGGCTTTGATCCTGGCAGAGCCTGTGATATCCATACTGGGGGA
>S4_5921474_3
CAGCACCTGCTGAAAAGCTTCAGGCTTTGATCCTGGCAGAGCCTGTGATATCTATACTGGGGGA
>S4_5921474_4
CAGCACCTGCTGAAAAGCTTCAGGCTTTGATCCTGGCAGAGGCTGTGATATCCATACTGGGGGA
>S4_5921474_5
CAGCACCTGCTGAAAAGCTTCAGGCTTTGATCCTGGCAGAGGCTGTGATATCTATACTGGGGGA
>S4_5921474_6
CAGCACCTGCTGAAAAGCTTCAGGCTTTGATCCTGGCAGAGTCTGGGATATCTATACTGGGGGA
>S4_5921474_7
CAGCACCTGCTGAAAAGCTTCAGGCTTTGATCCTGGCAGAGTCTGTGATATCCATACTGGGGGA
>S4_5921474_8
CAGCACCTGCTGAAAAGCTTCAGGCTTTGATCCTGGCAGAGTCTGTGATATCCATACTGGGGGG
>S4_5921474_9
CAGCACCTGCTGAAAAGCTTCAGGCTTTGATCCTGGCAGAGTCTGTGATATCTATACTGGGGGA
>S4_5921474_10
CAGCACCTGCTGAAAAGCTTCAGGCTTTGATCCTGGCAGAGTCTGTGATATCTATACTGGGGGG
>S4_5921474_11
TGAAAAGCTTCAGGCTTTGATCCTGGCAGAGTCTGTGATATCTATACTGGGGGAGAGGTGGCTG
>S4_5921474_12
TGAAAAGCTTCAGGCTTTGATCCTGGCAGAGTCTGTGATATCCATACTGGGGGAGAGGTGGCTG
>S4_5921474_13
TGAAAAGCTTCAGGCTTTCATCCTGGCAGAGTCTGTGATATCCATACTGGGGGAGAGGTGGCTG
>S4_6021282_1
GACAGTACTAAACAGCGGTGGTAGCATCTTGTAAACGCCGGAAATTTCCTTCATTGCGGTGCTG
>S4_6021282_2
GACAGTACTAAACAACGGTGGTAGCATCTTGTAAACGCCGGAAATTTCCTTCATTGCGGTGCTG
>S4_6021282_3
GACAGTACTAAACAACGGCGGTAGCATCTTGTAAACGCCGGAAATTTCCTTCATTGCGGTGCTG
>S4_6021282_4
GACAGTACTAAACAACGGTGGTAGCATCTTGTAAACGCCGGAAATCTCCTTCATTGCGGTGCTG
>S4_6033723_1
CAGCTTCCATCTGCGTCCTTTGACCCAAGTAGGAGAAGTACTCGTGGCCGGGAACATCCACAAG
>S4_6033723_2
CAGCTTCCATCTGCGTCTTTTGACCCAAGTAGGAGAAGAACTCGTGGCCGGGAACATCCACAAG
>S4_6033723_3
CAGCTTCCATCTGCGTCTTTTGACCCAAGTAGGAGAAGAACTCGTGGCCGGGGACATCCACAAG
>S4_6033723_4
CAGCTTCCATCTGCGTCTTTTGACCCAAGTAGGAGAAGCACTCGTGGCCGGGAACATCCACAAG
>S4_6033723_5
CAGCTTCCATCTGCGTCTTTTGACCCAAGTAGGAGAAGGACTCGTGGCCGGGAACATCCACAAG
>S4_6033723_6
CAGCTTCCATCTGCGTCTTTTGACCCAAGTAGGAGAAGTACTCGGGGCCGGGAACATCCACAAG
>S4_6033723_7
CAGCTTCCATCTGCGTCTTTTGACCCAAGTAGGAGAAGTACTCGTGGCCGGGAACATCCACAAG
>S4_6033723_8
CAGCTTCCATCTGCGTCTTTTGACCCAAGTAGGAGAAGTACTCGTGGCCGGGGACATCCACAAG
>S4_6033723_9
CAGCTTCCATCTGCGTCTTTTGACCCAAGTAGGAGAAGTACTCGTGGCCGGGGGCATCCACAAG
>S4_6033723_10
CAGCTTCCATCTGCGTCTTTTGACCCAAGTAGGAGAGGTACTCGTGGCCGGGAACATCCACAAG
>S4_6033723_11
CAGCTTCCATCTGCGTCTTTTGACCCAAGTAGGAGGAGTACTCGTGGCCGGGGACATCCACAAG
>S4_6033723_12
CTTCCATCTGCGTCTTTTGACCCAAGTAGGAGAAGTTCTCGTGGCCGGGGACATCCACAAGCTG
>S4_6033723_13
CTTCCATCTGCGTCTTTTGACCCAAGTAGGAGAAGTGCTCGTGGCCGGGGACATCCACAAGCTG
>S4_6033723_14
CTTCCATCTGCGTCTTTTGACCCAAGTAGGAGAAGTCCTCGTGGCCGGGGACATCCACAAGCTG
>S4_6033723_15
CTTCCATCTGCGTCTTTTGGCCCAAGTAGGAGAAGTACTCGTGGCCGGGGACATCCACAAGCTG
>S4_6033723_16
CTTCCATCTGCGTCTTTTGCCCCAAGTAGGAGAAGTACTCGTGGCCGGGGACATCCACAAGCTG
>S4_6033723_17
CTTCCATCTGCGTCTTTTGACCCAAGTAGGAGAAGTACTCGTGGCCGGGGACATCCACAAGCTG
>S4_6033723_18
CTTCCATCTGCGTCTTTTGACCCAAGTAGGAGAAGTTCTCGTGGCCGGGAACATCCACAAGCTG
>S4_6033723_19
CTTCCATCTGCGTCTTTTGACCCAAGTAGGAGAAGTGCTCGTGGCCGGGAACATCCACAAGCTG
>S4_6033723_20
CTTCCATCTGCGTCTTTTGACCCAAGTAGGAGAAGTCCTCGTGGCCGGGAACATCCACAAGCTG
>S4_6033723_21
CTTCCATCTGCGTCTTTTGGCCCAAGTAGGAGAAGTACTCGTGGCCGGGAACATCCACAAGCTG
>S4_6033723_22
CTTCCATCTGCGTCTTTTGCCCCAAGTAGGAGAAGTACTCGTGGCCGGGAACATCCACAAGCTG
>S4_6033723_23
CTTCCATCTGCGTCTTTTGACCCAAGTAGGAGAAGTACTCGTGGCCGGGAACATCCACAAGCTG
>S4_6033639_1
CAGCGTCTGCCCTTCCCGAAGCTTCGCACCGATCTCCCCCTTCATCTTCGCCTCTGAAACATCC
>S4_6033639_2
CAGCGTCTGCCCTTCCCGAAGCTTCGCACCGATCTCCCCCTTCATCTTGGCCTCTGAAACATCC
>S4_6033639_3
CAGCGTCTGCCCTTCCCGAAGCTTCGCACCGCTCTCCCCCTTCATCTTGGCCTCTGAAACATCC
>S4_6033639_4
CAGCGTCTGCCCTTCCCGAAGCTTCGCACCGGTCTCCCCCTTCATCTTGGCCTCTGAAACATCC
>S4_6033639_5
AGCTTCGCACCGATCTCCCCCTTCATCTTCGCCTCTGAAACATCCTCTTTGGCTTGGTTGGCAG
>S4_6033639_6
AGCTTCGCACCGATCTCCCCCTTCATCTTCGCCTCTGAAACATCCGCTTTGGCTTGGTTGGCAG
>S4_6033639_7
AGCTTCGCACCGATCTCCCCCTTCATCTTGGCCTCTGAAACATCCCCTTTGGCTTGGTTGGCAG
>S4_6033639_8
AGCTTCGCACCGATCTCCCCCTTCATCTTCGCCTCTGAAACATCCCCTTTGGCTTGGTTGGCAG
>S4_6033639_9
AGCTTCGCGCCGATCTCCCCCTTCATCTTGGCCTCTGAAACATCCACTTTGGCTTGGTTGGCAG
>S4_6033639_10
AGCTTCGCACCGATCTCCCCCTTCATCTTGGCCTCTGAAACATCCACTTTGGCTTGGTTGGCAG
>S4_6033639_11
AGCTTCGCGCCGATCTCCCCCTTCATCTTCGCCTCTGAAACATCCACTTTGGCTTGGTTGGCAG
>S4_6033639_12
AGCTTCGCCCCGATCTCCCCCTTCATCTTCGCCTCTGAAACATCCACTTTGGCTTGGTTGGCAG
>S4_6033639_13
AGCTTCGCACCGATCTCCCCCTTCATCTTCGCCTCTGAAACATCCACTTTGGCTTGGTTGGCAG
>S4_6033639_14
AGCTTCGCACCGATCCCCCCCTTCATCTTCGCCTCTGAAACATCCACTTTGGCTTGGTTGGCAG
>S4_6389633_1
CAGCGACCTCCACAGACCTTGCTGTTGGAGAAGATGGCATGGGAGAGGTGAGTTGGGAGACCAC
>S4_6389633_2
CAGCGACCTCCACAGACCTTGCTGTTGGAGAAGATGGCATGGGAGAGGTGAGTTGGGAGACGAC
>S4_6389633_3
CAGCGACCTCCACAGACCTTGCTGTTGGAGAAGATGGCATGGGAGCGGTGAGTTGGGAGACCAC
>S4_6389633_4
CAGCGACCTCCACAGACCTTGCTGTTGGAGAAGATGGCATGGGAGCGGTGAGTTGGGAGACGAC
>S4_6389633_5
CAGCGACCTCCACAGACCTTGCTGTTGGAGAAGATGGCATGGGAGGGGTGAGTTGGGAGACCAC
>S4_6389633_6
CAGCGACCTCCACAGACCTTGCTGTTGGAGAAGATGGCATGGGAGGGGTGAGTTGGGAGACGAC
>S4_6389633_7
CAGCGACCTCCACAGACCTTGCTGTTGGAGAAGATGGCATGGGAGTGGCGAGTTGGGAGACCAC
>S4_6389633_8
CAGCGACCTCCACAGACCTTGCTGTTGGAGAAGATGGCATGGGAGTGGGGAGTTGGGAGACGAC
>S4_6389633_9
CAGCGACCTCCACAGACCTTGCTGTTGGAGAAGATGGCATGGGAGTGGTGAGTTGGGAGACCAC
>S4_6389633_10
CAGCGACCTCCACAGACCTTGCTGTTGGAGAAGATGGCATGGGAGTGGTGAGTTGGGAGACGAC
>S4_6389633_11
CATGGGAGTGGTGAGTTGGGAGACGACTCGTCCGCACTGAGTTCGGAATCGGAATCAATCGCAG
>S4_6389633_12
CATGGGAGTGGTGAGTTGGGAGACGACTCGTCCGCGCTGAGTTCGGAATCGGAATAAATCGCAG
>S4_6389633_13
CATGGGAGTGGTGAGTTGGGAGACGGCTCGTCCGCACTGAGTTCGGAATCGGAATAAATCGCAG
>S4_6389633_14
CATGGGAGTGGTGAGTTGGGAGACGCCTCGTCCGCACTGAGTTCGGAATCGGAATAAATCGCAG
>S4_6389633_15
CATGGGAGTGGTGAGTTGGGAGGCGACTCGTCCGCACTGAGTTCGGAATCGGAATAAATCGCAG
>S4_6389633_16
CATGGGAGTGGTGAGTTGGGAGACGACTCGTCCGCACTGAGTTCGGAATCGGAATAAATCGCAG
>S4_6389633_17
CATGGGAGTGGTGAGTTGGGAGACCGCTCGTCCGCACTGAGTTAGGAATCGGAATAAATCGCAG
>S4_6389633_18
CATGGGAGTGGTGAGTTGGGAGGCCACTCGTCCGCACTGAGTTAGGAATCGGAATAAATCGCAG
>S4_6389633_19
CATGGGAGTGGTGAGTTGGGAGCCCACTCGTCCGCACTGAGTTAGGAATCGGAATAAATCGCAG
>S4_6389633_20
CATGGGAGTGGTGAGTTGGGAGACCACTCGTCCGCACTGAGTTAGGAATCGGAATAAATCGCAG
>S4_6609588_1
CTGCTCTAACCTGCTCAAAAAAGAGGACTTGGACTACAACCCGGAGAGGGAGACGATCATTCTG
>S4_6609588_2
CTGCTCTAACCTGCTCAAAAAAGAGGACTTGGACTACAACCCGGAGAGGGAGACGATCGTTCTG
>S4_6609588_3
CTGCTCTAACCTGCTCAAAAAAGAGGACTTGGACTACAACCCGGAGCGGGAGACGATCATTCTG
>S4_6609588_4
CTGCTCTAACCTGCTCAAAAAAGAGGACTTGGACTACAACCCGGAGCGGGAGACGATCGTTCTG
>S4_6609588_5
CTGCTCTAACCTGCTCAAAAAAGAGGACTTGGACTACAACCCGGAGGGGGAGACGATCATTCTG
>S4_6609588_6
CTGCTCTAACCTGCTCAAAAAAGAGGACTTGGACTACAACCCGGAGGGGGAGACGATCGTTCTG
>S4_6609588_7
CTGCTCTAACCTGCTCAAAAAAGAGGACTTGGACTACAACCCGGAGTGGGAGACGATCATTCTG
>S4_6609588_8
CTGCTCTAACCTGCTCAAAAAAGAGGACTTGGACTACAACCCGGAGTGGGAGACGATCGCTCTG
>S4_6609588_9
CTGCTCTAACCTGCTCAAAAAAGAGGACTTGGACTACAACCCGGAGTGGGAGACGATCGTTCTG
>S4_6609588_10
CTGCTCTAACCTGCTCAAAAAAGAGGACTTGGACTACAACCCGGAGTGGGAGCCGATCGTTCTG
>S4_6609588_11
CTGCTCTAACCTGCTCAAAAAAGAGGACTTGGACTACAACCCGGAGTGGGAGGCGATCGTTCTG
>S4_6609588_12
CTAACCTGCTCAAAAAAGAGGACTTGGACTACACCCCGGAGTGGGAGACGATCGTTCTGAGCTG
>S4_6609588_13
CTAACCTGCTCAAAAAAGAGGTCTTGGACTACAACCCGGAGTGGGAGACGATCGTTCTGAGCTG
>S4_6609588_14
CTAACCTGCTCAAAAAAGAGGGCTTGGACTACAACCCGGAGTGGGAGACGATCGTTCTGAGCTG
>S4_6609588_15
CTAACCTGCTCAAAAAAGAGGCCTTGGACTACAACCCGGAGTGGGAGACGATCGTTCTGAGCTG
>S4_6609588_16
CTAACCTGCTCAAAAAAGAGGACTTGGACTACAACCCGGAGTGGGAGACGATCGTTCTGAGCTG
>S4_6609588_17
CTAACCTGCTCAAAAAAGAGGACTTGGACTACAGCCCGGAGTGGGAGACGATCATTCTGAGCTG
>S4_6609588_18
CTAACCTGCTCAAAAAAGAGGACTTGGACTACACCCCGGAGTGGGAGACGATCATTCTGAGCTG
>S4_6609588_19
CTAACCTGCTCAAAAAAGAGGACTTGGACTACAACCCGGAGTGGGAGACGATCATTCTGAGCTG
>S4_6574395_1
CAGCAGGCCTTGTATGTTTGTTCTTGAATTTGAGTCATGATGATTGTTAGTTCTTCATGAGGCT
>S4_6574395_2
CAGCAGGCCTTGTATGTTTGTTCTTGAATTTGAGTCCTGATGATTGTTAGTTCTTCACGAGGCT
>S4_6574395_3
TTTGAGTCCTGATGATTGTTAGTTCTTCACGAGGCTAACCATCTCAAGGATGCTCAGAGTGCTG
>S4_6574395_4
TTTGAGTCCTGATGATTGCTAGTTCTTCACGAGGCTAACCATCTCAAGGATGCTCAGAGTGCTG
>S4_6574395_5
TTTGAGTCATGATGATTGTTAGTTCTTCATGAGGCTAACCGTCTCAAGGATGCTCAGAATGCTG
>S4_6702849_1
CAGCGGTTTAGTAACTGTCGAGTTTCCATGGACGCCACCTTCTAAACAACTCATGAAAGCCAAA
>S4_6702849_2
CAGCGGTTTAGTAACTGTCGAGTTTCCATGGACGCCACCTTCTAAACCACTCATGAAAGCCAAA
>S4_6702849_3
GGACGCCCCCTTCTAAACCACTCATGAAAGCCAAAATCTCAGAGTCCTTGAATCCTGGAAGCAG
>S4_6702849_4
GGACGCCACCTTCTAAACCACTCATGAAAGCCAAAATCTCAGAGTCCTTGAATCCTGGAAGCAG
>S4_6702849_5
GGACGCCGCCTTCTAAACAACTCATGAAAGCCAAAATCTCAGAGTCCTTGAATCCTGGAAGCAG
>S4_6702849_6
GGACGCCCCCTTCTAAACAACTCATGAAAGCCAAAATCTCAGAGTCCTTGAATCCTGGAAGCAG
>S4_6702849_7
GGACGCCACCTTCTAAACAACTCATGAAAGCCAAAATCTCAGAGTCCTTGAATCCTGGAAGCAG
>S4_6751985_1
CAGCCAAACCTCCGATAGCACCAGCGATCACGGCGGAGCGCGGCCCCGCAG
>S4_6751985_2
CAGCCAAACCTCCGATAGCACCAGCGATCACGGCGGGGCGCGGCCCCGCAG
>S4_6751985_3
CAGCCAAACCTCCGATAGCACCAGCGATCGCGGCGGAGCGCGGCCCCGCAG
>S4_6751985_4
CAGCCAAACCTCCGATAGCACCAGCGATCGCGGCGGGGCGCGGCCCCGCAG
>S4_6751985_5
CAGCCAAACCTCCGATAGCGCCAGCGATCGCGGCGGAGCGCGGCCCCGCAG
>S4_6751985_6
CAGCCAAACCTCCGATAGCCCCAGCGATCGCGGCGGAGCGCGGCCCCGCAG
>S4_6751985_7
CAGCCAATCCTCCGATAGCACCAGCGATCGCGGCGGAGCGCGGCCCCGCAG
>S4_6751985_8
CAGCCAAGCCTCCGATAGCACCAGCGATCGCGGCGGAGCGCGGCCCCGCAG
>S4_6751985_9
CAGCCAACCCTCCGATAGCACCAGCGATCGCGGCGGAGCGCGGCCCCGCAG
>S4_6751985_10
CTGCCAAACCTCCGATAGCACCAGCGATCGCGGCGGAGCGCGGCCCCGCAG
>S4_6751985_11
CAGCCAAACCTCCGATAGCACCAGCGATCGCGGCGGAGCGCGGCCCCGCAG
>S4_6751985_12
CAGCCAAACCCCCGATAGCACCAGCGATCGCGGCGGAGCGCGGCCCCGCAG
>S4_6751985_13
CAGCCAAACCTCCGATAGCCCCAGCGATCACGGCGGAGCGCGGCCCCGCAG
>S4_6751985_14
CAGCCAAGCCTCCGATAGCACCAGCGATCACGGCGGAGCGCGGCCCCGCAG
>S4_6751985_15
CAGCCAACCCTCCGATAGCACCAGCGATCACGGCGGAGCGCGGCCCCGCAG
>S4_6751985_16
CAGCCAAACCTCCGATAGCACCAGCGATCACGGCGGAGCGCGGCCCCGCAG
>S4_6751985_17
CAGCCAAACCCCCGATAGCACCAGCGATCACGGCGGAGCGCGGCCCCGCAG
>S4_7027174_1
CTGCTTTTTGTCTATATGTTGGAGTGGTTCAATCTCAGTGGGTCCCCAACCTGGGGCCACTCCG
>S4_7599224_1
CAGCTTAGGCAGTTTAGTGGTCTCGGGGGAGCCATGTAAAAGGCAACGTGGCAG
>S4_7599224_2
CAGCTTAGGCAGTTTAGTGGTCTCGGGGGCGCCATGTAAAAGGCAACGTGGCAG
>S4_7599224_3
CAGCTTAGGCAGTTTAGTGGTCTCGGGGGGAGCCATGTAAAAGGAGACGTGGCAG
>S4_7599224_4
CAGCTTAGGCAGTTTAGTGGTCTCGGGGGGCGCCATGTAAAAGGAGACGTGGCAG
>S4_7599224_5
CAGCTTAGGCAGTTTAGTGGTCTCGGGGGGGCCATGTAAAAGGCAACGTGGCAG
>S4_7599224_6
CAGCTTAGGCAGTTTAGTGGTCTCGGGGGGGGCCATGTAAAAGGAGACGTGGCAG
>S4_7599224_7
CAGCTTAGGCAGTTTAGTGGTCTCGGGGGGTGCCATGTAAAAGGAGACGTGGCAG
>S4_7599224_8
CAGCTTAGGCAGTTTAGTGGTCTCGGGGGTGCCATGTAAAAGGCAACGTGGCAG
>S4_7599224_9
CAGCTTAGGCAGTTTAGTGGTCTCGGGGGGTGCCATGTAAAAGGAGACGTGGCAG
>S4_7599224_10
CAGCTTAGGCAGTTTAGTGGTCTCGGGGGTGCCATGTAAAAGGCAACGTGGCAG
>S4_7806435_1
CAGCTTAAGGGAAGGATTCTGACATTAGATCGACTTAAGAAAAGGAGGAGTTCTCTTGCAATTA
>S4_7806435_2
CAGCTTAAGGGAAGGATTCTGACATTAGATCGACTTAAGAAAAGGAGGGGTTCTCTTGCAATTA
>S4_7806435_3
CAGCTTAAGGGAAGGATTCTGACATTAGATCGACTTAAGAAAAGGAGGTGTTCTCTTGCAATTA
>S4_7806435_4
CAGCTTAAGTGAAGGATTCTGACATTAGATCGACTTAAGAAAAGGAGGAGTTCTCTTGCAATTA
>S4_7806435_5
CAGCTTAAGTGAAGGATTCTGACATTAGATCGACTTAAGAAAAGGAGGGGTTCTCTTGCAATTA
>S4_7806435_6
CAGCTTAAGTGAAGGATTCTGACATTAGATCGACTTAAGAAAAGGAGGTGTTCTCTTGCAATTA
>S4_7806435_7
AGTGAAGGATTCTGACATTAGATCGACTTAAGAAAAGGAGGTGTTCTCTTGCAATTAGTTGCTG
>S4_7806435_8
AGGGAAGGATTCTGACATTAGATCGACTTAAGAAAAGGAGGTGTTCTCTTGCAATTAGTTGCTG
>S4_8483946_1
CTGCCTTGCTTTCTCAAAAGTCCAGTTGGGTCCTTTTTGCTTACCCTGCAGAGGAGACTTTCTT
>S4_8483946_2
CTGCCTTGCTTTCTCAAAAGTCCAGTTGGGTCCTTTTTGCTTACCCTGCAGAGGAGCCTTTCTT
>S4_8483946_3
CTGCCTTGCTTTCTCAAAAGTCCAGTTGGGTCCTTTTTGCTTACCCTGCAGAGGAGGCTTTCTT
>S4_8483946_4
CTGCCTTGCTTTCTCAAAAGTCCAGTTGGGTCCTTTTTGCTTACCCTGCAGAGGAGTCTTTCTT
>S4_8483946_5
CTGCGTTGCTTTCTCAAAAGCCCAGTTGGGTCCTTTTTGCTTACCCTGCAGAGGAGTCCTTCTT
>S4_8483946_6
CTGCGTTGCTTTCTCAAAAGTCCAGTTGGGCCCTTTTTGCTTACCCTGCAGAGGAGTCCTTCTT
>S4_8483946_7
CTGCGTTGCTTTCTCAAAAGTCCAGTTGGGGCCTTTTTGCTTACCCTGCAGAGGAGTCCTTCTT
>S4_8483946_8
CTGCGTTGCTTTCTCAAAAGTCCAGTTGGGTCCTTTTTGCTTACCCTGCAGAGGAGCCCTTCTT
>S4_8483946_9
CTGCGTTGCTTTCTCAAAAGTCCAGTTGGGTCCTTTTTGCTTACCCTGCAGAGGAGGCCTTCTT
>S4_8483946_10
CTGCGTTGCTTTCTCAAAAGTCCAGTTGGGTCCTTTTTGCTTACCCTGCAGAGGAGTCCTTCTT
>S4_8483946_11
CTTTCTCAAAAGTCCAGTTGGGTCCTTTTTGCTTTCCCTGCAGAGGAGTCTTTCTTCAAGGCTG
>S4_8483946_12
CTTTCTCAAAAGTCCAGTTGGGTCCTTTTTGCTTCCCCTGCAGAGGAGTCTTTCTTCAAGGCTG
>S4_8483946_13
CTTTCTCAAAAGTCCAGTTGGGTCCTTTTTGCTTACCCTGCAGAGGAGTCTTTCTTCAAGGCTG
>S4_8483946_14
CTTTCTCAAAAGTCCAGTTGGGTCCTTTTTGCTTTCCCTGCAGAGGAGTCCTTCTTCAAGGCTG
>S4_8483946_15
CTTTCTCAAAAGTCCAGTTGGGTCCTTTTTGCTTGCCCTGCAGAGGAGTCCTTCTTCAAGGCTG
>S4_8483946_16
CTTTCTCAAAAGTCCAGTTGGGTCCTTTTTGCTTCCCCTGCAGAGGAGTCCTTCTTCAAGGCTG
>S4_8483946_17
CTTTCTCAAAAGTCCAGTTGGGTCCTTTTTGCTTACCCTGCAGAGGAGTCCTTCTTCAAGGCTG
>S4_9013707_1
CTGCTAGGGAAGTCAGAGGAGACCTCCCATTGTCAGTCAGCCGAGCCAGTTAGGAAATCAAGGA
>S4_9013707_2
CTGCTAGGGAAGTCAGAGGAGACCTCCCATTGTCAGTCAGCCGAGCCAGTTAGGTAATCAAGGA
>S4_9013707_3
CTGCTAGGGAAGTTAGAGGAGACCTCCTATTGTCAGTCAGCCGAGCCAGTTAGGTAATCAAGGA
>S4_9013707_4
TAGAGGAGTCCTCCTATTGTCAGTCAGCCGAGCCAGTTAGGTAATCAAGGAGTTATCAGAGCAG
>S4_9013707_5
TAGAGGAGGCCTCCTATTGTCAGTCAGCCGAGCCAGTTAGGTAATCAAGGAGTTATCAGAGCAG
>S4_9013707_6
TAGAGGAGCCCTCCTATTGTCAGTCAGCCGAGCCAGTTAGGTAATCAAGGAGTTATCAGAGCAG
>S4_9013707_7
TAGAGGAGACCTCCTATTGTCAGTCAGCCGAGCCAGTTAGGTAATCAAGGAGTTATCAGAGCAG
>S4_9013707_8
CAGAGGAGTCCTCCCATTGTCAGTCAGCCGAGCCAGTTAGGTAATCAAGGAGTTATCAGAGCAG
>S4_9013707_9
CAGAGGAGGCCTCCCATTGTCAGTCAGCCGAGCCAGTTAGGTAATCAAGGAGTTATCAGAGCAG
>S4_9013707_10
CAGAGGAGCCCTCCCATTGTCAGTCAGCCGAGCCAGTTAGGTAATCAAGGAGTTATCAGAGCAG
>S4_9013707_11
CAGAGGAGACCTCCCATTGTCAGTCAGCCGAGCCAGTTAGGTAATCAAGGAGTTATCAGAGCAG
>S4_9013707_12
AAGAGGAGACCTCCCATTGTCAGTCAGCCGAGCCAGTTAGGTAATCAAGGAGTTATCAGAGCAG
>S4_9013707_13
CAGAGGAGACCCCCCATTGTCAGTCAGCCGAGCCAGTTAGGTAATCAAGGAGTTATCAGAGCAG
>S4_9425560_1
CAGCATCAACGAGAGCGAACAGAAAAATGGAAAGCCAAGCGGAGAATCCAGAGGGCTG
>S4_9425560_2
CAGCATCAACGAGCGCGAACAGAAAAATGGAAAGCCAAGCGGAGAATCCAGAGGGCTG
>S4_9425560_3
CAGCATCAACGAGGGCGAACAGAAAAATGGAAAGCCAAGCGGAGAATCCAGAGGGCTG
>S4_9425560_4
CAGCATCAACGAGTGCGAACAGAAAAATGGAAAGCCAAGCGGAGAATCCAGAGGGCTG
>S4_9425560_5
CAGCATCAACGAGTGCGAACAGAAAAATGGAAAGCCAAGCGGAGAGTCCAGAGGGCTG
>S4_9425560_6
CAGCATCGACGAGCGCGAACAGAAAAATGGAAAGCCAAGCGGAGAATCCAGAGGGCTG
>S4_9425560_7
CAGCATCGACGAGGGCGAACAGAAAAATGGAAAGCCAAGCGGAGAATCCAGAGGGCTG
>S4_9425560_8
CAGCATCGACGAGTGCGAACAGAAAAATGGAAGGCCAAGCGGAGAATCCAGAGGGCTG
>S4_9425560_9
CAGCATCGACGAGTGCGAACAGAAAAATGGAAAGCCAAGCGGAGAATCCAGAGGGCAG
>S4_9425560_10
CAGCATCGACGAGTGCGAACAGAAAAATGGAAAGCCAAGCGGAGAATCCAGAGGGCTG
>S4_9425560_11
CAGCATCGACGAGTGCGAACAGAAAAATGGAAAGCCAAGCGGAGGATCCAGAGGGCTG
>S4_9425560_12
CAGCATCGACGAGTGCGAACAGAAAAATGGAAAGCCAAGCGGAGAATCCAGAGGGCTG
>S4_9425560_13
CAGCATCAACGAGTGCGAACAGAAAAATGGAAAGCCAAGCGGAGAATCCAGAGGGCTG
>S4_9425560_14
CAGCATCGACGAGTGCGAACAGAAAAATGGAAAGCCAAGCGGAGAACCCAGAGGGCTG
>S4_10225996_1
CTGCATAGGAATCATTAGTTCTGGGCGTTGCAGTTTCAAGATCTGCTAATAGTCCGTTTACTGC
>S4_10225996_2
CTGCATAGGAATCATTAGTTCTGGGCGTTGCAGTTTCAAGATCTGCTAATAGTCCTTTTACTGC
>S4_10225996_3
CTGCATAGGAATCATTAGTTCTGGGGGTTGCAGTTTCAAGATCTGCTAATAGTCCGTTTACTGC
>S4_10225996_4
CTGCATAGGAATCATTAGTTCTGGGGGTTGCAGTTTCAAGATCTGCTAATAGTCCTTTTACTGC
>S4_10225996_5
CTGCATAGGAATCATTAGTTCTGGGTGTTGCAGTTTCAAGATCTGATAATAGTCCGTTTACTGC
>S4_10225996_6
CTGCATAGGAATCATTAGTTCTGGGTGTTGCAGTTTCAAGATCTGCTAATAGTCCGTTTACTGC
>S4_10225996_7
CTGCATAGGAATCATTAGTTCTGGGTGTTGCAGTTTCAAGATCTGCTAATAGTCCTTTTACTGC
>S4_10225996_8
GTTGCAGTTTCAAGATCTGCTAATAGTCTTTTTACTGCTTCTTGGAAAGCAGTCGCCTGTGCTG
>S4_10225996_9
GTTGCAGTTTCAAGATCTGCTAATAGTCCTTTTACTGCTTCTTGGAAAGCAGTCGCCTGTGCTG
>S4_10225996_10
GTTGCAGTTTCAAGATCTGCTAATAGTCCGTTTACTGCTTCTTGGAAAGCAGTCGCCTGTGCTG
>S4_10225996_11
GTTGCAGTTTCAAGATCTGATAATAGTCCGTTTACTGCTTCTTGGAAAGCAGTCGCCTGTGCTG
>S4_10226058_1
CTGCAGTCTGGTTGCCACAAATTGCAGTATCGCCAGAGCCAGAAGTTTCGTCGTAGAAGCTG
>S4_10226058_2
CTGCAGTCTGGTTGCCACAAATTGCAGTATCGCCAGAGCCAGTAGCTTCGTCGTAGAAGCTG
>S4_10226058_3
CTGCAGTCTGGTTGCCACAAATTGCAGTATCGCCAGAGCCAGTAGGTTCGTCGTAGAAGCTG
>S4_10226058_4
CTGCAGTCTGGTTGCCACAAATTGCAGTATCGCCAGAGCCAGTAGTTTCGTCGTAGAAGCTG
>S4_10226058_5
CTGCAGTCTGGTTGCCACAAATTGCAGTATTGCCAGAGCCAGTAGGTTCGTCGTAGAAGCTG
>S4_10226058_6
CTGCAGTCTGGTTGCCACAAATTGCAGTATTGCCAGAGCCAGTAGTTTCGTCGTAGAAGCTG
>S4_10226058_7
CTGCAGTCTGGTTGCCACAAATTGCAGTATTGCCAGAGCCAGTAGTTTCGTCGTAGAAGCTG
>S4_10226058_8
CTCTGCAGTCTGGTTGCCACAAATTGCAGTATTGCCAGAGCCAGTAGTTTCGTCGTAGAAGCTG
>S4_10226058_9
CTGCAGTCTGGTTGCCACAAATTGCAGTATCGCCAGAGCCAGTAGTTTCGTCGTAGAAGCTG
>S4_11235216_1
CAGCGGCCGCTCAACACCATCGCCGTTCAACTCCGCCACTGTTGTTCAAAGCTG
>S4_11235216_2
CAGCGGCCGTTCAACACCATCGCCGCTCAACTCCGCCACTGTCGTTCAAAGCTG
>S4_11235216_3
CAGCGGCCGTTCAACACCATCGCCG------TCCGCCACTGTTGTTCAAAGCTG
>S4_11235216_4
CAGCGGCCGTTCAACACCATCGCCGTTCAACTCCGCCACTGTCGCTCAAAGCTG
>S4_11235216_5
CAGCGGCCGTTCAACACCATCGCCGTTCAACTCCGCCACTGTCGTTCAAAGCCGAGATCGGAAG
>S4_11235216_6
CAGCGGCCGTTCAACACCATCGCCGTTCAACTCCGCCACTGTCGTTCAAAGCTG
>S4_11235216_7
CAGCGGCCGTTCAACACCATCGCCGTTCAACTCCGCCACTGTTGCTCAAAGCTG
>S4_11235216_8
CAGCGGCCGTTCAACACCATCGCCGTTCAACTCCGCCACTGTTGTTCAAAGCTG
>S4_11235216_9
CAGCGGCCGTTCAACACCATCGCCGTTCAACTCCGCCCCTGTTGTTCAAAGCTG
>S4_11235216_10
CAGCGGCCGTTCAACACCATCGCCG------TCCGCCACTGTTGTTCAAAGCTG
>S4_11235216_11
CAGCGGCCGTTCAACACCATCGCCGTTCACCTCCGCCACTGTTGTTCAAAGCTG
>S4_11235216_12
CAGCGGCCGTTCAACTCCATCGCCGTTCAACTCCGCCACTGTTGTTCAAAGCTG
>S4_11235216_13
CAGCGGCCGTTCAACGCCATCGCCGTTCAACTCCGCCACTGTTGTTCAAAGCTG
>S4_11235216_14
CAGCGGCCGTTCAACCCCATCGCCGTTCAACTCCGCCACTGTTGTTCAAAGCTG
>S4_11235216_15
CAGCGGCCGTTCAACACCATCGCCGTTCAACTCCGCCACTGTTGTTCAAAGCTG
>S4_11235216_16
CAGCGGCCGTTAAACACCATCGCCGTTCAACTCCGCCACTGTTGTTCAAAGCTG
>S4_11235216_17
CAGCGGCCGTTCAACACCACCGCCGTTCAACTCCGCCACTGTTGTTCAAAGCTG
>S4_11235216_18
CAGCGGCCGTTCAACACCATCGCCGTTCAACCCCGCCACTGTTGTTCAAAGCTG
>S4_11235216_19
CAGCGGCCGTTCAACACCATCGCCGTTCACCTCCGCCACTGTCGTTCAAAGCTG
>S4_11235216_20
CAGCGGCCGTTCAACTCCATCGCCGTTCAACTCCGCCACTGTCGTTCAAAGCTG
>S4_11235216_21
CAGCGGCCGTTCAACGCCATCGCCGTTCAACTCCGCCACTGTCGTTCAAAGCTG
>S4_11235216_22
CAGCGGCCGTTCAACCCCATCGCCGTTCAACTCCGCCACTGTCGTTCAAAGCTG
>S4_11235216_23
CAGCGGCCGTTCAACACCATCGCCGTTCAACTCCGCCACTGTCGTTCAAAGCTG
>S4_11235216_24
CAGCGGCCGTTAAACACCATCGCCGTTCAACTCCGCCACTGTCGTTCAAAGCTG
>S4_11235216_25
CAGCGGCCGTTCAACACCACCGCCGTTCAACTCCGCCACTGTCGTTCAAAGCTG
>S4_11235216_26
CAGCGGCCGTTCAACACCATCGCCGTTCAACCCCGCCACTGTCGTTCAAAGCTG
>S4_11235216_27
CAGCGGCCGTTCAACACCATCGCCGTTCAACTCCGCCACTGCCGTTCAAAGCTG
>S4_11235216_28
CTTCCGATCTCGGCGGCCGTTCAACACCATCGCCGTTCAACTCCGCCACTGTCGTTCAAAGCTG
>S4_11594980_1
CAGCCCACTATGCTGTGAATGGCACAGCCTGTGTCGGATGCTGGAGGTGTGCAG
>S4_11594980_2
CAGCCCACTATGCTGTGAATGGCACAGCCTGTGTCGGATGCTGGCGGTGTGCAG
>S4_11594980_3
CAGCCCACTATGCTGTGAATGGCACAGCCTGTGTCGGATGCTGGGGGTGTGCAG
>S4_11594980_4
CAGCCCACTATGCTGTGAATGGCACAGCCTGTGTCGGATGCTGGTGGCGTGCAG
>S4_11594980_5
CAGCCCACTATGCTGTGAATGGCACAGCCTGTGTCGGATGCTGGTGGGGTGCAG
>S4_11594980_6
CAGCCCACTATGCTGTGAATGGCACAGCCTGTGTCGGATGCTGGTGGTGTGCAG
>S4_11594980_7
CAGCCCACTATGCTGTGTGTGGCACAGCCTGTGTCGGATGCTGGAGGTGTGCAG
>S4_11594980_8
CAGCCCACTATGCTGTGTGTGGCACAGCCTGTGTCGGATGCTGGCGGTGTGCAG
>S4_11594980_9
CAGCCCACTATGCTGTGTGTGGCACAGCCTGTGTCGGATGCTGGGGGGGTGCAG
>S4_11594980_10
CAGCCCACTATGCTGTGTGTGGCACAGCCTGTGTCGGATGCTGGGGGTGTGCAG
>S4_11594980_11
CAGCCCACTATGCTGTGTGTGGCACAGCCTGTGTCGGATGCTGGTGGCGTGCAG
>S4_11594980_12
CAGCCCACTATGCTGTGTGTGGCACAGCCTGTGTCGGATGCTGGTGGGGTGCAG
>S4_11594980_13
CAGCCCACTATGCTGTGTGTGGCACAGCCTGTGTCGGATGCTGGTGGTGGGCAG
>S4_11594980_14
CAGCCCACTATGCTGTGTGTGGCACAGCCTGTGTCGGATGCTGGTGGTGTGCAG
>S4_11594980_15
CAGCCCACTATGCTGTGTGTGGCCCAGCCTGTGTCGGATGCTGGTGGTGTGCAG
>S4_11594980_16
CAGCCCGCTATGCTGTGTGTGGCACAGCCTGTGTCGGATGCTGGTGGTGTGCAG
>S4_11594980_17
CAGCCCCCTATGCTGTGTGTGGCACAGCCTGTGTCGGATGCTGGTGGTGTGCAG
>S4_11594980_18
CAGCCCACTATGCTGTGTGTGGCACAGCCTGTGTCGGATGCTGGTGGTGTGCAG
>S4_11594980_19
CAGCCCGCTATGCTGTGAATGGCACAGCCTGTGTCGGATGCTGGTGGTGTGCAG
>S4_11594980_20
CAGCCCACTATGCTGTGAATGGCACAGCCTGTGTCGGATGCTGGTGGTGTGCAG
>S4_12023566_1
CAGCAATGAGCGCAGGTCCCACAGCAGGGTAAGCTGTGCACTTCCGTCCTCTGACTGAGCCTGA
>S4_12023566_2
CAGCAATGAGTGCAGGTCCCACAGCAGGGAAAGCTGTGCACTTCCGTCCTCTGACTGAGCCTGA
>S4_12023566_3
CAGCAATGAGTGCAGGTCCCACAGCAGGGCAAGCTGTGCACTTCCGTCCTCTGACTGAGCCTGA
>S4_12023566_4
CAGCAATGAGTGCAGGTCCCACAGCAGGGGAAGCTGTGCACTTCCGTCCTCTGACTGAGCCTGA
>S4_12023566_5
CAGCAATGAGTGCAGGTCCCACAGCAGGGTAAGCTGTGCACTTCCGTCCTCTGACTGAGCCTGA
>S4_12023566_6
CAGCCATGAGGGCAGGTCCCACAGCAGGGTAAGCTGTGCACTTCCGTCCTCTGACTGAGCCTGA
>S4_12023566_7
CAGCCATGAGTGCAGGCCCCACAGCAGGGTAAGCTGTGCACTTCCGTCCTCTGACTGAGCCTGA
>S4_12023566_8
CAGCCATGAGTGCAGGTCCCACAGCAGGGAAAGCTGTGCACTTCCGTCCTCTGACTGAGCCTGA
>S4_12023566_9
CAGCCATGAGTGCAGGTCCCACAGCAGGGCAAGCTGTGCACTTCCGTCCTCTGACTGAGCCTGA
>S4_12023566_10
CAGCCATGAGTGCAGGTCCCACAGCAGGGGAAGCTGTGCACTTCCGTCCTCTGACTGAGCCTGA
>S4_12023566_11
CAGCCATGAGTGCAGGTCCCACAGCAGGGTAAGCTGTGCACTTCCGCCCTCTGACTGAGCCTGA
>S4_12023566_12
CAGCCATGAGTGCAGGTCCCACAGCAGGGTAAGCTGTGCACTTCCGTCCTCTGACTGAGCCTGA
>S4_12378387_1
CAGCTCGCACCTTCCTTACAGCTCACCCATGCATACCTCACCTTCACACGCTCACCCACATGCA
>S4_12378387_2
CAGCTCGCACCTTCCTTATAGCTCACCCATGCATACCTCACCTTCACACACTCACCCACATGCA
>S4_12378387_3
CAGCTCGCACCTTCCTTATAGCTCACCCATGCATACCTCACCTTCACACGCTCACCCACATGCA
>S4_12378387_4
CAGCTCGCACCTTCCTTATAGCTCACCCATGCATCCCTCACCTTCACACACTCACCCACATGCA
>S4_12378387_5
CAGCTCGCACCTTCCTTATAGCTCACCCATGCATGCCTCACCTTCACACACTCACCCACATGCA
>S4_12378387_6
CAGCTCGCACCTTCCTTATAGCTCACCCATGCATTCCTCACCTTCACACACTCACCCACATGCA
>S4_12378387_7
AGCTCGCACCTTCCTTATAGCTCACCCATGCATACCTCACCTTCACACACTCCCCCACATGCAG
>S4_12378387_8
AGCTCGCACCTTCCTTACAGCTCACCCATGCATACCTCGCCTTCACACGCTCACCCACATGCAG
>S4_12378387_9
AGCTCGCACCTTCCTTACAGCTCACCCATGCATACCTCCCCTTCACACGCTCACCCACATGCAG
>S4_12378387_10
AGCTCGCACCTTCCTTACAGCTCACCCATGCATGCCTCACCTTCACACGCTCACCCACATGCAG
>S4_12378387_11
AGCTCGCACCTTCCTTACAGCTCGCCCATGCATACCTCACCTTCACACGCTCACCCACATGCAG
>S4_12378387_12
AGCTCGCACCTTCCTTACAGCTCCCCCATGCATACCTCACCTTCACACGCTCACCCACATGCAG
>S4_12378387_13
AGCTCGCACCTTCCTTATAGCTCACCCATGCATACCTCACCTTCACACGCTCACCCACATGCAG
>S4_12378387_14
AGCTCGCCCCTTCCTTACAGCTCACCCATGCATACCTCACCTTCACACGCTCACCCACATGCAG
>S4_12378387_15
AGCTCGCACCTTCCTTACAGCTCACCCATGCATACCTCACCTTCACACGCTCACCCACATGCAG
>S4_12378387_16
AGCTCGCACCTTCCTTATAGCTCACCCATGCATACCTCCCCTTCACACACTCACCCACATGCAG
>S4_12378387_17
AGCTCGCACCTTCCTTATAGCTCACCCATGCATCCCTCACCTTCACACACTCACCCACATGCAG
>S4_12378387_18
AGCTCGCACCTTCCTTATAGCTCCCCCATGCATACCTCACCTTCACACACTCACCCACATGCAG
>S4_12378387_19
GGCTCGCACCTTCCTTATAGCTCACCCATGCATACCTCACCTTCACACACTCACCCACATGCAG
>S4_12378387_20
AGCTCGCACCTTCCTTATAGCTCACCCATGCATACCTCACCTTCACACACTCACCCACATGCAG
>S4_12378356_1
CAGCTCGCACCTTCCTTACAGCTCACCCATGCATACCTCACCTTCACACGCTCACCCACATGCA
>S4_12378356_2
CAGCTCGCACCTTCCTTATAGCTCACCCATGCATACCTCACCTTCACACACTCACCCACATGCA
>S4_12378356_3
CAGCTCGCACCTTCCTTATAGCTCACCCATGCATACCTCACCTTCACACGCTCACCCACATGCA
>S4_12378356_4
CAGCTCGCACCTTCCTTATAGCTCACCCATGCATCCCTCACCTTCACACACTCACCCACATGCA
>S4_12378356_5
CAGCTCGCACCTTCCTTATAGCTCACCCATGCATGCCTCACCTTCACACACTCACCCACATGCA
>S4_12378356_6
CAGCTCGCACCTTCCTTATAGCTCACCCATGCATTCCTCACCTTCACACACTCACCCACATGCA
>S4_12378356_7
AGCTCGCACCTTCCTTATAGCTCACCCATGCATACCTCACCTTCACACACTCCCCCACATGCAG
>S4_12378356_8
AGCTCGCACCTTCCTTACAGCTCACCCATGCATACCTCGCCTTCACACGCTCACCCACATGCAG
>S4_12378356_9
AGCTCGCACCTTCCTTACAGCTCACCCATGCATACCTCCCCTTCACACGCTCACCCACATGCAG
>S4_12378356_10
AGCTCGCACCTTCCTTACAGCTCACCCATGCATGCCTCACCTTCACACGCTCACCCACATGCAG
>S4_12378356_11
AGCTCGCACCTTCCTTACAGCTCGCCCATGCATACCTCACCTTCACACGCTCACCCACATGCAG
>S4_12378356_12
AGCTCGCACCTTCCTTACAGCTCCCCCATGCATACCTCACCTTCACACGCTCACCCACATGCAG
>S4_12378356_13
AGCTCGCACCTTCCTTATAGCTCACCCATGCATACCTCACCTTCACACGCTCACCCACATGCAG
>S4_12378356_14
AGCTCGCCCCTTCCTTACAGCTCACCCATGCATACCTCACCTTCACACGCTCACCCACATGCAG
>S4_12378356_15
AGCTCGCACCTTCCTTACAGCTCACCCATGCATACCTCACCTTCACACGCTCACCCACATGCAG
>S4_12378356_16
AGCTCGCACCTTCCTTATAGCTCACCCATGCATACCTCCCCTTCACACACTCACCCACATGCAG
>S4_12378356_17
AGCTCGCACCTTCCTTATAGCTCACCCATGCATCCCTCACCTTCACACACTCACCCACATGCAG
>S4_12378356_18
AGCTCGCACCTTCCTTATAGCTCCCCCATGCATACCTCACCTTCACACACTCACCCACATGCAG
>S4_12378356_19
GGCTCGCACCTTCCTTATAGCTCACCCATGCATACCTCACCTTCACACACTCACCCACATGCAG
>S4_12378356_20
AGCTCGCACCTTCCTTATAGCTCACCCATGCATACCTCACCTTCACACACTCACCCACATGCAG
>S4_13165925_1
CTGCATGTGATCACGTTGGCCTATATTCATGAAATGTTGCTTTCATCCAATGCTATGCCTGCCA
>S4_13165925_2
CTGCATGTGATCACGTTGGCCTATATTCATGAAATGTTGCTTTCATCCAGTGCTACGCCTGCCA
>S4_13165925_3
TGGCCTATATTCATGAAATGTTGCTTTCATCCAATGCTATGCCTGCCAGCTCTGCCACATGCTG
>S4_13165925_4
TGGCCTATATTCATGAAATGTTGCTTTCATCCAGTGCTCCGCCTGCCAGCACTGCCACATGCTG
>S4_13165925_5
TGGCCTATATTCATGAATTGTTGCTTTCATCCAGTGCTACGCCTGCCAGCACTGCCACATGCTG
>S4_13165925_6
TGGCCTATTTTCATGAAATGTTGCTTTCATCCAGTGCTACGCCTGCCAGCACTGCCACATGCTG
>S4_13165925_7
TGGCTTATATTCATGAAATGTTGCTTTCATCCAGTGCTACGCCTGCCAGCACTGCCACATGCTG
>S4_13165925_8
TGGCCTATATTCATGAAATGTTGCTTTCATCCAGTGCTACGCCTGCCAGCACTGCCACATGCTG
>S4_13165925_9
GGGCCTATATTCATGAAATGTTGCTTTCATCCAGTGCTACGCCTGCCAGCACTGCCACATGCTG
>S4_13165925_10
TGGCCTATATTCATGAAATGTTGCTTTCACCCAGTGCTACGCCTGCCAGCACTGCCACATGCTG
>S4_13165925_11
TGGCCTATATTCATGAAATGTTGCTTTCATCCAGTGCTCCCCCTGCCAGCACTGCCACATGCTG
>S4_13165925_12
TGGCCTATATTCATGAAATGTTGCTTTCATCCAGTGCTACCCCTGCCAGCACTGCCACATGCTG
>S4_14441447_1
CAGCAGAATTTCGAACTTGGCCATCATCATGATGAACAAAATCTTTCAAAAGGACATAAACACG
>S4_14441447_2
CAGCAGAATTTCGAACTTGGCCATCATCATGATGAACAAAATCTTTCAAAAGGACATAGACACG
>S4_14441447_3
CAGCAGAATTTCGAACTTGGGCATCATCATGATGAACAAAATCTTTCAAAAGGACATAGACACG
>S4_14441447_4
CAGCAGAATTTCGAACTTGGTCATCATCATGATGAACAAAATCTTTCAAAAGGACATAAACACG
>S4_14441447_5
CAGCAGAATTTCGAACTTGGTCATCATCATGATGAACAAAATCTTTCAAAAGGACATAGACACG
>S4_14441447_6
AATCTTTCAAAAGGACATAAACACGGGTTCGAACAGCAACACTCACTCTCTTGCCAGCATGCTG
>S4_14441447_7
AATCTTTCAAAAGGACATAGACACGGGTTCGAACAGCAACACTCACGCTCTTGCCAGCATGCTG
>S4_14441447_8
AATCTTTCAAAAGGACATAAACACGGGTTCGAACAGCAACACTCACGCTCTTGCCAGCATGCTG
>S4_14441447_9
AATCTTTCAAAAGGACATAGACACGGGTTCGAACAGCAACACTCACCCTCTTGCCAGCATGCTG
>S4_14441447_10
AATCTTTCAAAAGGACATAAACACGGGTTCGAACAGCAACACTCACCCTCTTGCCAGCATGCTG
>S4_14441447_11
AATCTTTCAAAAGGACATAAACCCGGGTTCGAACAGCAACACTCACACTCTTGCCAGCATGCTG
>S4_14441447_12
AATCTTTCAAAAGGACATAGACACGGGTTCGAACAGCAACACTCACACTCTTGCCAGCATGCTG
>S4_14441447_13
AATCTTTCAAAAGGACATAAACACGGGTTCGAACAGCAACACTCACACTCTTGCCAGCATGCTG
>S4_14520796_1
CAGCCGACGATGATGATTGAAACGACGGCGTTTTGGATTTTCAGCAGAGCGTTTCCTAGGGTTT
>S4_14520796_2
CAGCCGACGATGATGATTGAAACGACGGCGTTTTGGATTTTCAGCAGAGGGTTTCCTAGGGTTT
>S4_14520796_3
CAGCCGACGATGATGATTGAAACGACGGCGTTTTGGATTTTCAGCAGAGTGTTTCCTAGGGCTT
>S4_14520796_4
CAGCCGACGATGATGATTGAAACGACGGCGTTTTGGATTTTCAGCAGAGTGTTTCCTAGGGGTT
>S4_14520796_5
CAGCCGACGATGATGATTGAAACGACGGCGTTTTGGATTTTCAGCAGAGTGTTTCCTAGGGTTT
>S4_14520796_6
CAGCCGACGATGCTGATTGAAACGACGGCGTTTTGGATTTTCAGCAG
>S4_14520796_7
CAGCCGACGATGCTGATTGAAACGACGGCGTTTTGGATTTTCAGCAGAGCGTTTCCTAGGGTTT
>S4_14520796_8
CAGCCGACGATGCTGATTGAAACGACGGCGTTTTGGATTTTCAGCAGAGGGTTTCCTAGGGTTT
>S4_14520796_9
CAGCCGACGATGCTGATTGAAACGACGGCGTTTTGGATTTTCAGCAGAGTGTTTCCTAGGGATT
>S4_14520796_10
CAGCCGACGATGCTGATTGAAACGACGGCGTTTTGGATTTTCAGCAGAGTGTTTCCTAGGGCTT
>S4_14520796_11
CAGCCGACGATGCTGATTGAAACGACGGCGTTTTGGATTTTCAGCAGAGTGTTTCCTAGGGGTT
>S4_14520796_12
CAGCCGACGATGCTGATTGAAACGACGGCGTTTTGGATTTTCAGCAGAGTGTTTCCTAGGGTTT
>S4_14520796_13
ATGCTGATTGAAGCGACGGCGTTTTGGATTTTCAGCAGAGTGTTTCCTAGGGTTTTAGGAGCAG
>S4_14520796_14
ATGCTGATTGAAACGACGGCGTTTTGGATTTTCAGCAGAGTGTTTCCTAGGGTTTTAGGAGCAG
>S4_14520796_15
ATGATGATTGAAACGACGGCGTTTTGGATTTTCAGCAGAGTGTTTCCTAGGGTTTTAGGAGCAG
>S4_15628172_1
CAGCCTTGAATTCAGTTCTGTGCCCTCCCCTTCTTCTCTGGGCCTCAGTCTGAAGCACACCAGT
>S4_15628172_2
CAGCCTTGAATTCAGTTCTGTGCCCTTCCCTTCTTCTCTGGGCCTCAGTCTGAAGCACACCAGT
>S4_15628172_3
CAGCCTTGAGCTCAGTTCTGTGCCCTCCCCTTCTTCTCTGGGCCTCAGTCTGAAGCACACCAGT
>S4_15628172_4
CAGCCTTGAGTTCAGTTCTGTGCCCCCCCCTTCTTCTCTGGGCCTCAGTCTGAAGCACACCAGT
>S4_15628172_5
CAGCCTTGAGTTCAGTTCTGTGCCCTCCCCTTTTTCTCTGGGCCTCAGTCTGAAGCACACCAGC
>S4_15628172_6
CAGCCTTGAGTTCAGTTCTGTGCCCTCCCCTTCTTCTCTGGGCCCCAGTCTGAAGCACACCAGT
>S4_15628172_7
CAGCCTTGAGTTCAGTTCTGTGCCCTCCCCTTCTTCTCTGGGCCGCAGTCTGAAGCACACCAGT
>S4_15628172_8
CAGCCTTGAGTTCAGTTCTGTGCCCTCCCCTTCTTCTCTGGGCCTAAGTCTGAAGCACACCAGT
>S4_15628172_9
CAGCCTTGAGTTCAGTTCTGTGCCCTCCCCTTCTTCTCTGGGCCTCAGCCTGAAGCACACCAGT
>S4_15628172_10
CAGCCTTGAGTTCAGTTCTGTGCCCTCCCCTTCTTCTCTGGGCCTCAGTCTGAAGCACACCAGA
>S4_15628172_11
CAGCCTTGAGTTCAGTTCTGTGCCCTCCCCTTCTTCTCTGGGCCTCAGTCTGAAGCACACCAGC
>S4_15628172_12
CAGCCTTGAGTTCAGTTCTGTGCCCTCCCCTTCTTCTCTGGGCCTCAGTCTGAAGCACACCAGT
>S4_15628172_13
CAGCCTTGAGTTCAGTTCTGTGCCCTCCCCTTCTTCTCTGGGCCTCAGTCTGAGGCACACCAGT
>S4_15628172_14
CAGCCTTGAGTTCAGTTCTGTGCCCTCCCCTTCTTCTCTGGGCCTGAGTCTGAAGCACACCAGT
>S4_15628172_15
CAGCCTTGAGTTCAGTTCTGTGCCCTCCCCTTCTTCTCTTGGCCTCAGTCTGAAGCACACCAGT
>S4_15628172_16
CAGCCTTGAGTTCAGTTCTGTGGCCTCCCCTTCTTCTCTGGGCCTCAGTCTGAAGCACACCAGT
>S4_15628172_17
CAGCCTTGAGTTCAGTTCTGTGTCCTCCCCTTCTTCTCTGGGCCTCAGTCTGAAGCACACCAGT
>S4_15628172_18
CAGCCTTGAGTTCGGTTCTGTGCCCTCCCCTTCTTCTCTGGGCCTCAGTCTGAAGCACACCAGT
>S4_15156984_1
CTGCAGAGAATGATCATGGTCAAAATGACACCACTACAGCATTACCAAATCTGTGCGACTGGCC
>S4_15156984_2
CTGCAGAGAATGATCATGGTCAGAATCACACCACTACAGCATTACCAAATCTGTGCAACTGGCC
>S4_15156984_3
CTGCAGAGCATGATCATGGTCAAAATGACACCACTACAGCATTACCAAATCTGTGCGACTGGCC
>S4_15156984_4
CTGCAGAGCATGATCATGGTCAGAATCACACCACTACAGCATTACCAAATCTGTGCAACTGGCC
>S4_15156984_5
CTGCAGAGGATGATCATGGTCAAAATGACACCACTACAGCATTACCAAATCTGTGCGACTGGCC
>S4_15156984_6
CTGCAGAGGATGATCATGGTCAGAATCACACCACTACAGCATTACCAAATCTGTGCAACTGGCC
>S4_15156984_7
CTGCAGAGTATGATCATGGCCAAAATGACACCACTACAGCATTACCAAATCTGTGCGACTGGCC
>S4_15156984_8
CTGCAGAGTATGATCATGGCCAGAATCACACCACTACAGCATTACCAAATCTGTGCAACTGGCC
>S4_15156984_9
CTGCAGAGTATGATCATGGGCAAAATGACACCACTACAGCATTACCAAATCTGTGCGACTGGCC
>S4_15156984_10
CTGCAGAGTATGATCATGGGCAGAATCACACCACTACAGCATTACCAAATCTGTGCAACTGGCC
>S4_15156984_11
CTGCAGAGTATGATCATGGTCAAAATGACACCACTACAGCATTACCAAATCTGTGCGACTGGCC
>S4_15156984_12
CTGCAGAGTATGATCATGGTCAGAATCACACCACTACAGCATTACCAAATCTGTGCAACTGGCC
>S4_15156984_13
AAAATGACACCACTACAGCATTGCCAAATCTGTGCGACTGGCCTGCGCTGGAGGTTCAGGGCTG
>S4_15156984_14
AAAATGACACCACTACAGCATTCCCAAATCTGTGCGACTGGCCTGCGCTGGAGGTTCAGGGCTG
>S4_15156984_15
AAAATGACGCCACTACAGCATTACCAAATCTGTGCGACTGGCCTGCGCTGGAGGTTCAGGGCTG
>S4_15156984_16
AAAATGACCCCACTACAGCATTACCAAATCTGTGCGACTGGCCTGCGCTGGAGGTTCAGGGCTG
>S4_15156984_17
AAAATGACACCACTACAGCATTACCAAATCTGTGCGACTGGCCTGCGCTGGAGGTTCAGGGCTG
>S4_15156984_18
AAAATGACACCACTACAGCATTACCAAATCTGTGCGACTGGCCTGCGCCGGAGGTTCAGGGCTG
>S4_15156984_19
AGAATCACACCACTACAGCATTGCCAAATCTGTGCAACTGGCCTGCGCCGGAGGTTCAGGGCTG
>S4_15156984_20
AGAATCACACCACTACAGCATTCCCAAATCTGTGCAACTGGCCTGCGCCGGAGGTTCAGGGCTG
>S4_15156984_21
AGAATCACACCACTACAGCATTACCAAATCTGTGCAACTGGCCTGCGCCGGAGGTTCAGGGCTG
>S4_15358133_1
CTGCTCACAAAGAGGATGCCGTCATTTAGGGCCCTTTTCGGGGAATGCACTGATGCAGTTCCTC
>S4_15358133_2
CTGCTCACAAAGAGGATGCCGTCATTTAGGGCCCTTTTCGGTGAATGCACTGATGCAGTTCCTC
>S4_15358133_3
CTGCTCACAAAGAGGATGCCGTCGTTCAGGGCCCTTTTCGGGGAATGCACTGATGCAGTTCCTC
>S4_15358133_4
CTGCTCACAAAGAGGATGCCGTCGTTCAGGGCCCTTTTCGGTGAATGCACTGATGCAGTTCCTC
>S4_15358133_5
CACAAAGAGGATGCCGTCATTTAGGGCCCTTTTCGGTGAATGCACTGATGCAGTTCCTCAGCTG
>S4_15358133_6
CACAAAGAGGATGCCGTCGTTCAGGGCCCTTTTCGGTGAATGCACTGATGCAGTTCCTCAGCTG
>S4_16592523_1
CAGCAATTAACTATCAGGCATCCCACTGTTCGTGCAAAACTGGGATTACCAGATAAGCAAGCTC
>S4_16592523_2
CAGCAATTAACTATCAGGCATCCCACTGTTCGTGCAAAGCTGGGATTACCAGATAAGCAAGCTC
>S4_16592523_3
ACTATCAGGCATCCCGCTGTTCGTGCAAAGCTGGGATTACCAGATAAGCAAGCTCCAAATGCAG
>S4_16592523_4
ACTATCAGGCATCCCCCTGTTCGTGCAAAGCTGGGATTACCAGATAAGCAAGCTCCAAATGCAG
>S4_16592523_5
ACTATCAGGCATCCCACTGTTCGTGCAAAGCTGGGATTACCAGATAAGCAAGCTCCAAATGCAG
>S4_16592523_6
ACTATCAGGCATCCCACTGTTCGTGCAAAACTGGGATTACCAGATAAGCAAGCTCCAAATGCAG
>S4_16771681_1
CAGCTCCTGGGAATGCGAAGGCTTTGAATTGGAGGACTCATGGGCAGAAGAGAAATATCGTCTG
>S4_16771681_2
CAGCTCCTGGGAATGCGAAGGCTTTGAATTGGAGGCCTCATGGGCAGAAGAGAAACATCGTCTG
>S4_16771681_3
CAGCTCCTGGGAATGCGAAGGCTTTGAATTGGAGGCCTCATGGGCAGAAGAGAAATATCGTCTG
>S4_16771681_4
CAGCTCCTGGGAATGCGAAGGCTTTGAATTGGAGGGCTCATGGGCAGAAGAGAAACATCGTCTG
>S4_16771681_5
CAGCTCCTGGGAATGCGAAGGCTTTGAATTGGAGGGCTCATGGGCAGAAGAGAAATATCGTCTG
>S4_16771681_6
CAGCTCCTGGGAATGCGAAGGCTTTGAATTGGAGGTCTCATGGGCAGAAGAGAAACATCGTCTG
>S4_16771681_7
CAGCTCCTGGGAATGCGAAGGCTTTGAATTGGAGGTCTCATGGGCAGAAGAGAAATATCGTCTG
>S4_16771681_8
AAGAGAAACATCGTCTGTGCTTGTATGGCGCCTCCCAGGAACTTGCGCACGGATGGATTTGCAG
>S4_16771681_9
AAGAGAAACATCGTCTGTGCTTGTATGGCGCCCCCCAGGAACTTGCGCACGGATGGATTTGCAG
>S4_16771681_10
AAGAGAAATATCGTCTGTGCTTGTGTGGCGCCTCCCAGGAACTTGAGCACGGATGGATTTGCAG
>S4_17950348_1
CAGCGAGGGAGGACTCAGTGTTGCAAGGGCACTGAGTTGTGTCAAAGAGTCTCACCCCTCCTGG
>S4_17950348_2
CAGCGAGTGAGGACTCAGTGTTGCAAGGGCACTGAGTTGTGTCAAAGAGACTCACCCCTCCTGG
>S4_17950348_3
CAGCGAGTGAGGACTCAGTGTTGCAAGGGCACTGAGTTGTGTCAAAGAGCCTCACCCCTCCTGG
>S4_17950348_4
CAGCGAGTGAGGACTCAGTGTTGCAAGGGCACTGAGTTGTGTCAAAGAGTCTCACCCCTCCTGG
>S4_17950348_5
CAGCGAGTGAGGACTCA--GTTGCAAGGGCACTGAGTTCTGTCAAAGAGTCTCACCTCTCCTGGCA
>S4_17950348_6
AGCGAGTGAGGACTCA--GTTGCAAGGGCACTGAGTTCTGTCAAAGAGTCTCTCCTCTCCTGGCAG
>S4_17950348_7
AGCGAGTGAGGACTCA--GTTGCAAGGGCACTGAGTTCTGTCAAAGAGTCTCGCCTCTCCTGGCAG
>S4_17950348_8
AGCGAGTGAGGACTCA--GTTGCAAGGGCACTGAGTTCTGTCAAAGAGTCTCCCCTCTCCTGGCAG
>S4_17950348_9
AGCGAGTGAGGGCTCA--GTTGCAAGGGCACTGAGTTCTGTCAAAGAGTCTCACCTCTCCTGGCAG
>S4_17950348_10
AGCGAGTGAGGACTCA--GTTGCAAGGGCACTGAGTTCTGTCAAAGAGTCTCACCTCTCCTGGCAG
>S4_17950348_11
CGAGTGAGGACTCAGTGTTGCAAGGGCACTGAGTTGTGTCAAAGAGTCTCTCCCCTCCTGGCAG
>S4_17950348_12
CGAGTGAGGACTCAGTGTTGCAAGGGCACTGAGTTGTGTCAAAGAGTCTCGCCCCTCCTGGCAG
>S4_17950348_13
CGAGTGAGGACTCAGTGTTGCAAGGGCACTGAGTTGTGTCAAAGAGTCTCCCCCCTCCTGGCAG
>S4_17950348_14
CGAGTGAGGACTCAGTGTTGCAAGGGCACTGAGTTGTGTCAAAGAGTCTCACCCCTCCTGGCAG
>S4_17966025_1
CAGCCAAAGCAGTATCCTCCAAGCCCTCAGGGCCTCAAAACTTTACCCCAGCAG
>S4_17966025_2
CAGCCAAAGCAGTATCCTCCAAGCCCTCAGTGCCTCAAAACTTTACCCCAGCAG
>S4_17966025_3
CAGCCAAAGCAGTATCCTCTAAGCCCTCAGTGCCTCAAAACTTTGCCCCAGCAG
>S4_17966025_4
CAGCCAAAGCAGTATCCTCCAAGCCCTCAGTGCCTCAAAACTTTTCCCCAGCAG
>S4_17966025_5
CAGCCAAAGCAGTATCCTCCAAGCCCTCAGGGCCTCAAAACTTTTCCCCAGCAG
>S4_17966025_6
CAGCCAAAGCAGTATCCTCTAAGCCCTCAGTGCCTCAAAACTTTGCCCCAGCAG
>S4_17966025_7
CAGCCAAAGCAGTATCCTCCAAGCCCTCAGTGCCTCAAAACTTTGCCCCAGCAG
>S4_17966025_8
CAGCCAAAGCAGTATCCTCCAAGCCCTCAGGGCCTCAAAACTTTGCCCCAGCAG
>S4_17966025_9
CAGCCAAAGCAGTATCCTCCAAGCCCTCAGTGCCTCAAAACTTTCCCCCAGCAG
>S4_17966025_10
CAGCCAAAGCAGTATCCTCCAAGCCCTCAGGGCCTCAAAACTTTCCCCCAGCAG
>S4_17966025_11
CAGCCAAAGCAGTATCCTCCAAGCCCTCAGTGCCTCAAAACTTTACCCCAGCAG
>S4_17966025_12
CAGCCAAAGCAGTATCCTCCAAGCCCTCAGGGCCTCAAAACTTTACCCCAGCAG
>S4_18371526_1
CAGCAAAAGGGACAGTGGTTTTGACATGGCGCCCCCTGCTTCTGCAATGTTAGCCGGTGCTG
>S4_18371526_2
CAGCAAAAGGGACAGTGGTTTTGACATGGCGCCCCCTGCTTCTGCAATGTTAGCTGGTGCTG
>S4_18371526_3
CAGCAAAAGGGCCAGTGGTTTTGACATGGCGCCCCCTGCTTCTGCAATGTTAGCCGGTGCTG
>S4_18371526_4
CAGCAAAAGGGCCAGTGGTTTTGACATGGCGCCCCCTGCTTCTGCAATGTTAGCTGGTGCTG
>S4_18371526_5
CAGCAAAAGGGGCAGTGGTTTTGACATGGCGCCCCCTGCTTCTGCAATGTTAGCCGGTGCTG
>S4_18371526_6
CAGCAAAAGGGGCAGTGGTTTTGACATGGCGCCCCCTGCTTCTGCAATGTTAGCTGGTGCTG
>S4_18371526_7
CAGCAAAAGGGTCAGGGGTTTTGACATGGCGCCCCCTGCTTCTGCAATGTTAGCTGGTGCTG
>S4_18371526_8
CAGCAAAAGGGTCAGTGGGTTTGACATGGCGCCCCCTGCTTCTGCAATGTTAGCCGGTGCTG
>S4_18371526_9
CAGCAAAAGGGTCAGTGGTTTTGACATGGCGCCCCCTGCTTCTGCAATGTTAGCCGGCGCTG
>S4_18371526_10
CAGCAAAAGGGTCAGTGGTTTTGACATGGCGCCCCCTGCTTCTGCAATGTTAGCCGGGGCTG
>S4_18371526_11
CAGCAAAAGGGTCAGTGGTTTTGACATGGCGCCCCCTGCTTCTGCAATGTTAGCCGGTGCAG
>S4_18371526_12
CAGCAAAAGGGTCAGTGGTTTTGACATGGCGCCCCCTGCTTCTGCAATGTTAGCCGGTGCTG
>S4_18371526_13
CAGCAAAAGGGTCAGTGGTTTTGACATGGCGCCCCCTGCTTCTGCAATGTTAGCTGGGGCTG
>S4_18371526_14
CAGCAAAAGGGTCAGTGGTTTTGACATGGCGCCCCCTGCTTCTGCAATGTTAGCTGGTGCTG
>S4_18371526_15
CAGCAAAAGGGTCAGTGGTTTTGACATGGCGCCCCCTGCTTCTGCAATGTTAGCTGGTGCTG
>S4_18371526_16
CTCAGCAAAAGGGTCAGTGGTTTTGACATGGCGCCCCCTGCTTCTGCAATGTTAGCTGGTGCTG
>S4_18371526_17
CAGCAAAAGGGTCAGTGGTTTTGACATGGCCCCCCCTGCTTCTGCAATGTTAGCTGGTGCTG
>S4_18371526_18
CAGCAAAAGGGTCAGTGGTTTTGACATGGCGCCCCCTGCTTCTGCAATGTTAGCCGGTGCTG
>S4_18371526_19
CTCGGCAAAAGGGTCAGTGGTTTTGACATGGCGCCCCCTGCTTCTGCAATGTTAGCTGGTGCTG
>S4_18748613_1
CAGCACCGCCGATGATGTGGCGACGCTCGAGAACGGCAACGGAGAGGCCAGAGCGAGCCAAGTA
>S4_18748613_2
CAGCACCGCCGATGATGTGGCGACGCTCGAGAACGGCGACGGAGAGGCCAGAGCGAGCCAAGTA
>S4_18748613_3
CAGCACCGCCGATGATGTGGCGACGCTCGAGAACGGCGACGGAGGGGCCAGAGCGAGCCAAGTA
>S4_18748613_4
CCGCCGATGATGTGGCGACGCTCGAGAACGGCGACGGAGAGGCCAGAGCGAGCCAAGTAAGCAG
>S4_18748613_5
CCGCCGATGATGTGGCGCCGCTCGAGAACGGCAACGGAGAGGCCAGAGCGAGCCAAGTAAGCAG
>S4_18748613_6
CCGCCGATGATGTGGCGACGCTCGAGAACGGCAACGGAGAGGCCAGAGCGAGCCAAGTAAGCAG
>S4_18940370_1
CAGCAATTGCTTATGAAACGTATGATGTTTTGGCTTAGATATTCAGTTTAGGAATTACCGTCCG
>S4_18940370_2
CAGCAATTGCTTATGAAACGTATGATGTTTTGGTTTAGATATTCAGTTTAGGAATTACCGCCCG
>S4_18940370_3
CAGCAATTGCTTATGAAACGTATGATGTTTTGGTTTAGATATTCAGTTTAGGAATTACCGTCCG
>S4_18940370_4
GTTTAGATATTCAGTTTAGGAATTTCCGTCCGATATGTTGCAATAGTGTGACAATGGCGGGCTG
>S4_18940370_5
GTTTAGATATTCAGTTTAGGAATTCCCGTCCGATATGTTGCAATAGTGTGACAATGGCGGGCTG
>S4_18940370_6
GTTTAGATATTCAGTTTAGGAATTACCGTCCGATATGTTGCAATAGTGTGACAATGGCGGGCTG
>S4_18940370_7
GCTTAGATATTCAGTTTAGGAATTACCGTCCGATATGTTGCAATAGTGTGACAATGGCGGGCTG
>S4_18940370_8
GTTTAGATATTCAGTTTAGGAATTCCCGCCCGATATGTTGCAATAGTGTGACAATGGCGGGCTG
>S4_18940370_9
GTTTAGATATTCAGTTTAGGAATTACCGCCCGATATGTTGCAATAGTGTGACAATGGCGGGCTG
>S4_18945961_1
CAGCGGGGCTCTGCAGAGAGAGAGGACTCAGAGGAGAAAAAAGAAGCAGAGAAACCAAGAGAGA
>S4_18945961_2
CAGCGGGTCTCAGCAGAGAGAGAGGACTCAGAGGAGAAAAAAGAAACAGAGAAACCAAGAGAGA
>S4_18945961_3
CAGCGGGTCTCTGCAGAGAGAGAGGACTCAGAGGAGAAAAAAGAAACAGAGAAACCAAGAGAGA
>S4_18945961_4
CAGCGGGTCTCTGCAGAGAGAGAGGACTCAGAGGAGAAAAAAGAAGCAGAGAAACCAAGAGAGA
>S4_18945961_5
GAGAGAGGACTCAGAGGAGAAAAAAGAAGCAGAGAAACCAAGAGAGAAGAAATACGGGGTGCAG
>S4_18945961_6
GAGAGAGGACTCAGAGGAGAAAAAAGAAACAGAGAAACCAAGAGAGAAGAAATACGGGGTGCAG
>S4_18945961_7
GAGAGAGGACTCAGAGGAGAAAAAAGAAACAGAGAAACCAAGAGAGAAGAAAGACGGGGTGCAG
>S4_18945961_8
GAGAGAGGACTCAGAGGAGAAAAAAGAAACAGAGAAACCAAGAGAGAAGAAACACGGGGTGCAG
>S4_18945961_9
GAGAGAGGACTCAGAGGAGAAAAAAGAAACAGAGAAACCAAGAGAGAAGAAAAACGGGGTGCAG
>S4_18963924_1
CTGCTGGTTTTTCCGGGCAAGCCATGATTAGAGCTCTAAGTACACGGAGAAGCCACCGCGGGAA
>S4_18963924_2
CTGCTGGTTTTTCCGGGCAAGCCATGATTAGAGCTCTAAGTACACGGAGAAGCCACCGCGGGCA
>S4_18963924_3
CTGCTGGTTTTTCCGGGCAAGCCATGATTAGAGCTCTAAGTACACGGAGAAGCCACCGCGGGGA
>S4_18963924_4
CTGCTGGTTTTTCCGGGCAAGCCATGATTAGAGCTCTAAGTACACGGAGAAGCCACCGCGGGTA
>S4_18963924_5
CTGCTGGTTTTTCCGGGCAAGCCATGATTAGAGCTCTAAGTACACGGAGAAGCCACCGTGGGGA
>S4_18963924_6
CTGCTGGTTTTTCCGGGCAAGCCATGATTAGAGCTCTAAGTACACGGAGAAGCCACCGTGGGTA
>S4_18963924_7
CATGATTAGAGCTCTAAGTACACGGAGAAGCCCCCGTGGGTATGACCAGTTAGGCAAGGAGCAG
>S4_18963924_8
CATGATTAGAGCTCTAAGTGCACGGAGAAGCCACCGTGGGTATGACCAGTTAGGCAAGGAGCAG
>S4_18963924_9
CATGATTAGAGCTCTAAGTCCACGGAGAAGCCACCGTGGGTATGACCAGTTAGGCAAGGAGCAG
>S4_18963924_10
CATGATTAGAGCTCTAAGTACACGGAGAAGCCACCGTGGGTATGACCAGTTAGGCAAGGAGCAG
>S4_18963924_11
CATGATTAGAGCTCTAAGTACACGGAGAAGCCACCGCGGGTATGACCAGTTAGGCAAGGAGCAG
>S4_19300635_1
CAGCGAATCATCGTGTTTACCACAAACCACAAGGATCGACTTGATCCTGCTCTGCTG
>S4_19300635_2
CAGCGAATCATTGTGTTTACCACAAACCACAAGGATCGACTTGATCCTACTCTGCTG
>S4_19300635_3
CAGCGAATCATTGTGTTTACCACAAACCACAAGGATCGACTTGATCCTGCTCTGCTG
>S4_19300635_4
CAGCGAATCATTGTGTTTACCACAAACCACAAGGATCGACTTGCTCCTGCTCTGCTG
>S4_19300635_5
CAGCGAATCATTGTGTTTACCACAAACCACAAGGATCGACTTGCTCCTGCTCTGCTG
>S4_19300635_6
CAGCGAATCATTGTGTTTCCCACAAACCACAAGGATCGACTTGATCCTGCTCTGCTG
>S4_19300635_7
CAGCGAATCATCGTGTTTCCCACAAACCACAAGGATCGACTTGATCCTGCTCTGCTG
>S4_19300635_8
CAGCGAATCATTGTGTTTACCACAAACCACAAGGATCGACTTGATCCTGCTCTGCTG
>S4_19300635_9
CAGCGAATCATCGTGTTTACCACAAACCACAAGGATCGACTTGATCCTGCTCTGCTG
>S4_19300635_10
CAGCGAATCATTGTGTTTACCACAAACCACAAGGATCGACTTGATCCTACTCTGCTG
>S4_19502024_1
CAGCAAAAGGTACAGGACCTATGGGCGCTGGGTTGCCAATTGCAG
>S4_19502024_2
CAGCAAAAGGTACAGGACCTCTGGGCACTGGGTTGCCAATTGCAG
>S4_19502024_3
CAGCAAAAGGTACAGGACCTCTGGGCGCTGGGGTGCCAATTGCAG
>S4_19502024_4
CAGCAAAAGGTACAGGACCTCTGGGCGCTGGGTTGCCAATTGCAG
>S4_19502024_5
CTGCAAAAGGTACAGGACCTCTGGGCGCTGGGTTGCCAATTGCAG
>S4_19502024_6
CAGCAAAAGGTACAGGACCTCTGGGCGCTGGGTTGCCAATTGCAG
>S4_19502024_7
CAGCAAAAGGTACAGGACCTATGGGCGCTGGGTTGCCAATTGCAG
>S4_19502024_8
CAGCAAAAGGTACAGGACCTCTGGGCACTGGGTTGCCAATTGCAG
>S4_19401514_1
CAGCCCCACCAACAACCCGGCGCGCTTCATCGCTCCGGCAG
>S4_19401514_2
CAGCCCCACCAACAACCCGGCGTGCTTAATCGCTCCGGCAG
>S4_19401514_3
CAGCCCCACCAACAACCCGGCGTGCTTCATCGCTCCGGCAG
>S4_19401514_4
CAGCCCCACCAACACCCCGGCGTGCTTCATCGCTCCGGCAG
>S4_19401514_5
CAGCCCCTCCAACAACCCGGCGTGCTTCATCGCTCCGGCAG
>S4_19401514_6
CAGCCCCGCCAACAACCCGGCGTGCTTCATCGCTCCGGCAG
>S4_19401514_7
CAGCCCCCCCAACAACCCGGCGTGCTTCATCGCTCCGGCAG
>S4_19401514_8
CAGCCCCACCAACAACCCGGCGTGCTTCATCGCTCCGGCAG
>S4_19401514_9
CAGCCCCGCCAACAACCCGGCGTGCTTAATCGCTCCGGCAG
>S4_19401514_10
CAGCCCCCCCAACAACCCGGCGTGCTTAATCGCTCCGGCAG
>S4_19401514_11
CTGCCCCACCAACAACCCGGCGTGCTTAATCGCTCCGGCAG
>S4_19401514_12
CAGCCCCACCAACAACCCGGCGTGCTTAATCGCTCCGGCAG
>S4_19401514_13
CAGCCCCACCAACAACCCGGCGTGCTTCATCGCCCCGGCAG
>S4_19558530_1
CAGCCATGGATAGAGGAGATCATGAGACCCTCAAGGGTCCACCCAACGATGCAGTGGACGTGCT
>S4_19558530_2
CAGCCATGGATAGAGGAGATCATGAGACCCTCAAGGGTCCACCCAACGATGCCGTGGACGTGCT
>S4_19558530_3
CAGCCATGGATAGAGGCGATCATGAGACCCTCAAGGGTCCACCCAACGATGCCGTGGACGTGCT
>S4_19558530_4
CAGCCATGGATAGAGGGGATCATGAGACCCTCAAGGGTCCACCCAACGATGCAGTGGACGTGCT
>S4_19558530_5
CAGCCATGGATAGAGGGGATCATGAGACCCTCAAGGGTCCACCCAACGATGCCGTGGACGTGCT
>S4_19558530_6
CAGCCATGGATAGAGGTGATCATGAGACCCTCAAGGGACCACCCAACGATGCAGTGGACGTGCT
>S4_19558530_7
CAGCCATGGATAGAGGTGATCATGAGACCCTCAAGGGACCACCCAACGATGCCGTGGACGTGCT
>S4_19558530_8
CAGCCATGGATAGAGGTGATCATGAGACCCTCAAGGGCCCACCCAACGATGCAGTGGACGTGCT
>S4_19558530_9
CAGCCATGGATAGAGGTGATCATGAGACCCTCAAGGGCCCACCCAACGATGCCGTGGACGTGCT
>S4_19558530_10
CAGCCATGGATAGAGGTGATCATGAGACCCTCAAGGGGCCACCCAACGATGCAGTGGACGTGCT
>S4_19558530_11
CAGCCATGGATAGAGGTGATCATGAGACCCTCAAGGGGCCACCCAACGATGCCGTGGACGTGCT
>S4_19558530_12
CAGCCATGGATAGAGGTGATCATGAGACCCTCAAGGGTCCACCCAACGATGCAGTGGACGTGCT
>S4_19558530_13
CAGCCATGGATAGAGGTGATCATGAGACCCTCAAGGGTCCACCCAACGATGCCGCGGACGTGCT
>S4_19558530_14
CAGCCATGGATAGAGGTGATCATGAGACCCTCAAGGGTCCACCCAACGATGCCGTGGACGCGCT
>S4_19558530_15
CAGCCATGGATAGAGGTGATCATGAGACCCTCAAGGGTCCACCCAACGATGCCGTGGACGTGCT
>S4_19558530_16
AGCCATGGATAGAGGTGATCATGAGACCCTCAAGGGTCCGCCCAACGATGCCGTGGACGTGCTG
>S4_19558530_17
AGCCATGGATAGAGGTGATCATGAGACCCTCAAGGGTCCCCCCAACGATGCCGTGGACGTGCTG
>S4_19558530_18
AGCCATGGATAGAGGTGATCATGAGTCCCTCAAGGGTCCACCCAACGATGCCGTGGACGTGCTG
>S4_19558530_19
AGCCATGGATAGAGGTGATCATGAGGCCCTCAAGGGTCCACCCAACGATGCCGTGGACGTGCTG
>S4_19558530_20
AGCCATGGATAGAGGTGATCATGAGCCCCTCAAGGGTCCACCCAACGATGCCGTGGACGTGCTG
>S4_19558530_21
TGCCATGGATAGAGGTGATCATGAGACCCTCAAGGGTCCACCCAACGATGCCGTGGACGTGCTG
>S4_19558530_22
AGCCATGGATAGAGGTGATCATGAGACCCTCAAGGGTCCACCCAACGATGCCGTGGACGTGCTG
>S4_19558530_23
AGCCATGGATAGAGGTGACCATGAGACCCTCAAGGGTCCACCCAACGATGCCGTGGACGTGCTG
>S4_19558530_24
AGCCATGGATAGAGGTGATCATGAGACCCTCAAGGGTCCGCCCAACGATGCAGTGGACGTGCTG
>S4_19558530_25
AGCCATGGATAGAGGTGATCATGAGCCCCTCAAGGGTCCCCCCAACGATGCAGTGGACGTGCTG
>S4_19558530_26
AGCCATGGATAGAGGTGATCATGAGACCCTCAAGGGTCCCCCCAACGATGCAGTGGACGTGCTG
>S4_19558530_27
AGCCATGGATAGAGGTGATCATGAGTCCCTCAAGGGTCCACCCAACGATGCAGTGGACGTGCTG
>S4_19558530_28
AGCCATGGATAGAGGTGATCATGAGGCCCTCAAGGGTCCACCCAACGATGCAGTGGACGTGCTG
>S4_19558530_29
AGCCATGGATAGAGGTGATCATGAGCCCCTCAAGGGTCCACCCAACGATGCAGTGGACGTGCTG
>S4_19558530_30
TGCCATGGATAGAGGTGATCATGAGACCCTCAAGGGTCCACCCAACGATGCAGTGGACGTGCTG
>S4_19558530_31
GGCCATGGATAGAGGTGATCATGAGACCCTCAAGGGTCCACCCAACGATGCAGTGGACGTGCTG
>S4_19558530_32
AGCCATGGATAGAGGTGATCATGAGACCCTCAAGGGTCCACCCAACGATGCAGTGGACGTGCTG
>S4_19558530_33
AGCCATGGATAGAGGTGACCATGAGACCCTCAAGGGTCCACCCAACGATGCAGTGGACGTGCTG
>S4_19736889_1
CAGCAACAACAAGAGCATCAACAGAAACAAGAACAGGAAAATTCAGACACCGGGAGAGATGAAA
>S4_19736889_2
CAGCAACAACAAGAGCATCAACAGAAACAAGAACAGGAAAATTCAGACACCGGGAGCGATGAAA
>S4_19736889_3
CAGCAACAACAAGAGCATCAACAGAAACAAGAACAGGAAAATTCAGACACCGGGAGGGATGAAA
>S4_19736889_4
CAGCAACAACAAGAGCATCAACAGAAACAAGAACAGGAAAATTCAGACACCGGGAGTGATGAAA
>S4_19736889_5
CAGCAACAACAAGAGCATCAGCAGAAACAAGAACAGGAAAATTCAGACACCAGGAGAGATGAAA
>S4_19736889_6
CAGCAACAACAAGAGCATCAGCAGAAACAAGAACAGGAAAATTCAGACACCAGGAGCGATGAAA
>S4_19736889_7
CAGCAACAACAAGAGCATCAGCAGAAACAAGAACAGGAAAATTCAGACACCAGGAGGGATGAAA
>S4_19736889_8
CAGCAACAACAAGAGCATCAGCAGAAACAAGAACAGGAAAATTCAGACACCAGGAGTGATGAAA
>S4_19736889_9
ACAACAAGAGCATCAACAGAAACAAGAACAGGAAAATTCAGACGCCGGGAGTGATGAAACGCTG
>S4_19736889_10
ACAACAAGAGCATCAACAGAAACAAGAACAGGAAAATTCAGACCCCGGGAGTGATGAAACGCTG
>S4_19736889_11
ACAACAAGAGCATCAACAGAAACAAGAACAGGAAAATTCAGACACCGGGAGTGATGAAACGCTG
>S4_19736889_12
ACAACAAGAGCATCAGCAGAAACAAGAACAGGAAAATTCAGACGCCAGGAGTGATGAAACGCTG
>S4_19736889_13
ACAACAAGAGCATCAGCAGAAACAAGAACAGGAAAATTCAGACCCCAGGAGTGATGAAACGCTG
>S4_19736889_14
ACAACAAGAGCATCAGCAGAAACAAGAACAGGAAAATTCAGACACCAGGAGTGATGAAACGCTG
>S4_20016288_1
CAGCATCCCATGCATCAATCGGGGCTTGCTTGTTGATCGGATGCTACATGTTGTATGATGAATG
>S4_20016288_2
CAGCATCCCATGCATCAATCGGGGGTTGCTTGTTGATCGGATGCTACATGTTGTATGATGAATG
>S4_20016288_3
CAGCATCCCATGCATCAATCGGGGTTTGCTTGTTGATCGGATGCTACATGTTGTATGATGAATG
>S4_20016288_4
CAGCATCCCATGCATCAATCGGGGTTTGCTTGTTTATCGGATGCTACATGTTGTATGATGAATG
>S4_20016288_5
CAGCATCCCATGCATCAATCGGGGTTTGCTTGTTTATCGGATGCTG
>S4_20016288_6
CATGCATCAATCGGGGTTTGCTTGTTTATCGGATGCTACATGTTGTATGATGAATGGGACGCTG
>S4_20016288_7
CATGCATCAATCGGGGTTTGCTTGTTGATCGGATGCTACATGTTGTATGATGAATGGAACGCTG
>S4_20146063_1
CAGCAAAACCAAAAGGAGATTGAGTTTCTTACTACTCGTTTATTGGCAATGGAAGAAGAAACAA
>S4_20146063_2
CAGCAAAACCAAAAGGAGATTGAGTTTCTTACTACTCGTTTATTGGCAATGGAAGACGAAACAA
>S4_20146063_3
TTTCTTACTTCTCGTTTATTGGCAATGGAAGACGAAACAAAGATGCTGAAAGAAGCTTTGGCTG
>S4_20146063_4
TTTCTTACTACTCGTTTATTGGCAATGGAAGACGAAACAAAGATGCTGAAAGAAGCTTTGGCTG
>S4_20146063_5
TTTCTTACTTCTCGTTTATTGGCAATGGAAGAAGAAACAAAGATGCTGAAAGAAGCTTTGGCTG
>S4_20146063_6
TTTCTTACTACTCGTTTATTGGCAATGGAAGAAGAAACAAAGATGCTGAAAGAAGCTTTGGCTG
>S4_20396066_1
CTGCAATCAGCCGGAAGGATTCGTCAGCCGATGAGTTCATGAGGATCCACGCAG
>S4_20396066_2
CTGCAATCAGCCGGAAGGATTCGTCAGCCGATGAGTTCATGAGGATCCACGCTG
>S4_20396066_3
CTGCGATCAGCCGGAAGGATTCGCCAGCCGATGAGTTCATGAGGATCCACGCAG
>S4_20396066_4
CTGCGATCAGCCGGAAGGATTCGTCAGCCGATGAGGTCATGAGGATCCACGCAG
>S4_20396066_5
CTGCGATCAGCCGGAAGGATTCGTCAGCCGATGAGTTCATGAGGATCCACGCAG
>S4_20396066_6
CTGCGATCAGCCGGAAGGATTCGTCAGCCGATGGGTTCATGAGGATCCACGCAG
>S4_20396066_7
CTGCAATCAGCCGGAAGGATTCGTCAGCCGATGAGTTCATGAGGATCCACGCTG
>S4_20396066_8
CTGCGATCGGCCGGAAGGATTCGTCAGCCGATGAGTTCATGAGGATCCACGCAG
>S4_20396066_9
CTGCGATCAGCCGGAAGGATTCGTCAGCCGATGAGTTCATGAGGATCCACGCAG
>S4_20396066_10
CTGCAATCAGCCGGAAGGATTCGTCAGCCGATGAGTTCATGAGGATCCACGCAG
>S4_20376486_1
CAGCCACTCTACACGCGCATCAATTGGAGGAACATGACTCTGATAAGTGGCAACAGCGGTCACA
>S4_20376486_2
CAGCCACTCTACACGCGCATCAATTGGAGGAACATGACTCTGATAAGTGGCGACAGCGGTCACA
>S4_20376486_3
CAGCCACTCTACACGTGCATCAATTGGAGGAACATGACTCTGATAAGTGGCAACAGCGGCCACA
>S4_20376486_4
CAGCCACTCTACACGTGCATCAATTGGAGGAACATGACTCTGATAAGTGGCAACAGCGGTCACA
>S4_20376486_5
CAGCCACTCTACACGTGCATCAATTGGAGGAACATGACTCTGATAAGTGGCGACAGCGGTCACA
>S4_20376486_6
CAGCCACTCTACACGTGCATCAATTGGGGGAACATGACTCTGATAAGTGGCGACAGCGGTCACA
>S4_20376486_7
ACTCTACACGTGCATCAATTGGAGGAACATGCCTCTGATAAGTGGCGACAGCGGTCACAGGCTG
>S4_20376486_8
TCTCTACACGTGCATCAATTGGAGGAACATGACTCTGATAAGTGGCGACAGCGGTCACAGGCTG
>S4_20376486_9
GCTCTACACGTGCATCAATTGGAGGAACATGACTCTGATAAGTGGCGACAGCGGTCACAGGCTG
>S4_20376486_10
CCTCTACACGTGCATCAATTGGAGGAACATGACTCTGATAAGTGGCGACAGCGGTCACAGGCTG
>S4_20376486_11
ACTCTACACGTGCATCAATTGGAGGAACATGACTCTGATAAGTGGCGACAGCGGTCACAGGCTG
>S4_20376486_12
ACTCTACACGTGCATCAATTGGAGGAACATGGCTCTGATAAGTGGCGACAGCGGTCACAGGCTG
>S4_20376486_13
TCTCTACACGTGCATCAATTGGAGGAACATGACTCTGATAAGTGGCAACAGCGGTCACAGGCTG
>S4_20376486_14
GCTCTACACGTGCATCAATTGGAGGAACATGACTCTGATAAGTGGCAACAGCGGTCACAGGCTG
>S4_20376486_15
ACTCTACACGTGCATCAATTGGAGGAACATGACTCTGATAAGTGGCAACAGCGGTCACAGGCTG
>S4_20376486_16
ACTCTACACGTGCATCAATTGGAGGAACATGGCTCTGATAAGTGGCAACAGCGGTCACAGGCTG
>S4_20476409_1
CAGCAGATGCACCCTACTACCCATCCAGGCCCAGCCCAAGGGTCATCACGCCCATGGCTG
>S4_20476409_2
CAGCAGATGCACCCTACTAGCCATCCAGGCCCAGCCCAAGGGACATCACGCCCATGGCTG
>S4_20476409_3
CAGCAGATGCACCCTACTAGCCATCCAGGCCCAGCCCAAGGGCCATCACGCCCATGGCTG
>S4_20476409_4
CAGCAGATGCACCCTACTAGCCATCCAGGCCCAGCCCAAGGGGCATCACGCCCATGGCTG
>S4_20476409_5
CAGCAGATGCACCCTACTAGCCATCCAGGCCCAGCCCAAGGGTCATCACGCCCATGGCCGAGAT
>S4_20476409_6
CAGCAGATGCACCCTACTAGCCATCCAGGCCCAGCCCAAGGGTCATCACGCCCATGGCTG
>S4_20476409_7
CAGCAGATGCACCCTACTAGCCATTCAGGCCCAGCCCAAGGGACATCACGCCCATGGCTG
>S4_20476409_8
CAGCAGATGCACCCTACTAGCCATTCAGGCCCAGCCCAAGGGCCATCACGCCCATGGCTG
>S4_20476409_9
CAGCAGATGCACCCTACTAGCCATTCAGGCCCAGCCCAAGGGGCATCACGCCCATGGCTG
>S4_20476409_10
CAGCAGATGCACCCTACTAGCCATTCAGGCCCAGCCCAAGGGTCATCACGCCCATGGCAG
>S4_20476409_11
CAGCAGATGCACCCTACTAGCCATTCAGGCCCAGCCCAAGGGTCATCACGCCCATGGCTG
>S4_20476409_12
CAGCAGATGCACCCTTCTAGCCATTCAGGCCCAGCCCAAGGGTCATCACGCCCATGGCTG
>S4_20476409_13
CAGCAGATGCACCCTGCTAGCCATTCAGGCCCAGCCCAAGGGTCATCACGCCCATGGCTG
>S4_20476409_14
CAGCAGATGCACCCTCCTAGCCATTCAGGCCCAGCCCAAGGGTCATCACGCCCATGGCTG
>S4_20476409_15
CAGCAGATGCTCCCTACTAGCCATTCAGGCCCAGCCCAAGGGTCATCACGCCCATGGCTG
>S4_20476409_16
CAGCAGATGCGCCCTACTAGCCATTCAGGCCCAGCCCAAGGGTCATCACGCCCATGGCTG
>S4_20476409_17
CAGCAGATGCCCCCTACTAGCCATTCAGGCCCAGCCCAAGGGTCATCACGCCCATGGCTG
>S4_20476409_18
CAGCAGATGCACCCTACTAGCCATTCAGGCCCAGCCCAAGGGTCATCACGCCCATGGCTG
>S4_20476409_19
CAGCAGATGCACCCTGCTAGCCATCCAGGCCCAGCCCAAGGGTCATCACGCCCATGGCTG
>S4_20476409_20
CAGCAGATGCACCCTCCTAGCCATCCAGGCCCAGCCCAAGGGTCATCACGCCCATGGCTG
>S4_20476409_21
CAGCAGATGCTCCCTACTAGCCATCCAGGCCCAGCCCAAGGGTCATCACGCCCATGGCTG
>S4_20476409_22
CAGCAGATGCGCCCTACTAGCCATCCAGGCCCAGCCCAAGGGTCATCACGCCCATGGCTG
>S4_20476409_23
CAGCAGATGCCCCCTACTAGCCATCCAGGCCCAGCCCAAGGGTCATCACGCCCATGGCTG
>S4_20476409_24
CAGCAGATGCACCCTACTAGCCATCCAGGCCCAGCCCAAGGGTCATCACGCCCATGGCTG
>S4_20476409_25
CAGCAGATGCACCCTACTACCCATCCAGGCCCAGCCCAAGGGTCATCACGCCCATGGCTG
>S4_20476409_26
CAGCAGATGCACCCTACTAGCCACCCAGGCCCAGCCCAAGGGTCATCACGCCCATGGCTG
>S4_20476409_27
ATCTCGGCAGATGCACCCTACTAGCCATCCAGGCCCAGCCCAAGGGTCATCACGCCCATGGCTG
>S4_20482368_1
CAGCACACAGATCAAGAACATGATCTCCCTCAGAGACATTTAAAGCTGAAACAGCCGCCCCAGA
>S4_20482368_2
CAGCACACAGATCAAGAACATGATCTCCCTCAAAGACGTTTAAAGCAGAAACAGCCGCCCCAGA
>S4_20482368_3
CAGCACACAGATCAAGAACATGATCTCCCTCAAAGACGTTTAAAGCTGAAACAGCCGCCCCAGA
>S4_20482368_4
CACAGATCAAGAACATGATCTCCCTCAAAGGCGTTTAAAGCTGAAACAGCCGCCCCAGAAGCTG
>S4_20482368_5
CACAGATCAAGAACATGATCTCCCTCAAAGCCGTTTAAAGCTGAAACAGCCGCCCCAGAAGCTG
>S4_20482368_6
CACAGATCAAGAACATGATCTCCCTCAAAGACGTTTAAAGCTGAAACAGCCGCCCCAGAAGCTG
>S4_20482368_7
CACAGATCAAGAACATGATCCCCCTCAAAGACGTTTAAAGCTGAAACAGCCGCCCCAGAAGCTG
>S4_20482368_8
CACAGATCAAGAACATGATCTCCCTCAGAGACATTTAAAGCTGAAACAGCCGCCCCAGAAGCTG
>S4_20482368_9
CACAGATCAAGAACATGACCTCCCTCAGAGACATTTAAAGCTGAAACAGCCGCCCCAGAAGCTG
>S4_20482368_10
CACAGATCAAGAACATGATCCCCCTCAGAGACATTTAAAGCTGAAACAGCCGCCCCAGAAGCTG
>S4_20482368_11
CACAGATCAAGAACATGATCTCCCTCAAAGACGTTTAAAGCAGAAACAGCCGCCCCAGAAGCTG
>S4_20619675_1
CAGCAGTAGCAGTAGTATTAGTTGTGATGGAGATGATGATCCTAATAGGGAGATGGGTTGGGGA
>S4_20619675_2
CAGCAGTAGCAGTAGTATTAGTTGTGATGGAGATGATGATCCTAATAGGGAGGTGGGTTGGGGA
>S4_20619675_3
CAGCAGTAGCAGTAGTATTAGTTGTGATGGCGATGATGATCCTAATAGGGAGATGGGTTGGGGA
>S4_20619675_4
CAGCAGTAGCAGTAGTATTAGTTGTGATGGCGATGATGATCCTAATAGGGAGGTGGGTTGGGGA
>S4_20619675_5
CAGCAGTAGCAGTAGTATTAGTTGTGATGGGGATGATGATCCTAATAGGGAGATGGGTTGGGGA
>S4_20619675_6
CAGCAGTAGCAGTAGTATTAGTTGTGATGGGGATGATGATCCTAATAGGGAGGTGGGTTGGGGA
>S4_20619675_7
CAGCAGTAGCAGTAGTATTAGTTGTGATGGTGATGATGATCCTAATAGGGAGATGGGTTGGGGA
>S4_20619675_8
CAGCAGTAGCAGTAGTATTAGTTGTGATGGTGATGATGATCCTAATAGGGAGGAGGGTTGGGGA
>S4_20619675_9
CAGCAGTAGCAGTAGTATTAGTTGTGATGGTGATGATGATCCTAATAGGGAGGCGGGTTGGGGA
>S4_20619675_10
CAGCAGTAGCAGTAGTATTAGTTGTGATGGTGATGATGATCCTAATAGGGAGGGGGGTTGGGGA
>S4_20619675_11
CAGCAGTAGCAGTAGTATTAGTTGTGATGGTGATGATGATCCTAATAGGGAGGTGGGTTGGGGA
>S4_20619675_12
TAGTTGTGATGGTGATGATGATCCTAATAGGGAGGTGGGTTGGGGATTCCGGGGGCTCCGGCTG
>S4_20619675_13
TAGTTGTGATGGTGATGATGATCCTAATAGGGAGGTGGGTTGGGGATCCCGGGGGCTCCGGCTG
>S4_20619675_14
TAGTTGTGATGGTGATGATGATCCTAATAGGGAGGTGGGTTGGGGATACCGGGGGCTCCGGCTG
>S4_20619675_15
TAGTTGTGATGGTGATGATGATCCTAATAGGGAGGTGGGTTGGGGAGACCGGGGGCTCCGGCTG
>S4_20619675_16
TAGTTGTGATGGTGATGATGATCCTAATAGGGAGATGGGTTGGGGAGACCGGGGGCTCCGGCTG
>S4_20708456_1
CAGCATGCAAGTCTCGGAGGAGGCCCCATTTGGTTTCCCTTGGCAAACCTGGATACATTTATGA
>S4_20708456_2
CAGCATGCAAGTCTCGGAGGAGGCCCCATTTGGTTTCCCTTGGCAAACCTGGATAGATTTATGA
>S4_20708456_3
CAGCATGCAAGTCTCGGAGGCGGCCCCATTTGGTTTCCCTTGGCAAACCTGGATACATTTATGA
>S4_20708456_4
CAGCATGCAAGTCTCGGAGGCGGCCCCATTTGGTTTCCCTTGGCAAACCTGGATAGATTTATGA
>S4_20708456_5
CAGCATGCAAGTCTCGGAGGGGGCCCCATTTGGTTTCCCTTGGCAAACCTGGATACATTTATGA
>S4_20708456_6
CAGCATGCAAGTCTCGGAGGGGGCCCCATTTGGTTTCCCTTGGCAAACCTGGATAGATTTATGA
>S4_20708456_7
CAGCATGCAAGTCTCGGAGGTGGCCCCATTTGGTTTCCCTTGGCAAACCTGGATACATTTATGA
>S4_20708456_8
CAGCATGCAAGTCTCGGAGGTGGCCCCATTTGGTTTCCCTTGGCAAACCTGGATAGATTTATGA
>S4_20708456_9
GCAAGTCTCGGAGGTGGCCCCATTTGGTTTCCCTTGGCAAACCTGGATAGATTTATGAAAGCAG
>S4_20708456_10
GCAAGTCTCGGAGGTGGCCCCATTTGGTTTCCCTTGGCAACCCTGGATACATTTATGAAAGCAG
>S4_20708456_11
GCAAGTCTCGGAGGTGGCCCCATTTGGTTTCCCTTGGCAAACCTGGATACATTTATGAAAGCAG
>S4_20834667_1
CAGCAGTGTTGAGATGGGCTAAAGAGGAAATTATGAGTCAAGCGGCAGTAGCAGTAGAGGCGGT
>S4_20834667_2
CAGCAGTGTTGAGATGGGCTAAAGAGGCAATTATGAGTCAAGCGGCAGTAGCAGTAGAGGCGGT
>S4_20834667_3
CAGCAGTGTTGAGATGGGCTAAAGAGGGAATTATGAGTCAAGCGGCAGTAGCAGTAGAGGCGGT
>S4_20834667_4
CAGCAGTGTTGAGATGGGCTAAAGAGGTAATTATGAGTCAAGCGGCAGTAGCAGTAGAGGCGGG
>S4_20834667_5
CAGCAGTGTTGAGATGGGCTAAAGAGGTAATTATGAGTCAAGCGGCAGTAGCAGTAGAGGCGGT
>S4_20834667_6
CAGCAGTGTTGAGATGGGCTACAGAGGCAATTATGAGTCAAGCGGCAGTAGCAGTAGAGGTGGT
>S4_20834667_7
CAGCAGTGTTGAGATGGGCTACAGAGGGAATTATGAGTCAAGCGGCAGTAGCAGTAGAGGTGGT
>S4_20834667_8
CAGCAGTGTTGAGATGGGCTACAGAGGTAATTATGAGTCAAGCGGCAGTAGCAGTAGAGGAGGT
>S4_20834667_9
CAGCAGTGTTGAGATGGGCTACAGAGGTAATTATGAGTCAAGCGGCAGTAGCAGTAGAGGCGGT
>S4_20834667_10
CAGCAGTGTTGAGATGGGCTACAGAGGTAATTATGAGTCAAGCGGCAGTAGCAGTAGAGGGGGT
>S4_20834667_11
CAGCAGTGTTGAGATGGGCTACAGAGGTAATTATGAGTCAAGCGGCAGTAGCAGTAGAGGTGGT
>S4_20834667_12
CTACAGAGGTAATTATGAGTCAAGCGGCAGTAGCAGTAGAGGTGGTATAAAATGGCAATGGCAG
>S4_20834667_13
CTAAAGAGGTAATTATGAGTCAAGCGGCAGTAGCAGTAGAGGCGGTATAAAATGGCAATGGCAG
>S4_21125912_1
CTGCTCCGGGCCACCTCTCTTCTTTTGAGCCTTGAATTCTGCGATGATTTTCATACCATCAACG
>S4_21125912_2
CTGCTCCGGGCCACCTCTCTTCTTTTGAGCGTTGAATTCTGCGATGATTTTCATACCATCAACG
>S4_21125912_3
CTGCTCCGGGTCACCTCTCTTCTTTTGAGCCTTGAATTCTGCGATGATTTTCATACCATCAACG
>S4_21125912_4
CTGCTCCGGGTCACCTCTCTTCTTTTGAGCGTTGAATTCTGCGATGATTTTCATACCATCAACG
>S4_21125912_5
CTGCTCCGGGTCATCTCTCTTCTTTTGAGCCTTGAATTCTGCGATGATTTTCATACCATCAACG
>S4_21125912_6
CTCTCTTCTTTTGAGCCTTGAATTCTGCGATGATTTTCATGCCATCAACGGAGAGCTTTGGCTG
>S4_21125912_7
CTCTCTTCTTTTGAGCGTTGAATTCTGCGATGATTTTCATACCATCAACGGAGAGCTTTGGCTG
>S4_21125912_8
CTCTCTTCTTTTGAGCCTTGAATTCTGCGATGATTTTCATACCATCAACGGAGAGCTTTGGCTG
>S4_21070589_1
CAGCTAGTAACCATTCTTTCCATCTACCTTGTCCACAGCATTGATATCAACGTTGTGTTTCAAC
>S4_21070589_2
CAGCTAGTAACCATTCTTTCCATCTACCTTGTCCACAGCATTGATATCAACGTTGTGTTTCAAG
>S4_21070589_3
ACAGCATTGATATCAACGTTGTGTTTCAAGAAAGCATCCATGAGGTAAAATTCCCCTGATGCAG
>S4_21070589_4
ACAGCATTGATATCAACGTTGTGTTTCAACAAAGCATCCATGAGGTAAAATTCCCCTGATGCAG
>S4_21070589_5
CAGCATTGATATCAACGTTGTGTTTCAACAAAGCATCCATGAGGTAAAATTCCCCTGATGCAG
>S4_21192525_1
CAGCGGAGGAGATGAAGGACTTCGCGATCATTTCCTTCTCCATCTTTACCTATCGGCAGTGGAT
>S4_21192525_2
CAGCGGAGGAGATGAAGGACTTCGCGATCATTTCCTTCTCCATCTTTACCTATCGGGAGTGGAT
>S4_21192525_3
CAGCGGAGGAGATGAAGGACTTCGCGATCATTTCCTTCTCCATCTTTACCTATCGGTAGGGGAT
>S4_21192525_4
CAGCGGAGGAGATGAAGGACTTCGCGATCATTTCCTTCTCCATCTTTACCTATCGGTAGTGGAT
>S4_21192525_5
CAGCGGAGGAGATGAGGGACTTCGCGATCATTTCCTTCTCCATCTTTACCAGTGGGTAGTGGAT
>S4_21192525_6
GGGACTTCGCGATCATTTCCTTCTCCATCTTTTCCAGTGGGTAGTGGATGAGTTGATGTTGCTG
>S4_21192525_7
GGGACTTCGCGATCATTTCCTTCTCCATCTTTGCCAGTGGGTAGTGGATGAGTTGATGTTGCTG
>S4_21192525_8
GGGACTTCGCGATCATTTCCTTCTCCATCTTTCCCAGTGGGTAGTGGATGAGTTGATGTTGCTG
>S4_21192525_9
GGGACTTCGCGATCATTTCCTTCTCCATCTTTACCAGTGGGTAGTGGATGAGTTGATGTTGCTG
>S4_21192525_10
AGGACTTCGCGATCATTTCCTTCTCCATCTTTTCCTATCGGTAGTGGATGAGTTGATGTTGCTG
>S4_21192525_11
AGGACTTCGCGATCATTTCCTTCTCCATCTTTGCCTATCGGTAGTGGATGAGTTGATGTTGCTG
>S4_21192525_12
AGGACTTCGCGATCATTTCCTTCTCCATCTTTCCCTATCGGTAGTGGATGAGTTGATGTTGCTG
>S4_21192525_13
AGGTCTTCGCGATCATTTCCTTCTCCATCTTTACCTATCGGTAGTGGATGAGTTGATGTTGCTG
>S4_21192525_14
AGGACTTCGCGATCATTTCCTTCTCCATCTTTACCTATCGGTAGTGGATGAGTTGATGTTGCTG
>S4_21609026_1
CAGCTAAGTGTCCCTGAATAAGCTTGAAGAACCTCATTAACTGATTCTTCTCCGTCAGAGAGAG
>S4_21609026_2
CAGCTAAGTGTCCCTGAATAAGCTTGAAGAACCTCATTAACTGATTCTTCTCCGTCAGCGAGAG
>S4_21609026_3
TTGAAGAACCTCATTAACTGATTCTTCTCCGTCAGCGAGAGGCTCCGATCTTTGAATATCGCAG
>S4_21609026_4
TTGAAGAACCTCATTAACTGATTCTTCTCCGTCAGAGAGAGGCTCCGATCTTTGAATATCGCAG
>S4_21609026_5
TTGAAGAACCTCATTAACTGATTCTTCTCCGTCAGCGAGAGCCTCCGATCTTTGAATATCGCAG
>S4_21609026_6
TTGAAGAACCTCATTAACTGATTCTTCTCCGTCAGCGAGAGACTCCGATCTTTGAATATCGCAG
>S4_21609026_7
TTGAAGAACCTCATTAACTGATTCTTCTCCGTCAGAGAGAGACTCCGATCTTTGAATATCGCAG
>S4_21780964_1
CAGCATAGAATTTTCTTACCAAACAGGAATTTTCTCGCCAAACATGACATCAATTTCCGTCCAT
>S4_21780964_2
CAGCATAGAATTTTCTTACCAAACAGTAATTTTCTCGCCAAACATGACATCAATTTCCGTCCAT
>S4_21780964_3
GGAATTTTCTCGCCAAACATGACATCAATTTCCGTCCATCATACATGGTTATCATGGGCGGCTG
>S4_21780964_4
GTAATTTTCTCGCCAAACATGACATCAATTTCCGTCCATCATACATGGCTATCATGGGCGGCTG
>S4_22841476_1
CAGCAATGGCGCAGTGACTTCTTCAGATTATCCAATTGATTCATCTTTGTCTGATCAGATTGAA
>S4_22841476_2
CAGCAATGGTGCAGTGACTTCTTCAGATTATCCAATTGATTCATCTTTGTCTGACCAGGTTGAA
>S4_22841476_3
CAGCAATGGTGCAGTGACTTCTTCAGATTATCCAATTGATTCATCTTTGTCTGATCAGATTGAA
>S4_22841476_4
TTCATCTTTGTCTGATCAGATTGAAAGTGAGAACATGGTATTGGAGCTGGAAATGATTGAGCTG
>S4_22841476_5
TTCATCTTTGTCTGACCAGGTTGAAAGTGAGAACATGATATTGGAGCTGGAAATGATTGAGCTG
>S4_22856230_1
CTGCAAGGGTTCATGTGCAATTTGCATGGAGGGTTTCTTCACCATTTCACTTCACAATTTGCTT
>S4_22856230_2
CTGCAAGGGTTCATGTGCAATTTGCATGGAGGGTTTCTTCACCATTTTACTTCACAATTTGCTT
>S4_22856230_3
CTGCAAGGGTTCATGTGCAATTTGCATGGAGGTTTTCTTCACCATTTCACTTCACAATTTGCTT
>S4_22856230_4
CTGCAAGGGTTCATGTGCAATTTGCATGGAGGTTTTCTTCACCATTTTACTTCACAATTTGCTT
>S4_22856230_5
CTGCAAGGGTTCATGTGCAATTTGCATGGAGGCTTTCTTCACCATTTCACTTCACAATTTGCTT
>S4_22856230_6
CTGCAAGGGTTCATGTGCAATTTGCATGGAGGCTTTCTTCACCATTTTACTTCACAATTTGCTT
>S4_22856230_7
ATTTGCATGGAGGTTTTCTTCACCATTTTACTTCACAATTTGCTTGGACATTGCTACTTTGCTG
>S4_22856230_8
ATTTGCATGGAGGTTTTCTTCCCCATTTCACTTCACAATTTGCTTGGACATTGCTACTTTGCTG
>S4_22856230_9
ATTTGCATGGAGGTTTTCTTCACCATTTCACTTCACAATTTGCTTGGACATTGCTACTTTGCTG
>S4_23253534_1
CAGCAATTTCTCCAATCTCAATATTCTTGTGCATCAAACAACCAGCAAGCAGGGCACCCCAAAC
>S4_23253534_2
CAGCAATTTCTCCAATCTCAATATTCTTGTGCATCAAACAACCAGCCAGCAGGGCACCCCAAAC
>S4_23253534_3
CAGCAATTTCTCCAGTCTCAATATTCTTGTGCATCAAACAACCAGCCAGCAGGGCACCCCAAAC
>S4_23253534_4
ATCTCAATATTCTTGTGCATCAAACAACCAGCCAGCAGGGCACCCCAAACTCTTGCTGTTGCTG
>S4_23253534_5
ATCTCAATATTCTTGTGCATCAAACAACCAGCCAGCAGGGCACCCCAAACGCTTGCTGTTGCTG
>S4_23253534_6
ATCTCAATATTCTTGTGCATCAAACAACCAGCAAGCAGGGCACCCCAAACGCTTGCTGTTGCTG
>S4_23253534_7
ATCTCAATATTCTTGTGCATCAAACAACCAGCCAGCAGGGCACCCCAAACCCTTGCTGTTGCTG
>S4_23253534_8
ATCTCAATATTCTTGTGCATCAAACAACCAGCAAGCAGGGCACCCCAAACCCTTGCTGTTGCTG
>S4_23253534_9
ATCTCAATATTCTTGTGCATCAAACAACCAGCCAGCAGGGCTCCCCAAACACTTGCTGTTGCTG
>S4_23253534_10
ATCTCAATATTCTTGTGCATCAAACAACCAGCCAGCAGGGCGCCCCAAACACTTGCTGTTGCTG
>S4_23253534_11
ATCTCAATATTCTTGTGCATCAAACAACCAGCAAGCAGGGCGCCCCAAACACTTGCTGTTGCTG
>S4_23253534_12
ATCTCAATATTCTTGTGCATCAAACAACCAGCCAGCAGGGCCCCCCAAACACTTGCTGTTGCTG
>S4_23253534_13
ATCTCAATATTCTTGTGCATCAAACAACCAGCAAGCAGGGCCCCCCAAACACTTGCTGTTGCTG
>S4_23253534_14
ATCTCAATATTCTTGTGCATCAAACACCCAGCCAGCAGGGCACCCCAAACACTTGCTGTTGCTG
>S4_23253534_15
ATCTCAATATTCTTGTGCATCAAACAACCAGCCAGCAGGGCACCCCAAACACTTGCTGTTGCTG
>S4_23253534_16
ATCTCAATATTCTTGTGCACCAAACAACCAGCCAGCAGGGCACCCCAAACACTTGCTGTTGCTG
>S4_23253534_17
ATCTCAATATTCTTGTGCATCAAACAACCAGCAAGCAGGGCACCCCAAACACTTGCTGTTGCTG
>S4_23556631_1
CAGCTCTCTGGGACGGCAATTTCATGTTTGCCCTATTCTTGGGGATGCTCTCAGCTTTAATGTG
>S4_23556631_2
CAGCTCTCTGGGACGGGAATTTCATGTTTGTCCTATTCTTGGGGATGCTCTCAGCTTTAATGTG
>S4_23556631_3
GGCAATTTCATGTTTGCCCTATTCTTGGGGATGCTCTCAGCTTTAATGTGTGTGTTCATAGCTG
>S4_23556631_4
GGGAATTTCATGTTTGTCCTATTCTTGGGGATGCTCTCAGCTTTAATGTGGGTGTTCATAGCTG
>S4_23839694_1
CTGCTCGTAGTTCTCAAATGCGTTGATGATGTGGTCAGATTGAGCTTGGGTCCTGTTGAGGGCT
>S4_23839694_2
CTGCTCGTAGTTCTCAAATGCGTTGATGATGTGGTCGGATTGAGCTTGGGTCCTGTTGAGGGCT
>S4_23839694_3
GTAGTTCTCAAATGCGTTGATGATGTGGTCGGATTGAGCTTGGGTCCTGTTGAGGGCTGGGCAG
>S4_23839694_4
GTAGTTCTCAAATGCGTTGATGATGTGGTCAGATTGAGCTTGGGTCCTGTTGAGGGCTGGGCAG
>S4_23891111_1
CAGCACCAACAGCCTGGGGAATTTGTGTCCTGGGAAAAAACAGTTAAAGATTATTGTGGCTG
>S4_23891111_2
CAGCACCAACAGCCTGGGGAATTTGTGTCCTGGGAGAAAACAGTTAAAGATTATTGTGGCAG
>S4_23891111_3
CAGCACCAACAGCCTGGGGAATTTGTGTCCTGGGAGAAAACAGTTAAAGATTATTGTGGCTG
>S4_23891111_4
CAGCACCAACAGCCTGGGGAATTTGTGTCCTGGGAGAAAACAGTTAAAGATTATTGTGGCTG
>S4_23891111_5
CAGCACCAACAGCCTGGGGAATTTGTGTCCTGGGAAAAAACAGTTAAAGATTATTGTGGCTG
>S4_23891111_6
CTCGGCACCAACAGCCTGGGGAATTTGTGTCCTGGGAGAAAACAGTTAAAGATTATTGTGGCTG
>S4_24028647_1
CTGCAAATACAGGAAAGATGGAGAGACGAAAACCAAGTGAAAATGACTCACTTTGGCGTAGCTA
>S4_24028647_2
CTGCAAATACAGGAAAGATGGAGAGACGAAAACCAAGTGAAAATGACTCACTTTGGTGTAGCTA
>S4_24028647_3
CTGCAAATTCAGGAAAGATGGAGAGACGAAAACCAAGTGAAAATGACTCACTTTGGCGTAGCTA
>S4_24028647_4
CTGCAAATTCAGGAAAGATGGAGAGACGAAAACCAAGTGAAAATGACTCACTTTGGTGTAGCTA
>S4_24028647_5
ATTCAGGAAAGATGGAGAGACGAAAACCAAGTGAAAATGACTCTCTTTGGTGTAGCTACTGCTG
>S4_24028647_6
ATTCAGGAAAGATGGAGAGACGAAAACCAAGTGAAAATGACTCGCTTTGGTGTAGCTACTGCTG
>S4_24028647_7
ATTCAGGAAAGATGGAGAGACGAAAACCAAGTGAAAATGACTCCCTTTGGTGTAGCTACTGCTG
>S4_24028647_8
ATACAGGAAAGATGGAGAGACGAAAACCAAGTGAAAATGACTCCCTTTGGTGTAGCTACTGCTG
>S4_24028647_9
ATTCAGGAAAGATGGAGAGACGAAACCCAAGTGAAAATGACTCACTTTGGTGTAGCTACTGCTG
>S4_24028647_10
ATTCAGGAAAGATGGAGAGACGAAAACCAAGTGAAAATGACTCACTTTGGTGTAGCTACTGCTG
>S4_24028647_11
ATACAGGAAAGATGGAGAGACGAAAACCAAGTGAAAATGACTCACTTTGGTGTAGCTACTGCTG
>S4_24028647_12
ATACAGGAAAGATGGAGAGACGAAAACCAAGTGAAAATGACTCACTTTGGCGTAGCTACTGCTG
>S4_24242954_1
CTGCATTCTTAACACTGCCAACACCTCCTCCTCCACTGGCCCCAGCAACACTACCACCTCCTCC
>S4_24242954_2
CTGCATTCTTAACACTGCCAACACCTCCTCCTCCACTGGCCCCAGGAACACTACCACCTCCTCC
>S4_24242954_3
CTGCATTCTTAACACTGCCAACACCTCCTCCTCCACTGGCCCCAGTAACACTACCACCTCCTCC
>S4_24242954_4
CTGCATTCTTAACACTGCCAACACCTCCTCCTCCACTGGCCCCAGTAACGCTACCACCTCCTCC
>S4_24242954_5
CTGCATTCTTAACACTGCCAACACCTCCTCCTCCACTGGGCCCAGTAACACTACCACCTCCTCC
>S4_24242954_6
CTGCATTCTTAACACTGCCAACACCTCCTCCTCCCCTGGGCCCAGTAACACTACCACCTCCTCC
>S4_24242954_7
CTGCATTCTTAGCACTGCCAACACCTCCTCCTCCACTGGGCCCAGTAACACTACCACCTCCTCC
>S4_24242954_8
CTGCCAACACCTCCTCCTCCACTGGCCCCAGTAACACTACCACCTCCTCCACGAACCCCATTAC
>S4_24242954_9
CTGCCAACACCTCCTCCTCCACTGGGCCCAGTAACACTACCACCTCCTCCACGAACCCCATTAC
>S4_24242954_10
TCCTCCTCCACTGGCCCCAGTAACACTACCACCTCCTCCACGAACCCCATTTCCTCCATAGCTG
>S4_24242954_11
TCCTCCTCCACTGGGCCCAGTAACACTACCACCTCCTCCACGAACCCCATTGCCTCCATAGCTG
>S4_24242954_12
TCCTCCTCCACTGGCCCCAGTAACACTACCACCTCCTCCACGAACCCCATTGCCTCCATAGCTG
>S4_24242954_13
TCCTCCTCCACTGGGCCCAGTAACACTACCACCTCCTCCACGAACCCCATTCCCTCCATAGCTG
>S4_24242954_14
TCCTCCTCCACTGGCCCCAGTAACACTACCACCTCCTCCACGAACCCCATTCCCTCCATAGCTG
>S4_24242954_15
TCCTCCTCCACTGGGCCCAGTAACACTACCTCCTCCTCCACGAACCCCATTACCTCCATAGCTG
>S4_24242954_16
TCCTCCTCCACTGGCCCCAGTAACACTACCTCCTCCTCCACGAACCCCATTACCTCCATAGCTG
>S4_24242954_17
TCCTCCTCCACTGGGCCCAGTAACACTACCGCCTCCTCCACGAACCCCATTACCTCCATAGCTG
>S4_24242954_18
TCCTCCTCCACTGGCCCCAGTAACACTACCGCCTCCTCCACGAACCCCATTACCTCCATAGCTG
>S4_24242954_19
TCCTCCTCCACTGGGCCCAGTAACACTACCCCCTCCTCCACGAACCCCATTACCTCCATAGCTG
>S4_24242954_20
TCCTCCTCCACTGGCCCCAGTAACACTACCCCCTCCTCCACGAACCCCATTACCTCCATAGCTG
>S4_24242954_21
TCCTCCTCCACTGGGCCCAGTAACACTCCCACCTCCTCCACGAACCCCATTACCTCCATAGCTG
>S4_24242954_22
TCCTCCTCCACTGGCCCCAGTAACGCTACCACCTCCTCCACGAACCCCATTACCTCCATAGCTG
>S4_24242954_23
TCCTCCTCCACTGGGCCCAGTAACACTACCACCTCCTCCACGAACCCCATTACCTCCATAGCTG
>S4_24242954_24
TCCTCCTCCACTGGCCCCAGTAACACTACCACCTCCTCCACGAACCCCATTACCTCCATAGCTG
>S4_24242954_25
CCCTCCTCCACTGGCCCCAGTAACACTACCACCTCCTCCACGAACCCCATTACCTCCATAGCTG
>S4_24242954_26
TCCCCCTCCACTGGCCCCAGTAACACTACCACCTCCTCCACGAACCCCATTACCTCCATAGCTG
>S4_24448098_1
CTGCCGATGATGCAGAGACGGGAGTTGAGGGTTTTAAGATCGTCCATGGCGGATGCGGCAGACA
>S4_24448098_2
CTGCCGATGATGCAGAGACGGGAGTTGAGGGTTTTGAGATCGTCCATGGCGGATGCGGCAGACA
>S4_24448098_3
CTGCCGATGATGCAGAGACGGGCGTTGAGGGTTTTAAGATCGTCCATGGCGGATGCGGCAGACA
>S4_24448098_4
CTGCCGATGATGCAGAGACGGGCGTTGAGGGTTTTGAGATCGTCCATGGCGGATGCGGCAGACA
>S4_24448098_5
CTGCCGATGATGCAGAGACGGGGGTTGAGGGGTTTGAGATCGTCCATGGCGGATGCGGCAGACA
>S4_24448098_6
CTGCCGATGATGCAGAGACGGGGGTTGAGGGTTTTAAGATCGTCCATGGCGGATGCGGCAGACA
>S4_24448098_7
CTGCCGATGATGCAGAGACGGGGGTTGAGGGTTTTGAGATCGTCCATGGCGGATGCGGCAGACA
>S4_24448098_8
CTGCCGATGATGCAGAGACGGGTGTTGAGGGCTTTGAGATCGTCCATGGCGGATGCGGCAGACA
>S4_24448098_9
CTGCCGATGATGCAGAGACGGGTGTTGAGGGGTTTAAGATCGTCCATGGCGGATGCGGCAGACA
>S4_24448098_10
CTGCCGATGATGCAGAGACGGGTGTTGAGGGGTTTGAGATCGTCCATGGCGGATGCGGCAGACA
>S4_24448098_11
CTGCCGATGATGCAGAGACGGGTGTTGAGGGTTTTAAGATCGTCCATGGCGGATGCGGCAGACA
>S4_24448098_12
CTGCCGATGATGCAGAGACGGGTGTTGAGGGTTTTGAGATCGTCCATGGCGGATGCGGCAGACA
>S4_24448098_13
TTAAGATCGTCCATGGCGGATGCGGCAGACAACTTGGGAGAGGTGGCGGAAGAGAGTGAAGCTG
>S4_24448098_14
TTGAGATCGTCCATGGCGGATGCGGCAGACAACTTGGGAGAGGTGGCGGAAGAGAATGAAGCTG
>S4_24447249_1
CAGCAAAAACTCCACGAACGCTGGGTTTAGTAGTCCCTGGCTCCGTCACTACATACCCATCTGA
>S4_24447249_2
CAGCAAAAACTCCACGAACGCTGGTTTTAGTAGGCCCTGGCTCCGTCACTACATACCCATCTGA
>S4_24447249_3
CAGCAAAAACTCCACGAACGCTGGTTTTAGTAGTCCCTGGCTCCGCCACTACATACCCATCTGA
>S4_24447249_4
CAGCAAAAACTCCACGAACGCTGGTTTTAGTAGTCCCTGGCTCCGTCACTACATACCCATCTGA
>S4_24447249_5
CAGCAAAAACTCCACGGGAGCTGGTTTTAGTAGTCCCTGGCTCCGTCACTACATACCCATCTGA
>S4_24447249_6
CAGCAAAAACTCCACGGGCGCTGGTTTTAGTAGTCCCTGGCTCCGTCACTACATACCCATCTGA
>S4_24447249_7
CAGCAAAAACTCCACGGGGGCTGGTTTTAGTAGTCCCTGGCTCCGTCACTACATACCCATCTGA
>S4_24447249_8
CAGCAAAAACTCCACGGGTGCTGGTTTTAGTAGTCCCTGGCTCCGTCACTACATACCCATCTGA
>S4_24447249_9
GAACGCTGGTTTTAGTAGTCCCTGGCTCCGTCACTACATTCCCATCTGAATCAAGTTTCAGCTG
>S4_24447249_10
GAACGCTGGTTTTAGTAGTCCCTGGCTCCGTCACTACATGCCCATCTGAATCAAGTTTCAGCTG
>S4_24447249_11
GAACGCTGGTTTTAGTAGTCCCTGGCTCCGTCACTACATCCCCATCTGAATCAAGTTTCAGCTG
>S4_24447249_12
GAACGCTGGTTTTAGTAGTCCCTGGCTCCGTCCCTACATACCCATCTGAATCAAGTTTCAGCTG
>S4_24447249_13
GAACGCTGGTTTTAGTAGTCCCTGGCTCCGTCACTACATACCCATCTGAATCAAGTTTCAGCTG
>S4_24561501_1
CAGCTTCCTGGGGAAGTTGGCAGGCCCATTGTGAAGTTATCAAGGGTCTTCTGAAATGTGGACT
>S4_24561501_2
CAGCTTCCTGGTGAAGTTGGCAGGCCCACTGTGAAGTTATCAAGGGACTTCTGAAATGTGGACT
>S4_24561501_3
CAGCTTCCTGGTGAAGTTGGCAGGCCCACTGTGAAGTTATCAAGGGCCTTCTGAAATGTGGACT
>S4_24561501_4
CAGCTTCCTGGTGAAGTTGGCAGGCCCACTGTGAAGTTATCAAGGGGCTTCTGAAATGTGGACT
>S4_24561501_5
CAGCTTCCTGGTGAAGTTGGCAGGCCCACTGTGAAGTTATCAAGGGTCTTCTGAAATGTGGACT
>S4_24561501_6
CAGCTTCCTGGTGAAGTTGGCAGGCCCATTGTGAAGTTATCAAGGGCCTTCTGAAATGTGGACT
>S4_24561501_7
CAGCTTCCTGGTGAAGTTGGCAGGCCCATTGTGAAGTTATCAAGGGGCTTCTGAAATGTGGACT
>S4_24561501_8
CAGCTTCCTGGTGAAGTTGGCAGGCCCATTGTGAAGTTATCAAGGGTCTTCTGAAATGTGGACT
>S4_24561501_9
TTCCTGGTGAAGTTGGCAGGCCCATTGTGAAGTTATCAAGGGTCTTCTGAAATGTGGACTGCAG
>S4_24561501_10
TTCCTGGTGAAGTTGGCAGGCCCACTGTGAAGTTATCAAGGGTCTTCTGAAATGTGGACTGCAG
>S4_24606925_1
CAGCCGGAGGAGCTAGGGGAGGTGCTCCGATGGCAAGGATTGCAGTGTACAAGACTTGTTGGGC
>S4_24606925_2
CAGCCGGAGGCGCTAGGGGAGGTGCTCCGATGGCAAGGATTGCAGTGTACAAGACTTGTTGGGC
>S4_24606925_3
CAGCCGGAGGGGCTAGGGGAGGTGCTCCGATGGCAAGGATTGCAGTGTACAAGACTTGTTGGGC
>S4_24606925_4
CAGCCGGAGGTGCTAGGGGAGGAGCTCCGATGGCAAGGATTGCAGTGTACAAGACTTGTTGGGC
>S4_24606925_5
CAGCCGGAGGTGCTAGGGGAGGCGCTCCGATGGCAAGGATTGCAGTGTACAAGACTTGTTGGGC
>S4_24606925_6
CAGCCGGAGGTGCTAGGGGAGGGGCTCCGATGGCAAGGATTGCAGTGTACAAGACTTGTTGGGC
>S4_24606925_7
CAGCCGGAGGTGCTAGGGGAGGTGCTCCGATGGCAAGGATTGCAGTGTACAAGACTTGTTGGGC
>S4_24606925_8
CAGCTGGAGGAGCTAGGGGAGGTGCTCCGATGGCAAGGATTGCAGTGTACAAGACTTGTTGGGC
>S4_24606925_9
CAGCTGGAGGCGCTAGGGGAGGTGCTCCGATGGCAAGGATTGCAGTGTACAAGACTTGTTGGGC
>S4_24606925_10
CAGCTGGAGGGGCTAGGGGAGGTGCTCCGATGGCAAGGATTGCAGTGTACAAGACTTGTTGGGC
>S4_24606925_11
CAGCTGGAGGTGCTAGGGGAGGAGCTCCGATGGCAAGGATTGCAGTGTACAAGACTTGTTGGGC
>S4_24606925_12
CAGCTGGAGGTGCTAGGGGAGGCGCTCCGATGGCAAGGATTGCAGTGTACAAGACTTGTTGGGC
>S4_24606925_13
CAGCTGGAGGTGCTAGGGGAGGGGCTCCGATGGCAAGGATTGCAGTGTACAAGACTTGTTGGGC
>S4_24606925_14
CAGCTGGAGGTGCTAGGGGAGGTGCTCCGATGGCAAGGATTGCAGTGTACAAGACTTGTTGGGC
>S5_58268_1
CAGCTTAAAGCTCAGGATTCAAAAGCAGGAGGTCTTTGAGTTCTCAGAGCACTCGGTAATATCA
>S5_58268_2
CAGCTTAAAGCTCAGGATTCAAAAGCAGGAGTTCTTTGAGTTCTCAGAGCACTCGGTAATATCA
>S5_58268_3
CAGCTTAAAGCTCAGGATTCAAAAGCAGGAGTTCTTTGAGTTCTCAGAGCACTCGGTTATATCA
>S5_58268_4
TTTGAGTTCTCAGAGCACTCGGTTATATCAAATCTTTACTGGGGCATTGAGAGTGTTGAAGCAG
>S5_58268_5
TTTGAGTTCTCAGAGCACTCGGTAATATCAAATCTTTACTGGGGCATTGAGAGTGTTGAAGCAG
>S5_221245_1
CTGCAGATTGGGCTTAGCCAAATCTATTGGAGTCAGCAACTTCAGTTGCAAGAAGCTCTCCCAG
>S5_221245_2
CTGCAGATTGGGCTTAGCCAAATCTATTGGAGTCAGCAACTTCAGTTGCAAGAAGCTCTCTCAG
>S5_221245_3
GCCAAATCTATTGGAGTCAGCACCTTCAGTTGCAAGAAGCTCTCTCAGCTTCTCCAGTATGCTG
>S5_221245_4
GCCAAATCTATTGGAGTCAGCAACTTCAGTTGCAAGAAGCTCTCTCAGCTTCTCCAGTATGCTG
>S5_221245_5
GCCAAATCTATTGGAGTCAGCAACTTCAGTTGCAAGAAGCTCTCCCAGCTTCTCCAGTATGCTG
>S5_430550_1
CAGCCATCAAGGGCCAGGATCAGCAACATTCATTACCGGAACATTCGGGGAACCTCATCCTCAC
>S5_430550_2
CAGCCATCAAGGGGCAGGATCAGCAACATTCATTACCGGAACATTCGGGGAACCTCATCCTCAC
>S5_430550_3
CAGCCATCAAGGGTCAGGATCAGCAACATTCATTACCGAAACATTCGGGGAACCTCATCCTCAC
>S5_430550_4
CAGCCATCAAGGGTCAGGATCAGCAACATTCATTACCGGAACATTCGGGGAACCTCATCCTCAC
>S5_430550_5
ACATTCATTACCGGAACATTCGGGGAACCTCATCCTCTCCCCTTGGAGTCAATCTAATGTGCAG
>S5_430550_6
ACATTCATTACCGAAACATTCGGGGAACCTCATCCTCTCCCCTTGGAGTCAATCTAATGTGCAG
>S5_430550_7
ACATTCATTACCGGAACATTCGGGGAACCTCATCCTCGCCCCTTGGAGTCAATCTAATGTGCAG
>S5_430550_8
ACATTCATTACCGGAACATTCGGGGAACCTCATCCTCCCCCCTTGGAGTCAATCTAATGTGCAG
>S5_430550_9
ACATTCATTACCGAAACATTCGGGGAACCTCATCCTCCCCCCTTGGAGTCAATCTAATGTGCAG
>S5_430550_10
ACATTCATTACCGGAACATTCGGGGACCCTCATCCTCACCCCTTGGAGTCAATCTAATGTGCAG
>S5_430550_11
ACATTCATTCCCGGAACATTCGGGGAACCTCATCCTCACCCCTTGGAGTCAATCTAATGTGCAG
>S5_430550_12
ACATTCATTACCGGAACATTCGGGGAACCTCATCCTCACCCCTTGGAGTCAATCTAATGTGCAG
>S5_430550_13
ACATTCATTACCGAAACATTCGGGGAACCTCATCCTCACCCCTTGGAGTCAATCTAATGTGCAG
>S5_573962_1
CTGCGTTCCTAAAACCCCAATCTCGTTCTCTCTTTTTCTTTGCTTCTCGCCGCTG
>S5_573962_2
CTGCGTTCCTAAAACCCCACTCTCGTTCTCTCTTTTTCTTTGCTTCTCGCCGCTG
>S5_573962_3
CTGCGTTCCTAAAACCCCACTCTCGTTCTGTCTTTTTCTTTGCTTCTCGCCGCTG
>S5_573962_4
CTGCGTTCCTAAAACCCCAGTCTCGTTCTCTCTTTTTCTTTGCTTCTCGCCGCTG
>S5_573962_5
CTGCGTTCCTAAAACCCCATTCTCGTTCTCTCTTTTTCTTTGCTTCTCGCCGCTG
>S5_573962_6
CTGCGTTCCTAAAACCCCCCTCTCGTTCTCTCTTTTTCTTTGCTTCTCGCCGCTG
>S5_573962_7
CTGCGTTCCTAAAACCCCGCTCTCGTTCTCTCTTTTTCTTTGCTTCTCGCCGCTG
>S5_573962_8
CTGCGTTCCTAAAACCCCTCTCTCGTTCTCTCTTTTTCTTTGCTTCGCGCCGCTG
>S5_573962_9
CTGCGTTCCTAAAACCCCTGTCTCGTTCTCTCTTTTTCTTTGCTTCGCGCCGCTG
>S5_573962_10
CTGCGTTCCTAAAACCCCTTTCTCGTTCTCTCTTTTTCTTTGCTTCGCGCCGCTG
>S5_573962_11
CTGCGTTCCTAAAACCTCTCTCTCGTTCTCTCTTTTTCTTTGCTTCGCGCCGCTG
>S5_573962_12
CTGCGTTCCTAAAACTCCTCTCTCGTTCTCTCTTTTTCTTTGCTTCGCGCCGCTG
>S5_573962_13
CTGCGTTCCTAAAACCCCACTCTCGTTCTGTCTTTTTCTTTGCTTCTCGCCGCTG
>S5_573962_14
CTGCGTTCCTAAAACCCCTCTCTCGTTCTCTCTTTTTCTTTGCTTCTCGCCGCTG
>S5_573962_15
CTGCGTTCCTAAAACCCCGCTCTCGTTCTCTCTTTTTCTTTGCTTCTCGCCGCTG
>S5_573962_16
CTGCGTTCCTAAAACCCCCCTCTCGTTCTCTCTTTTTCTTTGCTTCTCGCCGCTG
>S5_573962_17
CTGCGTTCCTAAACCCCCACTCTCGTTCTCTCTTTTTCTTTGCTTCTCGCCGCTG
>S5_573962_18
CTGCGTTCCTAAAACCCCACTCTCGTTCTCTCTTTTTCTTTGCTTCTCGCCGCTG
>S5_573962_19
CTGCGTTCCTAAATCCCCTCTCTCGTTCTCTCTTTTTCTTTGCTTCGCGCCGCTG
>S5_573962_20
CTGCGTTCCTAAAGCCCCTCTCTCGTTCTCTCTTTTTCTTTGCTTCGCGCCGCTG
>S5_573962_21
CTGCGTTCCTAAACCCCCTCTCTCGTTCTCTCTTTTTCTTTGCTTCGCGCCGCTG
>S5_573962_22
CTGCGTTCCTAAAACCCCTCTCTCGTTCTCTCTTTTTCTTTGCTTCGCGCCGCTG
>S5_844700_1
CAGCATGAACAAAAGCCGCAGTTGCGGGTGGTTTGGCCATGTGGATACGCTG
>S5_844700_2
CAGCATGAACAAAAGTCGCAGTTGCGGGAGGTTTGGCCATGTGGATACGCTG
>S5_844700_3
CAGCATGAACAAAAGTCGCAGTTGCGGGCGGTTTGGCCATGTGGATACGCTG
>S5_844700_4
CAGCATGAACAAAAGTCGCAGTTGCGGGGGGTTTGGCCATGGGGATACGCTG
>S5_844700_5
CAGCATGAACAAAAGTCGCAGTTGCGGGGGGTTTGGCCATGTGGATACGCTG
>S5_844700_6
CAGCATGAACAAAAGTCGCAGTTGCGGGTGGCTTGGCCATGTGGATACGCTG
>S5_844700_7
CAGCATGAACAAAAGTCGCAGTTGCGGGTGGGTTGGCCATGTGGATACGCTG
>S5_844700_8
CAGCATGAACAAAAGTCGCAGTTGCGGGTGGTTTGGCCATGCGGATACGCTG
>S5_844700_9
CAGCATGAACAAAAGTCGCAGTTGCGGGTGGTTTGGCCATGGGGATACGCTG
>S5_844700_10
CAGCATGAACAAAAGTCGCAGTTGCGGGTGGTTTGGCCATGTGGAGACGCTG
>S5_844700_11
CAGCATGAACAAAAGTCGCAGTTGCGGGTGGTTTGGCCATGTGGATACGCCGAGATCGGAAGAG
>S5_844700_12
CAGCATGAACAAAAGTCGCAGTTGCGGGTGGTTTGGCCATGTGGATACGCTG
>S5_844700_13
CAGCATGAACAAAAGTCGCAGTTTCGGGAGGTTTGGCCATGTGGATACGCTG
>S5_844700_14
CAGCATGAACAAAAGTCGCAGTTTCGGGCGGTTTGGCCATGTGGATACGCTG
>S5_844700_15
CAGCATGAACAAAAGTCGCAGTTTCGGGGGGTTTGGCCATGTGGATACGCTG
>S5_844700_16
CAGCATGAACAAAAGTCGCAGTTTCGGGTGGTTTGGCCATGGGGATACGCTG
>S5_844700_17
CAGCATGAACAAAAGTCGCAGTTTCGGGTGGTTTGGCCATGTGGATACGCTG
>S5_844700_18
CAGCATGAACAAAAGTCGCAGTTGCGGGTGGTTTGGCCATGTGGATTCGCTG
>S5_844700_19
CAGCATGAACAAAAGTCGCAGTTGCGGGTGGTTTGGCCATGTGGATGCGCTG
>S5_844700_20
CAGCATGAACAAAAGTCGCAGTTTCGGGTGGTTTGGCCATGTGGATACGCTG
>S5_844700_21
CTGCATGAACAAAAGTCGCAGTTGCGGGTGGTTTGGCCATGTGGATACGCTG
>S5_844700_22
CAGCATGAACAAAAGTCGCAGTTGCGGGTGGTTTGGCCATGTGGATACGCTG
>S5_844700_23
CTCTTCCGATCTCGGCATGAACAAAAGTCGCAGTTGCGGGTGGTTTGGCCATGTGGATACGCTG
>S5_1057931_1
CTGCAGAAGCCCGAACCTAGGGATCAAAGGCAGGCTGATGATCGCTTGCTTACATGGGCTG
>S5_1057931_2
CTGCAGAAGCCCGAACCTAGGGGTCAAAGGCAGGCTGATGATCGCTTGCTTACATGGGCTG
>S5_1057931_3
CTGCAGAAGCCCGAACCTAGGGTTCAAAGGCAGGCTGATGATCGCTTGCTTACATGGGCTG
>S5_1057931_4
CTGCAGAAGCCCGAGCCAAGGGATCAAAGGCAGGCTGATGATCGCTTGCTTACATGGGCTG
>S5_1057931_5
CTGCAGAAGCCCGAGCCAAGGGCTCAAAGGCAGGCTGATGATCGCTTGCTTACATGGGCTG
>S5_1057931_6
CTGCAGAAGCCCGAGCCAAGGGGTCAAAGGCAGGCTGATGATCGCTTGCTTACATGGGCTG
>S5_1057931_7
CTGCAGAAGCCCGAGCCAAGGGTTCAAAGGCAGGCTGATGATCGCTTGCTTACATGGGCAG
>S5_1057931_8
CTGCAGAAGCCCGAGCCAAGGGTTCAAAGGCAGGCTGATGATCGCTTGCTTACATGGGCTG
>S5_1057931_9
CTGCAGAAGCCCGAACCTAGGGTTCAAAGGCAGGCTGATGATCGCTTGCTTACATGGGCTG
>S5_1057931_10
CTGCAGAAGCCCGAGCCAAGGGTTCAAAGGCAGGCTGATGATCGCTTGCTTACATGGGCTG
>S5_1057931_11
TCTCTGCAGAAGCCCGAGCCAAGGGTTCAAAGGCAGGCTGATGATCGCTTGCTTACATGGGCTG
>S5_1221266_1
CAGCTTAATAAGATGCAAAAGCTCACCTCATTCTCATGGCATTCCAATCTGCTTCTGCGGATGC
>S5_1221266_2
CAGCTTAGTAAGATGCAAAAGCTCACCTCATTCTCATGGCATTCCAATCTGCTTCTGCGGATGC
>S5_1221266_3
GCTTAGTAAGATGCAAAAGCTCTCCTCATTCTCATGGCATTCCAATCTGCTTCTGCGGATGCTG
>S5_1221266_4
GCTTAGTAAGATGCAAAAGCTCGCCTCATTCTCATGGCATTCCAATCTGCTTCTGCGGATGCTG
>S5_1221266_5
GCTTAGTAAGATGCAAAAGCTCCCCTCATTCTCATGGCATTCCAATCTGCTTCTGCGGATGCTG
>S5_1221266_6
GCTTAATAAGATGCAAAAGCTCCCCTCATTCTCATGGCATTCCAATCTGCTTCTGCGGATGCTG
>S5_1221266_7
GCTTAGTAAGATGCAAAAGCTCACCTCATTCTCATGGCATTCCAATCTGCTTCTGCGGATGCTG
>S5_1221266_8
GCTTAATAAGATGCAAAAGCTCACCTCATTCTCATGGCATTCCAATCTGCTTCTGCGGATGCTG
>S5_1161567_1
CTGCCGCCATGGAAGACAAGTGGCTACTGGCAGGGCTCTTGCCTGAGAGAGTAGACTTGCTTGC
>S5_1161567_2
CTGCCGCCATGGAAGACAAGTGGCTACTGGCAGGGCTCTTGCCTGAGATGGTAGACTTGCTTGC
>S5_1161567_3
CTGCCGCCATGGAAGACAAGTGGCTACTGGCAGTGCCCTTGCCTGAGAGAGTAGACTTGCTTGC
>S5_1161567_4
CTGCCGCCATGGAAGACAAGTGGCTACTGGCAGTGCTCTTGCCTGAGAGAGAAGACTTGCTTGC
>S5_1161567_5
CTGCCGCCATGGAAGACAAGTGGCTACTGGCAGTGCTCTTGCCTGAGAGAGCAGACTTGCTTGC
>S5_1161567_6
CTGCCGCCATGGAAGACAAGTGGCTACTGGCAGTGCTCTTGCCTGAGAGAGGAGACTTGCTTGC
>S5_1161567_7
CTGCCGCCATGGAAGACAAGTGGCTACTGGCAGTGCTCTTGCCTGAGAGAGTAGACTTGCTTGC
>S5_1161567_8
CTGCCGCCATGGAAGACAAGTGGCTACTGGCAGTGCTCTTGCCTGAGAGGGTAGACTTGCTTGC
>S5_1161567_9
CTGCCGCCATGGAAGACAAGTGGCTACTGGCAGTGCTCTTGCCTGAGATGGAAGACTTGCTTGC
>S5_1161567_10
CTGCCGCCATGGAAGACAAGTGGCTACTGGCAGTGCTCTTGCCTGAGATGGGAGACTTGCTTGC
>S5_1161567_11
CTGCCGCCATGGAAGACAAGTGGCTACTGGCAGTGCTCTTGCCTGAGATGGTAGACTTGCTTGC
>S5_1161567_12
CAAGTGGCTACTGGCAGTGCTCTTGCCTGAGAGAGTAGGCTTGCTTGCTGTTGTGCCAGAGCTG
>S5_1161567_13
CAAGTGGCTACTGGCAGTGCTCTTGCCTGAGAGAGTAGCCTTGCTTGCTGTTGTGCCAGAGCTG
>S5_1161567_14
CAAGTGGCTACTGGCAGTGCTCTTGCCTGAGATGGTAGACTTGCTTGCTGTTGTGCCAGAGCTG
>S5_1161567_15
CAAGTGGCTACTGGCAGTGCTCTTGCCTGAGAGAGTAGACTTGCTTGCTGTTGTGCCAGAGCTG
>S5_1161567_16
CAAGTGGCTACTGGCAGTCCTCTTGCCTGAGAGAGTAGACTTGCTTGCTGTTGTGCCAGAGCTG
>S5_1162334_1
CAGCCCCATACAGATATGGGGAATCATCATACCATGTCCGGCTTAACCCAGAGTCATTATTGGC
>S5_1162334_2
CAGCCCCATACAGATATGGGGAATCATCATACCATGTCCGGCTTTGCCCAGAGCCATTATTGGC
>S5_1162334_3
CAGCCCCATACAGATATGGGGAATCATCATACCATGTCCGGCTTTGCCCAGAGTCATTATTGGC
>S5_1162334_4
GCCCCATACAGATATGGGGAATCATCATACCATGTCCGGCTTTGCCCAGAGTCATTATTGGCTG
>S5_1162334_5
GCCCCATACAGATATGGGGAATCATCATTCCATGTCCGGCTTAACCCAGAGTCATTATTGGCTG
>S5_1162334_6
GCCCCATACAGATATGGGGAATCATCATACCATGTCCGGCTTAACCCAGAGTCATTATTGGCTG
>S5_1162334_7
GCCCCATACAGATATGGGGAATCATCATTCCATGTCCGGCTTTGCCCAGAGTCATTATTGGCAG
>S5_1162334_8
GCCCCATACAGATATGGGGAATCATCATGCCATGTCCGGCTTTGCCCAGAGTCATTATTGGCAG
>S5_1162334_9
GCCCCATACAGATATGGGGAATCATCATCCCATGTCCGGCTTTGCCCAGAGTCATTATTGGCAG
>S5_1162334_10
GCCCCATACAGATATGGGGAATCATCATACCATGTCCGGCTTTGCCCAGAGTCATTATTGGCAG
>S5_1162354_1
GCCCCATACAGATATGGGGAATCATCATACCATGTCCGGCTTTGCCCAGAGTCATTATTGGCTG
>S5_1162354_2
GCCCCATACAGATATGGGGAATCATCATTCCATGTCCGGCTTAACCCAGAGTCATTATTGGCTG
>S5_1162354_3
GCCCCATACAGATATGGGGAATCATCATACCATGTCCGGCTTAACCCAGAGTCATTATTGGCTG
>S5_1162354_4
GCCCCATACAGATATGGGGAATCATCATTCCATGTCCGGCTTTGCCCAGAGTCATTATTGGCAG
>S5_1162354_5
GCCCCATACAGATATGGGGAATCATCATGCCATGTCCGGCTTTGCCCAGAGTCATTATTGGCAG
>S5_1162354_6
GCCCCATACAGATATGGGGAATCATCATCCCATGTCCGGCTTTGCCCAGAGTCATTATTGGCAG
>S5_1162354_7
GCCCCATACAGATATGGGGAATCATCATACCATGTCCGGCTTTGCCCAGAGTCATTATTGGCAG
>S5_1162354_8
CAGCAATGTACTGTCCACCAACATTCAACCGATACATGGGCTG
>S5_1162354_9
CAGCAATGTACTGTCCACCAACATTCAACCGATACATGGTCTGCAATGAAGAGCCGGCAG
>S5_1162354_10
CTGCAATGTACTGTCCACCAACATTCAACCGATACATGGTCTGCAATGAAGAGCCGGCAG
>S5_1162354_11
CTGCAATGTACTGTCCCCCAACATTCAACCGATACATGGTCTGCAATGAAGAGCCGGCAG
>S5_1162354_12
CAGCAATGTACTGTCCCCCAACATTCAACCGATACATGGTCTGCAATGAAGAGCCGGCAG
>S5_1162354_13
CTGCAATGTACTGTCCACCAACATTCAACCGATACATGGTCTGCAATGAAGAGCCGGCAG
>S5_1162354_14
CAGCAATGTACTGTCCACCAACATTCAACCGATACATGGTCTGCAATGAAGAGCCGGCAG
>S5_1162354_15
CAGCAATGTACTGCCCACCAACATTCAACCGATACATGGTCTGCAATGAAGAGCCGGCAG
>S5_2591080_1
CTGCCTTGTGTGTACAATATGAAGCTGATTTCCGGCCGAACATGAGCATTGTAGTCAAAGCTCT
>S5_2591080_2
CTGCCTTGTGTGTGCAATATGAAGCTGATTTCCGGCCGAACATGAGCATAGTAGTCAAAGCTCT
>S5_2591080_3
CTTGTGTGTACAATATGAAGCTGATTTCCGGCCGAACATGAGCATTGTAGTCAAAGCTCTGCAG
>S5_2591080_4
CTTGTGTGTGCAATATGAAGCTGATTTCCGGCCGAACATGAGCATAGTAGTCAAAGCTCTGCAG
>S5_2201989_1
CATTCCACGGCGAACCAGGCTGACTGCATGCTGGTTTGACATGACGTCCCAGATCCCATCGCAG
>S5_2201989_2
CATTCCACGGCGAACCAGGCTGACTGCATGCTGGCTTGACATGACGTCCCAGATCCCATCGCAG
>S5_2201989_3
CATTCCACGGCGAACCAGGCTGACTGCATCCTGGTTTAGCATGGCATCCCAGATCCCATCGCAG
>S5_2201989_4
CATTCCACGGCGAGCCAGGCTGACTGCATGCTGGTTTGACATGACATCCCAGATCCCATCGCAG
>S5_2201989_5
CATTCCACGGCGAACCAGGCTGACTGCATGCTGGTTTGACATGACATCCCAGATCCCATCGCAG
>S5_2201989_6
CATTCCACGGCGAACCAGGCTGACTGCATCCTGGTTTGACATGACATCCCAGATCCCATCGCAG
>S5_2388377_1
CAGCAACATCAGTGGCAACTAAGATTGGGGACTTTCCACTGCGGAACTGATTCAAAACCCAGTC
>S5_2388377_2
CAGCAACATCAGTGGCAACTAAGATTGGGGACTTTCCACTGCGGAACTGATTCAGAACCCAGTC
>S5_2388377_3
CTGCGGAACTGATTCAGAACCCAGTCTCTCTCCGCCTGAGACTTGTCTCCATGAATTACAGCAG
>S5_2388377_4
CTGCGGAACTGATTCAAAACCCAGTCTCTCTCCGCCTGAGACTTGTCTCCATGAATTACAGCAG
>S5_2388377_5
CTGCGGAACTGATTCAGAACCCAGTCTCTCTCCCCCTGAGACTTGTCTCCATGAATTACAGCAG
>S5_2388377_6
CTGCGGAACTGATTCAAAACCCAGTCTCTCTCCCCCTGAGACTTGTCTCCATGAATTACAGCAG
>S5_2388377_7
CTGCGGAACTGATTCAAAGCCCAGTCTCTCTCCACCTGAGACTTGTCTCCATGAATTACAGCAG
>S5_2388377_8
CTGCGGAACTGATTCAGACCCCAGTCTCTCTCCACCTGAGACTTGTCTCCATGAATTACAGCAG
>S5_2388377_9
CTGCGGAACTGATTCAAACCCCAGTCTCTCTCCACCTGAGACTTGTCTCCATGAATTACAGCAG
>S5_2388377_10
CTGCGGAACTGATTCAGAACCCAGTCTCTCTCCACCTGAGACTTGTCTCCATGAATTACAGCAG
>S5_2388377_11
CTGCGGAACTGATTCAAAACCCAGTCTCTCTCCACCTGAGACTTGTCTCCATGAATTACAGCAG
>S5_2500900_1
CAGCATACTGACATTGAAAAAGAGCTGAGGGATGCAAGAATGTTGATTGAAGCCATGGAGTCTG
>S5_2500900_2
CAGCATCCTGACATTGAAAAAGAGCTGAGGGATGCAAGAATGTTGATTGAAGCCATGGAGTCTG
>S5_2500900_3
TCCTGACATTGAAAAAGAGCTGAGGGATGCAAGAATGTTGATTGAAGCCATGGAGTCTGAGCAG
>S5_2500900_4
TACTGACATTGAAAAAGAGCTGAGGGATGCAAGAATGTTGATTGAAGCCATGGAGTCTGAGCAG
>S5_2500900_5
TCCTGACATTGAAAAAGAGCTGAGGGAGGCAAGAATGTTGATTGAAGCCATGGAGTCTGAGCAG
>S5_2500900_6
TCCTGACATTGAAAAAGAGCTGAGGGAAGCAAGAATGTTGATTGAAGCCATGGAGTCTGAGCAG
>S5_2734909_1
CAGCTTAACTGACACTTTTATTGGCAATCAGGGGGGTTTAGGGGATTCTTTACCGACAATTTGA
>S5_2734909_2
CAGCTTAACTGACACTTTTATTGGCAATCAGGTGGGTTTAGGGGATTATTTACAGACAATTTGA
>S5_2734909_3
CAGCTTAACTGACACTTTTATTGGCAATCAGGTGGGTTTAGGGGATTCTTTACAGACAATTTGA
>S5_2734909_4
CAGCTTAACTGACACTTTTATTGGCAATCAGGTGGGTTTAGGGGATTCTTTACCGACAATTTGA
>S5_2734909_5
CAGCTTAACTGACACTTTTATTGGCAATCAGGAGGGTTTAGGGGATTCTTTACCGACAATTTGA
>S5_2734909_6
CAGCTTAACTGACACTTTTATTGGCAATCAGGCGGGTTTAGGGGATTCTTTACCGACAATTTGA
>S5_2734909_7
CAGCTTAACTGGCACTTTTATTGGCAATCAGGGGGGTTTAGGGGATTCTTTACAGACAATTTGA
>S5_2734909_8
CAGCTTAACTGGCACTTTTATTGGCAATCAGGTGGGGTTAGGGGATTCTTTACAGACAATTTGA
>S5_2734909_9
CAGCTTAACTGGCACTTTTATTGGCAATCAGGTGGGTTTAGGGGATTCTTTACAGACAATTTGA
>S5_2734909_10
CAGCTTAACTGGCACTTTTATTGGCAATCAGGAGGGTTTAGGGGATTCTTTACAGACAATTTGA
>S5_2734909_11
CAGCTTAACTGGCACTTTTATTGGCAATCAGGCGGGTTTAGGGGATTCTTTACAGACAATTTGA
>S5_2734909_12
TTTAGGGGATTCTTTACAGCCAATTTGAAGGGAAACAGAATGGGTCGACGGGGTTGCAAGGCTG
>S5_2734909_13
TTTAGGGGATTCTTTACAGACAATTTGAAGGGAAACAGAATGGGTCGACGGGGTTGCAAGGCTG
>S5_2734909_14
TTTAGGGGATTATTTACAGACAATTTGAAGGGAAACAGAATGGGTCGACGGGGTTGCAAGGCTG
>S5_2734909_15
TTTAGGGGATTCTTTACCGACAATTTGAAGGGAAACAGAATGGGTCGACGGGGTCGCAAGGCTG
>S5_2724319_1
CAGCTGTTGGAGACTCTCAATCAAGCTCCCTCGCTCCTGATACAGGCAAAGCCAAGAATGCAG
>S5_2724319_2
CAGCTGTTGGAGCCTCTCAATCAAGCTCCCTCGCTCCTGATACAGGCAAAGCCAAGAATGCAG
>S5_2724319_3
CAGCTGTTGGAGCCTCTCAATCAAGCTCCCTCGCTCCTGATACAGGCAAAGGCAAGAATGCAG
>S5_2724319_4
CAGCTGTTGGAGGCTCTCAATCAAGCTCCCTCGCTCCTGATACAGGCAAAGCCAAGAATGCAG
>S5_2724319_5
CAGCTGTTGGAGTCTCTCAATCAAGCTCCCTCGCTCCTGATACAGGCAAAGCCAAGAATGCAG
>S5_2724319_6
CAGCTGTTGGAGTCTCTCAATCAAGCTCCCTCGCTCCTGATACAGGCAAAGGCAAGAATGCAG
>S5_2724319_7
CTGCTGTTGGAGTCTCTCAATCAAGCTCCCTCGCTCCTGATACAGGCAAAGGCAAGAATGCAG
>S5_2724319_8
CAGCTGTTGGAGTCTCTCAATCAAGCTCCCTCGCTCCTGATACAGGCAAAGGCAAGAATGCAG
>S5_2724319_9
CAGCTGTTGGAGTCTCTCAACCAAGCTCCCTCGCTCCTGATACAGGCAAAGGCAAGAATGCAG
>S5_2724319_10
CAGCTGTTGGAGTCTCTCAATCAAGCCCCCTCGCTCCTGATACAGGCAAAGGCAAGAATGCAG
>S5_2724319_11
CAGCTGTTGGAGTCTCTCAATCAAGCTCCCCCGCTCCTGATACAGGCAAAGCCAAGAATGCAG
>S5_2724319_12
CTGCTGTTGGAGTCTCTCAATCAAGCTCCCTCGCTCCTGATACAGGCAAAGCCAAGAATGCAG
>S5_2724319_13
CAGCTGTTGGAGTCTCTCAATCAAGCTCCCTCGCTCCTGATACAGGCAAAGCCAAGAATGCAG
>S5_2724319_14
CAGCTGTTGGAGTCTCTCAATCAAGCCCCCTCGCTCCTGATACAGGCAAAGCCAAGAATGCAG
>S5_2724319_15
TCGGCTGTTGGAGTCTCTCAATCAAGCTCCCTCGCTCCTGATACAGGCAAAGCCAAGAATGCAG
>S5_2780288_1
CTGCTGTGCTCATCCTCTCTGCTTCAATCCAATCCATTGAAGCCCCACAGAGCTG
>S5_2780288_2
CTGCTGTGCTCATCCTCTCTGCTTCTATCCAATCCAGTGAAGCCCCACCGAGCTG
>S5_2780288_3
CTGCTGTGCTCATCCTCTCTGCTTCTATCCAATCCAGTGAAGCCCCACCGAGCTG
>S5_2780288_4
CTGCTGTGCTCATCCCCTCTGCTTCTATCCAATCCAGTGAAGCCCCACCGAGCTG
>S5_2780288_5
CTGCTGTGCTCATCCTCCCTGCTTCTATCCAATCCAGTGAAGCCCCACCGAGCTG
>S5_2780288_6
CTGCTGTGCTCATCCTCTCTGCTTCAATCCAATCCATTGAAGCCCCACAGAGCTG
>S5_2780288_7
CTGCTGTGCTCATCCCCTCTGCTTCAATCCAATCCATTGAAGCCCCACAGAGCTG
>S5_3370451_1
CAGCCTCTTGAGCAGTATCAAAAGTACCCAGCCAGTGCCTCTCCTTAGTAGTGGGGCCTCTGAT
>S5_3370451_2
CAGCCTCTTGAGCAGTATCAAAAGTACCCAGCCAGTGCCTCTCCTTAGTAGTGGGGGCTCTGAT
>S5_3370451_3
CAGCCTCTTGAGCAGTATCAAAAGTACCCAGCCAGTGCCTCTCCTTAGTAGTGGGGTCTCTGAT
>S5_3370451_4
CAGCCTCTTGAGCAGTATCAAAAGTACCCAGCCAGTGCCTCTCCTTGGTAGTGGGGCCTCTGAT
>S5_3370451_5
CAGCCTCTTGAGCAGTATCAAAAGTACCCAGCCAGTGCCTCTCCTTGGTAGTGGGGGCTCTGAT
>S5_3370451_6
CAGCCTCTTGAGCAGTATCAAAAGTACCCAGCCAGTGCCTCTCCTTGGTAGTGGGGTCTCTGAT
>S5_3370451_7
TGAGCAGTATCAAAAGTACCCAGCCAGTGCCCCTCCTTGGTAGTGGGGTCTCTGATTTCAGCAG
>S5_3370451_8
TGAGCAGTATCAAAAGTTCCCAGCCAGTGCCTCTCCTTGGTAGTGGGGTCTCTGATTTCAGCAG
>S5_3370451_9
TGAGCAGTATCAAAAGTGCCCAGCCAGTGCCTCTCCTTGGTAGTGGGGTCTCTGATTTCAGCAG
>S5_3370451_10
TGAGCAGTATCAAAAGTCCCCAGCCAGTGCCTCTCCTTGGTAGTGGGGTCTCTGATTTCAGCAG
>S5_3370451_11
TGAGCAGTATCAAAAGTACCCAGCCAGTGCCTCTCCTTGGTAGTGGGGTCTCTGATTTCAGCAG
>S5_3370451_12
TGAGCAGTATCAAAAGTTCCCAGCCAGTGCCTCTCCTTAGTAGTGGGGTCTCTGATTTCAGCAG
>S5_3370451_13
TGAGCAGTATCAAAAGTGCCCAGCCAGTGCCTCTCCTTAGTAGTGGGGTCTCTGATTTCAGCAG
>S5_3370451_14
TGAGCAGTATCAAAAGTCCCCAGCCAGTGCCTCTCCTTAGTAGTGGGGTCTCTGATTTCAGCAG
>S5_3370451_15
TGAGCAGTATCAAAAGTACCCAGCCAGTGCCTCTCCTTAGTAGTGGGGTCTCTGATTTCAGCAG
>S5_3642668_1
CAGCCAAATGATCATAAGGCCTTTCACTTCCTTCAATTGAACCTTTTGGGTATCCTGCACCTGA
>S5_3642668_2
CAGCCAAATGATCATAAGGCCTTTCACTTCCTTCAATTGAACCTTTTGGGTATCCTGCGCCTGA
>S5_3642668_3
CAGCCAAATGATCATAAGGCCTTTCACTTCCTTCAATTGAACCTTTTGGGTATCCTGTGCCTGA
>S5_3642668_4
TATCCTGTGCCTGAGCACACATATGAGGAACAAATGTCCACATGAGTTTACAT-CATAACAGCAG
>S5_3642668_5
ATCCTGCGCCTGAGCACACATATGAGGAACAAATGTCCACATGAGTTTACATACATAACAGCAG
>S5_3642668_6
ATCCTGCACCTGAGCACACATATGAGGAACAAATGTCCACATGAGTTTACATACATAACAGCAG
>S5_3642669_1
CAGCCAAATGATCATAAGGCCTTTCACTTCCTTCAATTGAACCTTTTGGGTATCCTGCACCTGA
>S5_3642669_2
CAGCCAAATGATCATAAGGCCTTTCACTTCCTTCAATTGAACCTTTTGGGTATCCTGCGCCTGA
>S5_3642669_3
CAGCCAAATGATCATAAGGCCTTTCACTTCCTTCAATTGAACCTTTTGGGTATCCTGTGCCTGA
>S5_3642669_4
TATCCTGTGCCTGAGCACACATATGAGGAACAAATGTCCACATGAGTTTACAT-CATAACAGCAG
>S5_3642669_5
ATCCTGCGCCTGAGCACACATATGAGGAACAAATGTCCACATGAGTTTACATACATAACAGCAG
>S5_3642669_6
ATCCTGCACCTGAGCACACATATGAGGAACAAATGTCCACATGAGTTTACATACATAACAGCAG
>S5_4235745_1
CAGCAGTGGGAAAGCCTGTCCAATTCTGAGAAACACTTCATAAGCCATATATTAGCATTTTTTG
>S5_4235745_2
CAGCAGTGGGAAAGCCTGTCCAATTCTGAGAAACACTTCATAAGCCATGTATTAGCATTTTTTG
>S5_4235745_3
CAGTGGGAAAGCCTGTCCAATTCTGAGAAACCCTTCATAAGCCATGTATTAGCATTTTTTGCTG
>S5_4235745_4
CAGTGGGAAAGCCTGTCCAATTCTGAGAAACACTTCATAAGCCATGTATTAGCATTTTTTGCTG
>S5_4235745_5
CAGTGGGAAAGCCTGTCCAATTCTGAGAAACGCTTCATAAGCCATGTATTAGCATTTTTTGCTG
>S5_4235745_6
CAGTGGGAAAGCCTGTCCAATTCTGAGAAACCCTTCATAAGCCATATATTAGCATTTTTTGCTG
>S5_4235745_7
CAGTGGGAAAGCCTGTCCAATTCTGAGAAACACTTCATAAGCCATATATTAGCATTTTTTGCTG
>S5_4419861_1
CTGCAATGTCATGTGAAATCCCTGGATTT-CCCTGCTCCGACATGTTTTGTTTAGGTCACAGCGG
>S5_4419861_2
CTGCAATGTCATGTGAAATCCCTGGATTTCCCCTGCTCCGACATGTTTTGTTAAGGTCACAGCG
>S5_4419861_3
CTGCAATGTCATGTGAAATCCCTGGATTTCCCCTGCTCCGACATGTTTTGTTTAGGTCACAGCG
>S5_4419861_4
TGAAATCCCTGGATTT-CCCTGCTCCGACATGTTTTGTTTAGGTCACAGCGGGTGGCGGTGGCAG
>S5_4419861_5
GAAATCCCTGGATTTCCCCTGCTCCGACATGTTTTGTTTAGGTCACAGCGGGTGGCGGTGGCAG
>S5_4419861_6
GAAATCCCTGGATTTCCCCTGCTCCGACATGTTTTGTTAAGGTCACAGCGGGTGGCGGTGGCAG
>S5_4898738_1
CAGCAGAGGCCACATGGCAGTGGCGTCAGCGGTGGGAGTGGAAGCTTGCAGAGCTTTCCTGCAC
>S5_4898738_2
CAGCAGAGGCCACATGGCAGTGGGGTCAGCGGTGGGAGTGGAAGCTTGCAGAGCTTTCCTGCAC
>S5_4898738_3
CAGCAGAGGCCACATGGCAGTGGTGTCAGCGGGGGGAGTGGAAGCTTGCAGAGCTTTCCTGCAC
>S5_4898738_4
CAGCAGAGGCCACATGGCAGTGGTGTCAGCGGTGGGAGGGGAAGCTTGCAGAGCTTTCCTGCAC
>S5_4898738_5
CAGCAGAGGCCACATGGCAGTGGTGTCAGCGGTGGGAGTGGAAGCTTGCAGAGCTTTCCTGCAC
>S5_4898738_6
CAGCAGAGGCCACATGGCAGTGGTGTCAGCGGTGGGGGTGGAAGCTTGCAGAGCTTTCCTGCAC
>S5_4898738_7
CAGCAGAGGCCGCATGGCAGTGGTGTCAGCGGCGGGAGGGGAAGCTTGCAGAGCTTTCCTGCCC
>S5_4898738_8
CAGCAGAGGCCGCATGGCAGTGGTGTCAGCGGCGGGAGGGGAAGCTTGCAGAGCTTTTCTGCCC
>S5_4898738_9
CAGCAGAGGCCGCATGGCAGTGGTGTCAGCGGCGGGAGGGGGAGCTTGCAGAGCTTTCCTGCCC
>S5_4898738_10
CAGCAGAGGCCGCATGGCAGTGGTGTCAGCGGCGGGAGTGGAAGCTTGCAGAGCTTTCCTGCCC
>S5_4898738_11
CAGCAGAGGCCGCATGGCAGTGGTGTCAGCGGCGGGGGGGGAAGCTTGCAGAGCTTTCCTGCCC
>S5_4898738_12
CAGCAGAGGCCGCATGGCAGTGGTGTCAGCGGCGGGGGGGGAAGCTTGCAGAGCTTTTCTGCCC
>S5_4898738_13
CAGCAGAGGCCGCATGGCAGTGGTGTCAGCGGCGGGGGGGGAAGCTTGCAGAGGTTTCCTGCCC
>S5_4898738_14
CAGCAGAGGCCGCATGGCAGTGGTGTCAGCGGCGGGGGGGGAAGGTTGCAGAGCTTTCCTGCCC
>S5_4898738_15
CAGCAGAGGCCGCATGGCAGTGGTGTCAGCGGCGGGGGGGGGAGCTTGCAGAGCTTTCCTGCCC
>S5_4898738_16
CAGCAGAGGCCGCATGGCAGTGGTGTCAGCGGCGGGGGGGGGAGCTTGCAGAGCTTTTCTGCCC
>S5_4898738_17
CAGCAGAGGCCGCATGGCAGTGGTGTCAGCGGCGGGGGTGGAAGCTTGCAGAGCTTTCCTGCCC
>S5_4898738_18
CAGCAGAGGCCGCATGGCAGTGGTGTCAGCGGCGGGGGTGGAAGCTTGCAGAGCTTTTCTGCCC
>S5_4898738_19
GAGTGGAAGCTTGCAGAGCTTTCCTGCACCGAAAACCCGCCCATCACAGCCACCAGTTATGCAG
>S5_4898738_20
GAGTGGAAGCTTGCAGAGCTTTCCTGCCCCGAAAAACCGCCCATCACAGCCACCAGTTATGCAG
>S5_4898738_21
GAGTGGAAGCTTGCAGAGCTTTCCTGCACCGAAAAACCGCCCATCACAGCCACCAGTTATGCAG
>S5_4898738_22
GAGTGGAGGCTTGCAGAGCTTTCCTGCCCCGAAAAACCGCCCAGCACAGCCACCAGTTATGCAG
>S5_4898738_23
GAGTGGAAGCTTGCAGAGCTTTCCTGCCCCGAAAAACCGCCCAGCACAGCCACCAGTTATGCAG
>S5_4540221_1
CAGCATCAAGGCATTACGCCTCTGTTACAGTGGGGACAGATTTAGTGTCAGCTG
>S5_4540221_2
CAGCATCAAGGCATTACGCCTCTGTTGCAGTGGGGACAGATTTAGTGTCAGCTG
>S5_4540221_3
CAGCATCAAGGCATTACGCCTCTGTTGCAGTGGGGACAGATTTGGCGTCAGCTG
>S5_4540221_4
CAGCATCAAGGCATTACGCCTCTGTTGCAGTGGGGACAGATTTGGGGTCAGCTG
>S5_4540221_5
CAGCATCAAGGCATTACGCCTCTGTTGCAGTGGGGACAGATTTGGTGTCAGCTG
>S5_4540221_6
CTGCATCAAGGCATTACGCCTCTGTTGCAGTGGGGACAGATTTGGTGTCAGCTG
>S5_4540221_7
CAGCATCAAGGCATTACGCCTCTGTTGCAGTGGGGACAGATTTGGTGTCAGCTG
>S5_4540221_8
CAGCATCAAGGCATTACGCCTCTGTTGCAGTGGGGACAGATTTAGTGTCAGCTG
>S5_4540221_9
CAGCATCAAGGCATTACGCCTCTGTTACAGTGGGGACAGATTTAGTGTCAGCTG
>S5_4540238_1
CAGCATCAAGGCATTACGCCTCTGTTACAGTGGGGACAGATTTAGTGTCAGCTG
>S5_4540238_2
CAGCATCAAGGCATTACGCCTCTGTTGCAGTGGGGACAGATTTAGTGTCAGCTG
>S5_4540238_3
CAGCATCAAGGCATTACGCCTCTGTTGCAGTGGGGACAGATTTGGCGTCAGCTG
>S5_4540238_4
CAGCATCAAGGCATTACGCCTCTGTTGCAGTGGGGACAGATTTGGGGTCAGCTG
>S5_4540238_5
CAGCATCAAGGCATTACGCCTCTGTTGCAGTGGGGACAGATTTGGTGTCAGCTG
>S5_4540238_6
CTGCATCAAGGCATTACGCCTCTGTTGCAGTGGGGACAGATTTGGTGTCAGCTG
>S5_4540238_7
CAGCATCAAGGCATTACGCCTCTGTTGCAGTGGGGACAGATTTGGTGTCAGCTG
>S5_4540238_8
CAGCATCAAGGCATTACGCCTCTGTTGCAGTGGGGACAGATTTAGTGTCAGCTG
>S5_4540238_9
CAGCATCAAGGCATTACGCCTCTGTTACAGTGGGGACAGATTTAGTGTCAGCTG
>S5_4617260_1
CAGCTTTGATGGCTTTTGTGGCGGGTATGGGGGTTGGGCTCTGGATTGGGCCTAGTCCTAGTCT
>S5_4617260_2
CAGCTTTGATGGCTTTTGTGGCGGGTATGGGTGTTGGGCTCTGGATTGGGCCTAGTCCTAGTCT
>S5_4617260_3
CAGCTTTGATGGCTTTTGTGGCGGTTATGGGGGGTGGGCTCTGGATTGGGCCTAGTCCTAGTCT
>S5_4617260_4
CAGCTTTGATGGCTTTTGTGGCGGTTATGGGGGTTGGGCTCTGGATTGGGCCTAGTCCCAGTCT
>S5_4617260_5
CAGCTTTGATGGCTTTTGTGGCGGTTATGGGGGTTGGGCTCTGGATTGGGCCTAGTCCCCGTCT
>S5_4617260_6
CAGCTTTGATGGCTTTTGTGGCGGTTATGGGGGTTGGGCTCTGGATTGGGCCTAGTCCTAGTCT
>S5_4617260_7
CAGCTTTGATGGCTTTTGTGGCGGTTATGGGGGTTGGGCTCTGGATTGGGGCTAGTCCTAGTCT
>S5_4617260_8
CAGCTTTGATGGCTTTTGTGGCGGTTATGGGGGTTGGGCTCTGGATTTGGCCTAGTCCCAGTCT
>S5_4617260_9
CAGCTTTGATGGCTTTTGTGGCGGTTATGGGGGTTGGGCTCTGGATTTGGCCTAGTCCTAGTCT
>S5_4617260_10
CAGCTTTGATGGCTTTTGTGGCGGTTATGGGGGTTGGGCTCTGGGTTGGGCCTAGTCCTAGTCT
>S5_4617260_11
CAGCTTTGATGGCTTTTGTGGCGGTTATGGGGGTTGGGGTCTGGATTGGGCCTAGTCCCAGTCT
>S5_4617260_12
CAGCTTTGATGGCTTTTGTGGCGGTTATGGGGGTTGGGGTCTGGATTGGGCCTAGTCCTAGTCT
>S5_4617260_13
CAGCTTTGATGGCTTTTGTGGCGGTTATGGGGGTTGGGGTCTGGATTGGGGCTAGTCCCAGTCT
>S5_4617260_14
CAGCTTTGATGGCTTTTGTGGCGGTTATGGGGGTTGGGGTCTGGATTTGGCCTAGTCCCAGTCT
>S5_4617260_15
CAGCTTTGATGGCTTTTGTGGCGGTTATGGGGGTTGGGGTCTGGGTTGGGCCTAGTCCCAGTCT
>S5_4617260_16
CAGCTTTGATGGCTTTTGTGGCGGTTATGGGTGTTGGGCTCTGGATTGGGCCTAGTCCCAGTCT
>S5_4617260_17
CAGCTTTGATGGCTTTTGTGGCGGTTATGGGTGTTGGGCTCTGGATTGGGCCTAGTCCTAGTCT
>S5_4617260_18
CAGCTTTGATGGCTTTTGTGGCGGTTATGGGTGTTGGGCTCTGGATTGGGGCTAGTCCTAGTCT
>S5_4617260_19
CAGCTTTGATGGCTTTTGTGGCGGTTATGGGTGTTGGGCTCTGGATTTGGCCTAGTCCCAGTCT
>S5_4617260_20
CAGCTTTGATGGCTTTTGTGGCGGTTATGGGTGTTGGGCTCTGGATTTGGCCTAGTCCTAGTCT
>S5_4617260_21
CAGCTTTGATGGCTTTTGTGGCGGTTATGGGTGTTGGGCTCTGGGTTGGGCCTAGTCCTAGTCT
>S5_4617260_22
CAGCTTTGATGGCTTTTGTGGCGGTTATGGGTGTTGGGGTCTGGATTGGGCCTAGTCCCAGTCT
>S5_4617260_23
CAGCTTTGATGGCTTTTGTGGCGGTTATGGGTGTTGGGGTCTGGATTGGGCCTAGTCCTAGTCT
>S5_4617260_24
CAGCTTTGATGGCTTTTGTGGCGGTTTTGGGGGTTGGGCTCTGGATTGGGCCTAGTCCCAGTCT
>S5_4617260_25
CAGCTTTGATGGCTTTTGTGGCGGTTTTGGGGGTTGGGCTCTGGATTGGGCCTAGTCCTAGTCT
>S5_4617260_26
CAGCTTTGATGGCTTTTGTGGCGGTTTTGGGTGTTGGGCTCTGGATTGGGCCTAGTCCCAGTCT
>S5_4617260_27
CAGCTTTGATGGCTTTTGTGGCGGTTTTGGGTGTTGGGCTCTGGATTGGGCCTAGTCCTAGTCT
>S5_4617260_28
CAGCTTTGATGGCTTTTGTGGCGGTTTTGGGTGTTGGGCTCTGGATTTGGCCTAGTCCTAGTCT
>S5_4617260_29
CCAGTCTCCCCTTCAATGGGCTTAGCGTGAAGGTTCGAAATGCACAGATTTAAATTTGAAGCTG
>S5_4617260_30
CTAGTCTCCTCATCAATGGGCTTAGCGTGAAGGTTCGAAATGCACAGATTCAAATTTGAAGCTG
>S5_4631768_1
CAGCTGGGAGCTCCTGCTACAAATTGCTAAATGATCAGCTGGAACCAAGAAAACTCTTAGCCCA
>S5_4631768_2
CAGCTGGGAGCTCCTGCTACAAATTGCTAAATGATCAGCTGGAACCAAGAAAACTCTTATCCCA
>S5_4631768_3
CAGCTGGGAGCTCCTGCTACAAATTGCTAAATGATCAGCTGGAACCAAGAAAACTCTTTGCCCA
>S5_4631768_4
GCTACAAATTGCTAAATGATCAGCTGGAACCAAGAAAACTCTTTGCCCACTGTGGCATATGCAG
>S5_4631768_5
GCTACAAATTGCTAAATGATCAGCTGGAACCAAGAAAACTCTTAGCCCCCCGTGGCATATGCAG
>S5_4631768_6
GCTACAAATTGCTAAATGATCAGCTGGAACCAAGAAAACTCTTAGCCCACCGTGGCATATGCAG
>S5_5111572_1
CAGCTTCGAACAAACAGCATGAGGGTCGATAGGGATCCGTAACGGAAAACGTCGGCTG
>S5_5111572_2
CAGCTTCGAACAAACAGCATGAGGTTCGATAGCGATCCGTAACGGAAAACGTCGGCTG
>S5_5111572_3
CAGCTTCGAACAAATAGCATGAGGGACGATAGCGATCCGTAACGGAAAACGTCGGCTG
>S5_5111572_4
CAGCTTCGAACAAATAGCATGAGGGCCGATAGCGATCCGTAACGGAAAACGTCGGCTG
>S5_5111572_5
CAGCTTCGAACAAATAGCATGAGGGGCGATAGCGATCCGTAACGGAAAACGTCGGCTG
>S5_5111572_6
CAGCTTCGAACAAATAGCATGAGGGTCGATAGCGATCCGTAACGGAAAACGCCGGCTG
>S5_5111572_7
CAGCTTCGAACAAATAGCATGAGGGTCGATAGCGATCCGTAACGGAAAACGTCGGCAG
>S5_5111572_8
CAGCTTCGAACAAATAGCATGAGGGTCGATAGCGATCCGTAACGGAAAACGTCGGCTG
>S5_5111572_9
CAGCTTCGAACAAACAGCATGAGGGTCGATAGGGATCCGTAACGGAAAACGTCGGCTG
>S5_5111572_10
CAGCTTCGAACAAATAGCATGAGGGCCGATAGCGATCCGTAACGGAAAACGTCGGCTG
>S5_5111572_11
CAGCTTCGAACAAACAGCATGGGGTTCGATAGCGATCCGTAACGGAAAACGTCGGCTG
>S5_5111572_12
CAGCTTCGAACAAACAGCATGAGGTTCGATAGCGATCCGTAACGGAAAACGTCGGCTG
>S5_5111572_13
CAGCTTCAAACAAACAGCATGAGGTTCGATAGCGATCCGTAACGGAAAACGTCGGCTG
>S5_5111572_14
CAGCTTCGAACAAATAGCATGGGGGTCGATAGCGATCCGTAACGGAAAACGTCGGCTG
>S5_5111572_15
CAGCTTCGAACAAATAGCATGAGGGTCGATAGCGATCCGTAACGGAAAACGTCGGCTG
>S5_5111572_16
CAGCTTCAAACAAATAGCATGAGGGTCGATAGCGATCCGTAACGGAAAACGTCGGCTG
>S5_5111572_17
CAGCTTCGAACAAATAGCATGAGGGGCGATAGCGATCCGTAACGGAAAACGTCGGCTG
>S5_5111562_1
CAGCTTCGAACAAACAGCATGAGGGTCGATAGGGATCCGTAACGGAAAACGTCGGCTG
>S5_5111562_2
CAGCTTCGAACAAACAGCATGAGGTTCGATAGCGATCCGTAACGGAAAACGTCGGCTG
>S5_5111562_3
CAGCTTCGAACAAATAGCATGAGGGACGATAGCGATCCGTAACGGAAAACGTCGGCTG
>S5_5111562_4
CAGCTTCGAACAAATAGCATGAGGGCCGATAGCGATCCGTAACGGAAAACGTCGGCTG
>S5_5111562_5
CAGCTTCGAACAAATAGCATGAGGGGCGATAGCGATCCGTAACGGAAAACGTCGGCTG
>S5_5111562_6
CAGCTTCGAACAAATAGCATGAGGGTCGATAGCGATCCGTAACGGAAAACGCCGGCTG
>S5_5111562_7
CAGCTTCGAACAAATAGCATGAGGGTCGATAGCGATCCGTAACGGAAAACGTCGGCAG
>S5_5111562_8
CAGCTTCGAACAAATAGCATGAGGGTCGATAGCGATCCGTAACGGAAAACGTCGGCTG
>S5_5111562_9
CAGCTTCGAACAAACAGCATGAGGGTCGATAGGGATCCGTAACGGAAAACGTCGGCTG
>S5_5111562_10
CAGCTTCGAACAAATAGCATGAGGGCCGATAGCGATCCGTAACGGAAAACGTCGGCTG
>S5_5111562_11
CAGCTTCGAACAAACAGCATGGGGTTCGATAGCGATCCGTAACGGAAAACGTCGGCTG
>S5_5111562_12
CAGCTTCGAACAAACAGCATGAGGTTCGATAGCGATCCGTAACGGAAAACGTCGGCTG
>S5_5111562_13
CAGCTTCAAACAAACAGCATGAGGTTCGATAGCGATCCGTAACGGAAAACGTCGGCTG
>S5_5111562_14
CAGCTTCGAACAAATAGCATGGGGGTCGATAGCGATCCGTAACGGAAAACGTCGGCTG
>S5_5111562_15
CAGCTTCGAACAAATAGCATGAGGGTCGATAGCGATCCGTAACGGAAAACGTCGGCTG
>S5_5111562_16
CAGCTTCAAACAAATAGCATGAGGGTCGATAGCGATCCGTAACGGAAAACGTCGGCTG
>S5_5111562_17
CAGCTTCGAACAAATAGCATGAGGGGCGATAGCGATCCGTAACGGAAAACGTCGGCTG
>S5_5442628_1
CTGCTTCTCACAATGATCACCCTGTGCTCGACGGCGGCGCAGGTGCCGACGGGAGGCTG
>S5_5442628_2
CTGCTTCTCACAATGATCACCCTGTGCTCGACGGCGGCGCAGTTGCCGACGGGAGGCCGAGATC
>S5_5442628_3
CTGCTTCTCACAATGATCACCCTGTGCTCGACGGCGGCGCAGTTGCCGACGGGAGGCTG
>S5_5442628_4
CTGCTTCTCACAATGATCACCCTGTGCTCGACGGCGGCGCAGTTGCCGACGGGGGGCTG
>S5_5442628_5
CTGCTTCTCACAATGATCGCCCTGTGCTCGACGGCGGCGCAGTTGCCGGCGGGAGGCTG
>S5_5442628_6
CTGCTTCTCACAATGATCGCCCTGTGCTCGACGGCGGCGCAGTTGCCGGCGGGGGGCTG
>S5_5442628_7
CTGCTTCTCACAATGATCGCCCTGTGCTCGACGGGGGCGCAGTTGCCGGCGGGAGGCTG
>S5_5442628_8
CTGCTTCTCACAATGATCGCCCTGTGCTCGACGGTGGCGCAGTTGCCGGCGGGAGGCCGAGATC
>S5_5442628_9
CTGCTTCTCACAATGATCGCCCTGTGCTCGACGGTGGCGCAGTTGCCGGCGGGAGGCTG
>S5_5442628_10
CTGCTTCTCACAATGATCGCCCTGTGCTCGACGGTGGCGCAGTTGCCGGCGGGAGGCTGAGAAC
>S5_5442628_11
CTGCTTCTCACAATGATCGCCCTGTGCTCGACGGTGGCGCAGTTGCCGGCGGGAGGCTGAGGTC
>S5_5442628_12
CTGCTTCTCACAATGATCGCCCTGTGCTCGACGGTGGCGCAGTTGCCGGCGGGAGGCTGGGATC
>S5_5442628_13
CTGCTTCTCACAATGATCGCCCTGTGCTCGACGGTGGCGCAGTTGCCGGCGGGAGGGTGAGATC
>S5_5442628_14
CTGCTTCTCACAATGATCGCCCTGTGCTCGACGGTGGCGCAGTTGCCGGCGGGAGGGTGGGATC
>S5_5442628_15
CTGCTTCTCACAATGATCGCCCTGTGCTCGACGGTGGCGCAGTTGCCGGCGGGGGGCTG
>S5_5442628_16
CTGCTTCTCACAATGATCGCCCTGTGCTCGACGGTGGCGCAGTTGCCGGCGGGGGGCTGGGATC
>S5_5442628_17
CTGCTTCTCACAATGATCGCCCTGTGCTCGACGGTGGCGCAGTTGCCGGCGGGAGGCTG
>S5_5442628_18
CTGCTTCTCACAATGATCGCCCTGTGCTCGACGGCGGCGCAGTTGCCGGCGGGAGGCTG
>S5_5442628_19
CTGCTTCTCACAATGATCTCCCTGTGCTCGACGGCGGCGCAGTTGCCGACGGGAGGCTG
>S5_5442628_20
CTGCTTCTCACAATGATCGCCCTGTGCTCGACGGCGGCGCAGTTGCCGACGGGAGGCTG
>S5_5442628_21
CTGCTTCTCACAATGATCCCCCTGTGCTCGACGGCGGCGCAGTTGCCGACGGGAGGCTG
>S5_5442628_22
CTGCTTCTCACAATGATCACCCTGTGCTCGACGGCGGCGCAGTTGCCGACGGGAGGCTG
>S5_6531777_1
CAGCTGAATCGATTATTCACAACTATGTGGGGCCCTCACTTCTTTCTGATCTGAGAGTTTTCAC
>S5_6531777_2
CAGCTGAATCGATTATTCACAACTATGTGGGGCCCTCACTTCTTTCTGATCTGAGGGTTGTCAC
>S5_6531777_3
CCTCACTTCTTTCTGATCTGAGAGTTTTCACTAGTTTGATAGACATGTATGCAAAATGTGGCAG
>S5_6531777_4
CCTCACTTCTTTCTGATCTGAGGGTTGTCACTAGTTTGATAGACATGTATGCAAAATGTGGCAG
>S5_6531868_1
CAGCATTGAAAAGGCTTTGCAAATGTTTGAAATGGCTCACCCAAAAGACTTACTATCCTATAGC
>S5_6531868_2
CAGCATTGACAAGGCTCTGCAAATGTTTGAAATGGCTCACCCAAAAGACTTACTATGCTATAGC
>S5_6531868_3
GCTCTGCAAATGTTTGAAATGGCTCGCCCAAAAGACTTACTATGCTATAGCACAATGATTGCAG
>S5_6531868_4
GCTCTGCAAATGTTTGAAATGGCTCCCCCAAAAGACTTACTATGCTATAGCACAATGATTGCAG
>S5_6531868_5
GCTCTGCAAATGTTTGAAATGGCTCACCCAAAAGACTTACTATGCTATAGCACAATGATTGCAG
>S5_6531868_6
GCTTTGCAAATGTTTGAAATGGCTCCCCCAAAAGACTTACTATCCTATAGCACAATGATTGCAG
>S5_6531868_7
GCTTTGCAAATGTTTGAAATGGCTCACCCAAAAGACTTACTATCCTATAGCACAATGATTGCAG
>S5_6581873_1
CAGCAGAAGTTTTGTTTGAAGCCCCCACACACCCACCCGAAAAGGCATATCCCAATTGGTTGAC
>S5_6581873_2
CAGCAGAAGTTTTGTTTGAAGCCCCCACACACCCACCCGAAAAGGCATATCCTAATTGGTTGAC
>S5_6581873_3
GTTTTGTTTGAAGCCCCCACACACCCGCCCGAAAAGGCATATCCTAATTGGTTGACAGAAGCTG
>S5_6581873_4
GTTTTGTTTGAAGCCCCCACACACCCCCCCGAAAAGGCATATCCTAATTGGTTGACAGAAGCTG
>S5_6581873_5
GTTTTGTTTGAAGCCCCCACACGCCCACCCGAAAAGGCATATCCTAATTGGTTGACAGAAGCTG
>S5_6581873_6
GTTTTGTTTGAAGCCCCCACACCCCCACCCGAAAAGGCATATCCTAATTGGTTGACAGAAGCTG
>S5_6581873_7
GTTTTGTTTGAAGCCCCCACCCACCCACCCGAAAAGGCATATCCTAATTGGTTGACAGAAGCTG
>S5_6581873_8
GTTTTGTTTGAAGCCCCCACACACCCACCCGAAAAGGCATATCCTAATTGGTTGACAGAAGCTG
>S5_6581873_9
GTTTTGTTTGAAGCCCCCACACACCCTCCCGAAAAGGCATATCCCAATTGGTTGACAGAAGCTG
>S5_6581873_10
GTTTTGTTTGAAGCCCCCACACACCCGCCCGAAAAGGCATATCCCAATTGGTTGACAGAAGCTG
>S5_6581873_11
GTTTTGTTTGAAGCCCCCACACCCCCCCCCGAAAAGGCATATCCCAATTGGTTGACAGAAGCTG
>S5_6581873_12
GTTTTGTTTGAAGCCCCCACACACCCCCCCGAAAAGGCATATCCCAATTGGTTGACAGAAGCTG
>S5_6581873_13
GTTTTGTTTGAAGCCCCCACACTCCCACCCGAAAAGGCATATCCCAATTGGTTGACAGAAGCTG
>S5_6581873_14
GTTTTGTTTGAAGCCCCCACACGCCCACCCGAAAAGGCATATCCCAATTGGTTGACAGAAGCTG
>S5_6581873_15
GTTTTGTTTGAAGCCCCCACACCCCCACCCGAAAAGGCATATCCCAATTGGTTGACAGAAGCTG
>S5_6581873_16
GTTTTGTTTGAAGCCCCCACCCACCCACCCGAAAAGGCATATCCCAATTGGTTGACAGAAGCTG
>S5_6581873_17
GTTTTGTTTGAAGCCCCCCCACACCCACCCGAAAAGGCATATCCCAATTGGTTGACAGAAGCTG
>S5_6581873_18
GTTTTGTTTGAAGCCCCCACACACCCACCCGAAAAGGCATATCCCAATTGGTTGACAGAAGCTG
>S5_6581873_19
GTTTTGTTTGAAGCCCCCACACACCCACCCGAAAAGGCATATCCCAATTGGTCGACAGAAGCTG
>S5_6617966_1
CAGCCTCTACCATCTGTAGATATGGACGCCCCGGGTCCGTACACCAAGGAGAAGACAGGTGAGG
>S5_6617966_2
CAGCCTCTACCATCTGTAGATATGGACGCCCCGTGTCCGTACACCAAGGAGAAGACAGGAGAGG
>S5_6617966_3
CAGCCTCTACCATCTGTAGATATGGACGCCCCGTGTCCGTACACCAAGGAGAAGACAGGCGAGG
>S5_6617966_4
CAGCCTCTACCATCTGTAGATATGGACGCCCCGTGTCCGTACACCAAGGAGAAGACAGGGGAGG
>S5_6617966_5
CAGCCTCTACCATCTGTAGATATGGACGCCCCGTGTCCGTACACCAAGGAGAAGACAGGTGAGG
>S5_6617966_6
CAGCCTCTGCCATCTGTAGATATGGACGCCCCGTGTCCGTACACCAAGGAGAAGATAGGTGAGG
>S5_6617966_7
CAGCCTCTGCCATCTGTAGATATGGACGCCCCGTGTGCATACACCAAGGAGAAGACAGGTGAGG
>S5_6617966_8
CAGCCTCTGCCATCTGTAGATATGGACGCCCCATGCCCATACACCAAGGAGAAGACAGGTGAGG
>S5_6617966_9
CAGCCTCTGCCATCTGTAGATATGGACGCCCCATGGCCATACACCAAGGAGAAGACAGGTGAGG
>S5_6617966_10
CAGCCTCTGCCATCTGTAGATATGGACGCCCCATGTCCATACACCAAGGAGAAGACAGGAGAGG
>S5_6617966_11
CAGCCTCTGCCATCTGTAGATATGGACGCCCCATGTCCATACACCAAGGAGAAGACAGGCGAGG
>S5_6617966_12
CAGCCTCTGCCATCTGTAGATATGGACGCCCCATGTCCATACACCAAGGAGAAGACAGGGGAGG
>S5_6617966_13
CAGCCTCTGCCATCTGTAGATATGGACGCCCCATGTCCATACACCAAGGAGAAGACAGGTGAGG
>S5_6617966_14
CAGCCTCTGCCATCTGTAGATATGGATGCCCCGTGTCCGTAAACGAAGGAGAAGACAGGAGAGG
>S5_6617966_15
CAGCCTCTGCCATCTGTAGATATGGATGCCCCGTGTCCGTAAACGAAGGAGAAGACAGGCGAGG
>S5_6617966_16
CAGCCTCTGCCATCTGTAGATATGGATGCCCCGTGTCCGTAAACGAAGGAGAAGACAGGGGAGG
>S5_6617966_17
CAGCCTCTGCCATCTGTAGATATGGATGCCCCGTGTCCGTAAACGAAGGAGAAGACAGGTGAGG
>S5_6617966_18
CAGCGTCTGCCATCTGTAGATATGGACGCCCCGTGTCCATACACCAAGGAGAAGACAGGTGAGG
>S5_6617966_19
CCTCTGCCATCTGTAGATATGGACGCCCCGTGTCCGTACACCAAGGAGAAGATAGGTGAGGCTG
>S5_6617966_20
CCTCTGCCATCTGTAGATATGGATGCCCCGTGTCCGTAAACGAAGGAGAAGACAGGTGAGGCTG
>S5_6617966_21
CCTCTGCCATCTGTAGATATGGACGCCCCATGTCCATACGCCAAGGAGAAGACAGGTGAGGCTG
>S5_6617966_22
CCTCTGCCATCTGTAGATATGGACGCCCCATGTCCATACCCCAAGGAGAAGACAGGTGAGGCTG
>S5_6617966_23
CCTCTGCCATCTGTAGATATGGACGCCCCGTGTCCGTACACCAAGGAGAAGACAGGTGAGGCTG
>S5_6617966_24
CCTCTCCCATCTGTAGATATGGACGCCCCGTGTCCGTACACCAAGGAGAAGACAGGTGAGGCTG
>S5_6617966_25
CCTCTACCATCTGTAGATATGGACGCCCCGTGTCCGTACACCAAGGAGAAGACAGGTGAGGCTG
>S5_6617966_26
CCTCTGCCATCTGTAGATATGGACGCCCCGTGTGCATACACCAAGGAGAAGACAGGTGAGGCTG
>S5_6617966_27
CGTCTGCCATCTGTAGATATGGACGCCCCGTGTCCATACACCAAGGAGAAGACAGGTGAGGCTG
>S5_6617966_28
CCTCTGCCATCTGTAGATATGGCCGCCCCATGTCCATACACCAAGGAGAAGACAGGTGAGGCTG
>S5_6617966_29
CCTCTGCCATCTGTAGATATGGACGCCCCATGTCCATACACCAAGGAGAAGACAGGTGAGGCTG
>S5_6617972_1
CAGCCTCTACCATCTGTAGATATGGACGCCCCGGGTCCGTACACCAAGGAGAAGACAGGTGAGG
>S5_6617972_2
CAGCCTCTACCATCTGTAGATATGGACGCCCCGTGTCCGTACACCAAGGAGAAGACAGGAGAGG
>S5_6617972_3
CAGCCTCTACCATCTGTAGATATGGACGCCCCGTGTCCGTACACCAAGGAGAAGACAGGCGAGG
>S5_6617972_4
CAGCCTCTACCATCTGTAGATATGGACGCCCCGTGTCCGTACACCAAGGAGAAGACAGGGGAGG
>S5_6617972_5
CAGCCTCTACCATCTGTAGATATGGACGCCCCGTGTCCGTACACCAAGGAGAAGACAGGTGAGG
>S5_6617972_6
CAGCCTCTGCCATCTGTAGATATGGACGCCCCGTGTCCGTACACCAAGGAGAAGATAGGTGAGG
>S5_6617972_7
CAGCCTCTGCCATCTGTAGATATGGACGCCCCGTGTGCATACACCAAGGAGAAGACAGGTGAGG
>S5_6617972_8
CAGCCTCTGCCATCTGTAGATATGGACGCCCCATGCCCATACACCAAGGAGAAGACAGGTGAGG
>S5_6617972_9
CAGCCTCTGCCATCTGTAGATATGGACGCCCCATGGCCATACACCAAGGAGAAGACAGGTGAGG
>S5_6617972_10
CAGCCTCTGCCATCTGTAGATATGGACGCCCCATGTCCATACACCAAGGAGAAGACAGGAGAGG
>S5_6617972_11
CAGCCTCTGCCATCTGTAGATATGGACGCCCCATGTCCATACACCAAGGAGAAGACAGGCGAGG
>S5_6617972_12
CAGCCTCTGCCATCTGTAGATATGGACGCCCCATGTCCATACACCAAGGAGAAGACAGGGGAGG
>S5_6617972_13
CAGCCTCTGCCATCTGTAGATATGGACGCCCCATGTCCATACACCAAGGAGAAGACAGGTGAGG
>S5_6617972_14
CAGCCTCTGCCATCTGTAGATATGGATGCCCCGTGTCCGTAAACGAAGGAGAAGACAGGAGAGG
>S5_6617972_15
CAGCCTCTGCCATCTGTAGATATGGATGCCCCGTGTCCGTAAACGAAGGAGAAGACAGGCGAGG
>S5_6617972_16
CAGCCTCTGCCATCTGTAGATATGGATGCCCCGTGTCCGTAAACGAAGGAGAAGACAGGGGAGG
>S5_6617972_17
CAGCCTCTGCCATCTGTAGATATGGATGCCCCGTGTCCGTAAACGAAGGAGAAGACAGGTGAGG
>S5_6617972_18
CAGCGTCTGCCATCTGTAGATATGGACGCCCCGTGTCCATACACCAAGGAGAAGACAGGTGAGG
>S5_6617972_19
CCTCTGCCATCTGTAGATATGGACGCCCCGTGTCCGTACACCAAGGAGAAGATAGGTGAGGCTG
>S5_6617972_20
CCTCTGCCATCTGTAGATATGGATGCCCCGTGTCCGTAAACGAAGGAGAAGACAGGTGAGGCTG
>S5_6617972_21
CCTCTGCCATCTGTAGATATGGACGCCCCATGTCCATACGCCAAGGAGAAGACAGGTGAGGCTG
>S5_6617972_22
CCTCTGCCATCTGTAGATATGGACGCCCCATGTCCATACCCCAAGGAGAAGACAGGTGAGGCTG
>S5_6617972_23
CCTCTGCCATCTGTAGATATGGACGCCCCGTGTCCGTACACCAAGGAGAAGACAGGTGAGGCTG
>S5_6617972_24
CCTCTCCCATCTGTAGATATGGACGCCCCGTGTCCGTACACCAAGGAGAAGACAGGTGAGGCTG
>S5_6617972_25
CCTCTACCATCTGTAGATATGGACGCCCCGTGTCCGTACACCAAGGAGAAGACAGGTGAGGCTG
>S5_6617972_26
CCTCTGCCATCTGTAGATATGGACGCCCCGTGTGCATACACCAAGGAGAAGACAGGTGAGGCTG
>S5_6617972_27
CGTCTGCCATCTGTAGATATGGACGCCCCGTGTCCATACACCAAGGAGAAGACAGGTGAGGCTG
>S5_6617972_28
CCTCTGCCATCTGTAGATATGGCCGCCCCATGTCCATACACCAAGGAGAAGACAGGTGAGGCTG
>S5_6617972_29
CCTCTGCCATCTGTAGATATGGACGCCCCATGTCCATACACCAAGGAGAAGACAGGTGAGGCTG
>S5_6920131_1
CTGCATGGAGAACTGCCAGACGGCGGTACCGGCCCCGCCTGCTTAGATTGGAGCAG
>S5_6920131_2
CTGCATGGAGAACTGCCAGACGGGGGTACCGGCCCCGCCTGCTTAGATTGAAGCAG
>S5_6920131_3
CTGCATGGAGAACTGCCAGACGGGGGTACCGGCCCCGCCTGCTTAGATTGGAGCAG
>S5_6920131_4
CTGCATGGAGAACTGCCAGACGGTGGGACCGGCCCCGCCTGCTTAGATTGGAGCAG
>S5_6920131_5
CTGCATGGAGAACTGCCAGACGGTGGTACCGGCCCCGCCTGCTTAGATTGAAGCAG
>S5_6920131_6
CTGCATGGAGAACTGCCAGACGGTGGTACCGGCCCCGCCTGCTTAGATTGGAGCAG
>S5_6920131_7
CTGCATGGAGAACTGCCAGACGGTGGTCCCGGCCCCGCCTGCTTAGATTGGAGCAG
>S5_6920131_8
CTGCATGGAGAACTGCCAGGCGGTGGTACCGGCCCCGCCTGCTTAGATTGGAGCAG
>S5_6920131_9
CTGCATGGAGAACTGCCAGCCGGTGGTACCGGCCCCGCCTGCTTAGATTGGAGCAG
>S5_6920131_10
CTGCATGGAGACCTGCCAGACGGTGGTACCGGCCCCGCCTGCTTAGATTGGAGCAG
>S5_6920131_11
CTGCATGGAGAACTGCCAGACGGTGGTACCGGCCCCGCCTGCTTAGATTGGAGCAG
>S5_6920131_12
CTGCAGGGAGAACTGCCAGACGGTGGTACCGGCCCCGCCTGCTTAGATTGGAGCAG
>S5_6920131_13
CTGCATGGAAAACTGCCAGACGGTGGTACCGGCCCCGCCTGCTTAGATTGGAGCAG
>S5_6920131_14
CTGCATGGAGAACTGCCAGACGGTGGTCCCGGCCCCGCCTGCTTAGATTGAAGCAG
>S5_6920131_15
CTGCATGGAGAACTGCCAGCCGGTGGTACCGGCCCCGCCTGCTTAGATTGAAGCAG
>S5_6920131_16
CTGCATGGAGACCTGCCAGACGGTGGTACCGGCCCCGCCTGCTTAGATTGAAGCAG
>S5_6920131_17
CTGCATGGAGAACTGCCAGACGGTGGTACCGGCCCCGCCTGCTTAGATTGAAGCAG
>S5_6920131_18
CTGCATGGAAAACTGCCAGACGGTGGTACCGGCCCCGCCTGCTTAGATTGAAGCAG
>S5_7569584_1
CAGCAGAAATAAGGGACTCGACCAGGCATGGCATAAGGGAGTGGCTGGGAACATTTGACAGTGC
>S5_7569584_2
CAGCAGAAATAAGGGACTCGACCAGGCATGGCATAAGGGAGTGGTTGGGAACATTTGACAGTGC
>S5_7569584_3
CAGCAGAAATAAGGGACTCGACCAGGCATGGCATAAGGGCGTGGCTGGGAACATTTGACAGTGC
>S5_7569584_4
CAGCAGAAATAAGGGACTCGACCAGGCATGGCATAAGGGCGTGGTTGGGAACATTTGACAGTGC
>S5_7569584_5
CAGCAGAAATAAGGGACTCGACCAGGCATGGCATAAGGGGGTGGCTGGGAACATTTGACAGTGC
>S5_7569584_6
CAGCAGAAATAAGGGACTCGACCAGGCATGGCATAAGGGGGTGGTTGGGAACATTTGACAGTGC
>S5_7569584_7
CAGCAGAAATAAGGGACTCGACCAGGCATGGCATAAGGGTGGGGCTGGGAACATTTGACAGTGC
>S5_7569584_8
CAGCAGAAATAAGGGACTCGACCAGGCATGGCATAAGGGTGTGGCTGGGAAAATTTGACAGTGC
>S5_7569584_9
CAGCAGAAATAAGGGACTCGACCAGGCATGGCATAAGGGTGTGGCTGGGAACATTTGACAGAGC
>S5_7569584_10
CAGCAGAAATAAGGGACTCGACCAGGCATGGCATAAGGGTGTGGCTGGGAACATTTGACAGGGC
>S5_7569584_11
CAGCAGAAATAAGGGACTCGACCAGGCATGGCATAAGGGTGTGGCTGGGAACATTTGACAGTGC
>S5_7569584_12
CAGCAGAAATAAGGGACTCGACCAGGCATGGCATAAGGGTGTGGCTGGGAACATTTGGCAGTGC
>S5_7569584_13
CAGCAGAAATAAGGGACTCGACCAGGCATGGCATAAGGGTGTGGCTGGGAACATTTTACAGTGC
>S5_7569584_14
CAGCAGAAATAAGGGACTCGACCAGGCATGGCATAAGGGTGTGGCTGGGGACATTTGACAGTGC
>S5_7569584_15
CAGCAGAAATAAGGGACTCGACCAGGCATGGCATAAGGGTGTGGTTGGGAACATTTGACAGTGC
>S5_7569584_16
ATAAGGGTCTCGACCAGGCATGGCATAAGGGTGTGGTTGGGAACATTTGACAGTGCAGAGGCAG
>S5_7569584_17
ATAAGGGGCTCGACCAGGCATGGCATAAGGGTGTGGTTGGGAACATTTGACAGTGCAGAGGCAG
>S5_7569584_18
ATAAGGGACTCGACCAGGCATGGCATAAGGGTGTGGTTGGGAACATTTGACAGTGCAGAGGCAG
>S5_7569584_19
ATAAGGGACTCGGCCAGGCATGGCATAAGGGTGTGGCTGGGAACATTTGACAGTGCAGAGGCAG
>S5_7569584_20
ATAAGGGTCTCGACCAGGCATGGCATAAGGGTGTGGCTGGGAACATTTGACAGTGCAGAGGCAG
>S5_7569584_21
ATAAGGGGCTCGACCAGGCATGGCATAAGGGTGTGGCTGGGAACATTTGACAGTGCAGAGGCAG
>S5_7569584_22
ATAAGGGCCTCGACCAGGCATGGCATAAGGGTGTGGCTGGGAACATTTGACAGTGCAGAGGCAG
>S5_7569584_23
ATAAGGGACTCGACCAGGCATGGCATAAGGGTGTGGCTGGGAACATTTGACAGTGCAGAGGCAG
>S5_7951955_1
CTGCTCTTACTTATTACTGGCGCATGAAGATGCCAGAGACTGCTCGTTACACAGCCTTGGTTGC
>S5_7951955_2
CTGCTCTTACTTATTACTGGCGTATGAAGATGCCAGAGACTGCTCGTTACACAGCCTTGGTTGC
>S5_7951955_3
CGCATGAAGATTCCAGAGACTGCTCGTTACACAGCCTTGGTTGCCAAGAATGCGAAGAAGGCTG
>S5_7951955_4
CGTATGAAGATGCCAGAGACTGCTCGTTACACAGCCTTGGTTGCCAAGAATGCGAAGAAGGCTG
>S5_7951955_5
CGCATGAAGATGCCAGAGACTGCTCGTTACACAGCCTTGGTTGCCAAGAATGCGAAGAAGGCTG
>S5_7951955_6
CGCATGAAGATACCAGAGACTGCTCGTTACACAGCCTTGGTTGCCAAGAATGCGAAGAAGGCTG
>S5_8195964_1
CAGCCGAATTTTCATCTTCTTTACCAGCAGACTTGGAAGCTGAACAGAAAAATGCCCCTGTTAC
>S5_8195964_2
CAGCCGAATTTTCATCTTCTTTACCAGCAGACTTGGAATCTGACCAGAAAAATGCCTCTGTTAC
>S5_8195964_3
GAAGCTGAACAGAAAAATGCCCCTGTTTCCAATCCCTTGGGTGTGGAGGATCATGTAAATGCTG
>S5_8195964_4
GAAGCTGAACAGAAAAATGCCCCTGTTGCCAATCCCTTGGGTGTGGAGGATCATGTAAATGCTG
>S5_8195964_5
GAAGCTGAACAGAAAAATGCCCCTGTTCCCAATCCCTTGGGTGTGGAGGATCATGTAAATGCTG
>S5_8195964_6
GAATCTGACCAGAAAAATGCCTCTGTTACCAATCCCTTGGGTGTGGAGGATCATGTAAATGCTG
>S5_8195964_7
GAAGCTGAACAGAAAAATGCCCCTGTTACCAATCCCTTGGGTGTGGAGGATCATGTAAATGCTG
>S5_8471721_1
CAGCATGCGATGCGGTCTTCACAGCAGATGGCGCGTCAAGGCCTAATTGAGGGGCGGCCTTCTA
>S5_8471721_2
CAGCATGGGATGCGGTCTTCACAGCAGATGGCGCGTCAAGGCCTAATTGAGGGGCGGCCTTCTA
>S5_8471721_3
CAGCATGTGATGCGGCCTCCACAGCAGATGGCGCGTCAAGGCCTAATTGAGGGGCGGCCTTCTA
>S5_8471721_4
CAGCATGTGATGCGGCCTTCACAGCAGATGGCGCGTCAAGGCCTAATTGAGGGGCGGCCTTCTA
>S5_8471721_5
CAGCATGTGATGCGGGCTTCACAGCAGATGGCGCGTCAAGGCCTAATTGAGGGGCGGCCTTCTA
>S5_8471721_6
CAGCATGTGATGCGGTCTCCACAGCAGATGGCGCGTCAAGGCCTAATTGAGGGGCGGCCTTCTA
>S5_8471721_7
CAGCATGTGATGCGGTCTTCACAGCAGATGGCGCGCCAAGGCCTAATTGAGGGGCGGCCTTCTA
>S5_8471721_8
CAGCATGTGATGCGGTCTTCACAGCAGATGGCGCGTCAAGGCCTAATTGAGGGGCGGCCTTCTA
>S5_8471721_9
CAGCATGTGATGCGGTCTTCACAGCAGATGGCGCGTCAAGGCCTAGTTGAGGGGCGGCCTTCTA
>S5_8471721_10
CAGCATGTGATGCGGTCTTCACAGCAGATGGCGCGTCAAGGCCTGATTGAGGGGCGGCCTTCTA
>S5_8471721_11
CAGCATGTGATGCGGTCTTCACAGCAGGTGGCGCGTCAAGGCCTAATTGAGGGGCGGCCTTCTA
>S5_8471721_12
CAGCATGTGATGCGGTCTTCACAGCGGATGGCGCGTCAAGGCCTAATTGAGGGGCGGCCTTCTA
>S5_8471721_13
GTGATGCGGTCTCCACAGCAGATGGCGCGTCAAGGCCTAATTGGGGGGCGGCCTTCTAAAGCTG
>S5_8471721_14
GTGATGCTGTCTTCACAGCAGATGGCGCGTCAAGGCCTAATTGAGGGGCGGCCTTCTAAAGCTG
>S5_8471721_15
GTGATGCGGTCTTCACAGCAGATGGCGCGTCAAGGCCTAATTGAGGGGCGGCCTTCTAAAGCTG
>S5_8471721_16
GTGATGCGGTCTCCACAGCAGATGGCGCGTCAAGGCCTAATTGAGGGGCGGCCTTCTAAAGCTG
>S5_8866891_1
CTGCGACTACGAGCACTGGCTCATCGTCATGGACAAGCCTGGCGGGGAGGGCGCAACTAAGCAG
>S5_8866891_2
CTGCGACTACGAGCACTGGCTCATCGTCATGGACAAGCCTGGCGGGGAGGGGGCAACTAAGCAG
>S5_8866891_3
CTGCGACTACGAGCACTGGCTCATCGTCATGGACAAGCCTGGCGGGGGGGGCGCAACTAAGCAG
>S5_8866891_4
CTGCGACTACGAGCACTGGCTCATCGTCATGGACAAGCCTGGCGGGGTGGGCGCAACTAAGCAG
>S5_8866891_5
CTGCGACTACGAGCACTGGCTCATCGTCATGGATAAGCCTGGCGGGGAGGGCGCAACTAAGCAG
>S5_8866891_6
CTGCGACTACGAGCACTGGCTCATCGTCATGGATAAGCCTGGCGGGGAGGGCGCTACTAAGCAG
>S5_8866891_7
CTGCGACTACGAGCACTGGCTCATCGTCATGGATAAGCCTGGCGGGGGGGGCGCAACTAAGCAG
>S5_8866891_8
CTGCGACTACGAGCACTGGCTCATCGTCATGGATAAGCCTGGCGGGGAGGGCGCTACTAAGCAG
>S5_8866891_9
CTGCGACTGCGAGCACTGGCTCATCGTCATGGATAAGCCTGGCGGGGAGGGCGCAACTAAGCAG
>S5_8866891_10
CTGCGACTACGAGCACTGGCTCATCGTCATGGATAAGCCTGGCGGGGAGGGCGCAACTAAGCAG
>S5_8866891_11
CTGCGACTACGAGCGCTGGCTCATCGTCATGGACAAGCCTGGCGGGGAGGGCGCAACTAAGCAG
>S5_8866891_12
CTGCGACTACGAGCCCTGGCTCATCGTCATGGACAAGCCTGGCGGGGAGGGCGCAACTAAGCAG
>S5_8866891_13
CTGCGACTGCGAGCACTGGCTCATCGTCATGGACAAGCCTGGCGGGGAGGGCGCAACTAAGCAG
>S5_8866891_14
CTGCGACTCCGAGCACTGGCTCATCGTCATGGACAAGCCTGGCGGGGAGGGCGCAACTAAGCAG
>S5_8866891_15
CTGCGACTACGAGCACTGGCTCATCGTCATGGACAAGCCTGGCGGGGAGGGCGCAACTAAGCAG
>S5_8842307_1
CAGCCTCAGTTCTTCTCTTCCTTGGCGAATAGCCACCAAGCCCACTTGCAGACCCACCATGTCG
>S5_8842307_2
CAGCCTCAGTTCTTCTCTTCCTTGGGGAATAGCCACCAAGCCCACTTGCAGACCCACCATGTCG
>S5_8842307_3
CAGCCTCAGTTCTTCTCTTCCTTGGTGAATAGCCACCAAGCCCACTTGCAGACCCACCATGTCG
>S5_8842307_4
CAGCCTCAGTTCTTCTCTTTCTTGGCGAATAGCCACCAAGCCCACTTGCAGACCCACCATGTCG
>S5_8842307_5
CAGCCTCAGTTCTTCTCTTTCTTGGGGAATAGCCACCAAGCCCACTTGCAGACCCACCATGTCG
>S5_8842307_6
CAGCCTCAGTTCTTCTCTTTCTTGGTGAATAGCCACCAAGCCCACGTGCAGACCCACCATGTCG
>S5_8842307_7
CAGCCTCAGTTCTTCTCTTTCTTGGTGAATAGCCACCAAGCCCACTTGCAGACCCACCATGTCG
>S5_8842307_8
TCTCTTTCTTGGTGAATAGCCACCAAGCCCACTTGCAGACCCTCCATGTCGTCGGAAATGGCTG
>S5_8842307_9
TCTCTTCCTTGGTGAATAGCCACCAAGCCCACTTGCAGACCCTCCATGTCGTCGGAAATGGCTG
>S5_8842307_10
TCTCTTTCTTGGTGAATAGCCACCAAGCCCACTTGCAGACCCGCCATGTCGTCGGAAATGGCTG
>S5_8842307_11
TCTCTTCCTTGGTGAATAGCCACCAAGCCCACTTGCAGACCCGCCATGTCGTCGGAAATGGCTG
>S5_8842307_12
TCTCTTTCTTGGTGAATAGCCACCAAGCCCACTTGCAGACCCCCCATGTCGTCGGAAATGGCTG
>S5_8842307_13
TCTCTTCCTTGGTGAATAGCCACCAAGCCCACTTGCAGACCCCCCATGTCGTCGGAAATGGCTG
>S5_8842307_14
TCTCTTTCTTGGTGAATAGCCACCAAGCCCACTTGCAGGCCCACCATGTCGTCGGAAATGGCTG
>S5_8842307_15
TCTCTTCCTTGGTGAATAGCCACCAAGCCCACTTGCAGGCCCACCATGTCGTCGGAAATGGCTG
>S5_8842307_16
TCTCTTTCTTGGTGAATAGCCACCAAGCCCCCTTGCAGACCCACCATGTCGTCGGAAATGGCTG
>S5_8842307_17
TCTCTTCCTTGGTGAATAGCCACCAAGCCCCCTTGCAGACCCACCATGTCGTCGGAAATGGCTG
>S5_8842307_18
TCTCTTTCTTGGTGAATAGCCGCCAAGCCCACTTGCAGACCCACCATGTCGTCGGAAATGGCTG
>S5_8842307_19
TCTCTTTCTTGGTGAATAGCCCCCAAGCCCACTTGCAGACCCACCATGTCGTCGGAAATGGCTG
>S5_8842307_20
TCTCTTCCTTGGTGAATAGCCCCCAAGCCCACTTGCAGACCCACCATGTCGTCGGAAATGGCTG
>S5_8842307_21
TCTCTTTCTTGGTGAATAGCCACCAAGCCCACTTGCAGACCCACCATGTCGTCGGAAATGGCTG
>S5_8842307_22
TCTCTTCCTTGGTGAATAGCCACCAAGCCCACTTGCAGACCCACCATGTCGTCGGAAATGGCTG
>S5_8933721_1
CTGCCCGGTCCATGCGCTGAGCTAGGCGACGAGGGGATGGAGCCTCCTCCGCCGCTG
>S5_8933721_2
CTGCCCGGTCCATGCGCTGAGCTAGGCGACGAGGGGCTGGAGCCGCCTCCGCCGCTG
>S5_8933721_3
CTGCCCGGTCCATGCGCTGAGCTAGGCGACGAGGGGCTGGAGCCTCCTCCGCCGCTG
>S5_8933721_4
CTGCCCGGTCCATGCGCTGAGCTAGGCGACGAGGGGGTGGAGCCGCCTCCGCCGCTG
>S5_8933721_5
CTGCCCGGTCCATGCGCTGAGCTAGGCGACGAGGGGGTGGAGCCTCCTCCGCCGCTG
>S5_8933721_6
CTGCCCGGTCCATGCGCTGAGCTAGGCGACGAGGGGTTGGAGCCGCCTCCGCCGCTG
>S5_8933721_7
CTGCCCGGTCCATGCGCTGAGCTAGGCGACGAGGGGTTGGAGCCTCCTCCGCCGCAG
>S5_8933721_8
CTGCCCGGTCCATGCGCTGAGCTAGGCGACGAGGGGTTGGAGCCTCCTCCGCCGCTG
>S5_8933721_9
CTGCCCGGTCCATGCGCTGAGCTAGGCGACGAGGGGTTGGGGCCTCCTCCGCCGCTG
>S5_8933721_10
CTGCCCGGTCCATGCGCTGAGCTAGGCGACGGGGGGTTGGAGCCTCCTCCGCCGCTG
>S5_8933721_11
CTGCCCGGTCCATGCGCTGAGCTAGGCGGCGAGGGGTTGGAGCCTCCTCCGCCGCTG
>S5_8933721_12
CTGCCCGGTCCATGCGCTGAGCTAGGCGCCGAGGGGTTGGAGCCTCCTCCGCCGCTG
>S5_8933721_13
CTGCCCGGTCCATGCGCTGGGCTAGGCGACGAGGGGTTGGAGCCTCCTCCGCCGCTG
>S5_8933721_14
CTGCCCGGTCCATGCGCTGAGCTAGGCGACGAGGGGTTGGAGCCTCCTCCGCCGCTG
>S5_8933721_15
CCGACCTCTGCCCGGTCCATGCGCTGAGCTAGGCGACGAGGGGTTGGAGCCTCCTCCGCCGCTG
>S5_8933721_16
CTGCCCGGTCCATGCGCTGAGCTAGGCGACGGGGGGTTGGAGCCGCCTCCGCCGCTG
>S5_8933721_17
CTGCCCGGTCCATGCGCTGAGCTAGGCGGCGAGGGGTTGGAGCCGCCTCCGCCGCTG
>S5_8933721_18
CTGCCCGGTCCATGCGCTGAGCTAGGCGCCGAGGGGTTGGAGCCGCCTCCGCCGCTG
>S5_8933721_19
CTGCCCGGTCCATGCGCTGAGCTAGGCGACGAGGGGTTGGAGCCGCCTCCGCCGCTG
>S5_8933647_1
CTGCCTCATGATCTCCGCCGACGCCAATGGCCTCTTGGTCCGCGCCGCCGGCAATGTGAAAGCG
>S5_8933647_2
CTGCCTCATGATCTCCGCCGACGTCAATGGCCTCTTGGGCCGCCCAGCCGGCAATGTGAAAGCG
>S5_8933647_3
CTGCCTCATGATCTCCGCCGACGTCAATGGCCTCTTGGTCCGCCCAGCCGGCAATGTGAAAGCG
>S5_8933647_4
CTGCCTCATGATCTCCGCCGACGTCAATGGCCTCTTGGTCCGCCCCGCCGGCAATGTGAAAGCG
>S5_8933647_5
CTGCCTCATGATCTCCGCCGACGTCAATGGCCTCTTGGTCCGCGCCGCCGGCAATGGGAAAGCG
>S5_8933647_6
CTGCCTCATGATCTCCGCCGACGTCAATGGCCTCTTGGTCCGCGCCGCCGGCAATGTGAAAGCG
>S5_8933647_7
CTCCGCCGCCGTCAATGGCCTCTTGGTCCGCGCCGCCGGCAATGTGAAAGCGAGGCGCGGGCTG
>S5_8933647_8
CTCCGCCGACGTCAATGGCCTCTTGGTCCGCGCCGCCGGCAATGTGAAAGCGAGGCGCGGGCTG
>S5_8933647_9
CCCCGCCGACGTCAATGGCCTCTTGGTCCGCGCCGCCGGCAATGTGAAAGCGAGGCGCGGGCTG
>S5_8933647_10
CTCCGCCGTCGTCAATGGCCTCTTGGTCCGCCCAGCCGGCAATGTGAAAGCGAGGCGCGGGCTG
>S5_8933647_11
CTCCGCCGACGTCAATGGCCTCTTGGTCCGCCCAGCCGGCAATGTGAAAGCGAGGCGCGGGCTG
>S5_8933647_12
CCCCGCCGACGTCAATGGCCTCTTGGTCCGCCCAGCCGGCAATGTGAAAGCGAGGCGCGGGCTG
>S5_9694212_1
CTGCATCTATGGCCAGTCCGTGTGCATGTTGGGTTCATGCGTCTCACTAGGCCTTGTTGTTAAG
>S5_9694212_2
CTGCATCTATGGTCAGTCCGTGTGCATGTTGGGGTCATGCGTCTCACTAGGCCTTGTTGTTAAG
>S5_9694212_3
CTGCATCTATGGTCAGTCCGTGTGCATGTTGGGTTCATGCATCTCACTAGGCCTTGTTGTTAAG
>S5_9694212_4
CTGCATCTATGGTCAGTCCGTGTGCATGTTGGGTTCATGCGTCTCACTAGGCCTTGTTGCTAAG
>S5_9694212_5
CTGCATCTATGGTCAGTCCGTGTGCATGTTGGGTTCATGCGTCTCACTAGGCCTTGTTGTTAAG
>S5_9694212_6
CTGCGTCTATGGTCAGTCCGTGTGCATGTTGGGTTCATGCGTCTCACTAGGCCTTGTTGTTAAG
>S5_9694212_7
GTGTGCATGTTGGGTTCATGCGTCTCCCTAGGCCTTGTTGTTAAGGCTACGTGCATCCATGCTG
>S5_9694212_8
GTGTGCATGTTGGGTTCATGCGTCTCACTAGGCCTTGTTGTTAAGGCTACGTGCATCCATGCTG
>S5_9694212_9
GTGTGCATGTTGGGTTCATGCATCTCACTAGGCCTTGTTGTTAAGGCTACGTGCATCCATGCTG
>S5_9694212_10
GTGTGCATGTTGGGTTCATGCGTCTCACTAGGCCTTGTTGTTAAGGCTACGCGCATCCATGCTG
>S5_9694212_11
GTGTGCATGTTGGGTTCATGCGTCTCCCTAGGCCTTGTTGCTAAGGCTACGCGCATCCATGCTG
>S5_9694212_12
GTGTGCATGTTGGGTTCATGCGTCTCACTAGGCCTTGTTGCTAAGGCTACGCGCATCCATGCTG
>S5_9694212_13
GCGTGCATGTTGGGTTCATGCGTCTCACTAGGCCTTGTTGCTAAGGCTACGCGCATCCATGCTG
>S5_9694146_1
CAGCCAGATCGCCTTTGCTCATGTTAGCCTACACATGAGCTGGGATCCTTCTGCAG
>S5_9694146_2
CAGCCAGATCGCCTTTGCTCATGTTAGCCTACACATGAGCTGGGATCCTTCTGCTG
>S5_9694146_3
CAGCCAGATCGCCTTTGCTCATGTTAGCCTACACATGAGCTGGGATGCTTCTGCTG
>S5_9694146_4
CTGCCAGATCGCCTTTGCTCATGTTAGCCTACACATGAGCTGGGATCCTTCTGCTG
>S5_9694146_5
CAGCCAGATCGCCTTTGCTCATGTTAGCCTACACATGAGCTGGGATGCTTCTGCTG
>S5_9694146_6
CTGCCAGATCGCCTTTGCTCATGTTAGCCTACACATGAGCTGGGATCCTTCTGCTG
>S5_9694146_7
CAGCCAGATCGCCTTTGCTCATGTTAGCCTACACATGAGCTGGGATCCTTCTGCTG
>S5_9694146_8
CAGCCAGATCGCCTTTGCTCATGTTAGCCTACACATGAGCTGGGATCCCTCTGCTG
>S5_10302981_1
CAGCTATGAGTATCACCCATCAAATGGGGGCAATCTCCGGCACGCCGGTCGTGTCGGAGTCTGG
>S5_10302981_2
CAGCTATGAGTATCACCCATCAGATGGGGGCAATCTCCGGCACGCCGGCCGTGTCGGAGTCTGG
>S5_10302981_3
CAGCTATGAGTATCACCCATCAGATGGGGGCAATCTCCGGCACGCCGGTCATGTCGGAGGCTGG
>S5_10302981_4
CAGCTATGAGTATCACCCATCAGATGGGGGCAATCTCCGGCACGCCGGTCATGTCGGAGTCTGG
>S5_10302981_5
CAGCTATGAGTATCACCCATCAGATGGGGGCAATCTCCGGCACGCCGGTCGTGTCGGAGCCTGG
>S5_10302981_6
CAGCTATGAGTATCACCCATCAGATGGGGGCAATCTCCGGCACGCCGGTCGTGTCGGAGGCTGG
>S5_10302981_7
CAGCTATGAGTATCACCCATCAGATGGGGGCAATCTCCGGCACGCCGGTCGTGTCGGAGTCTGG
>S5_10302981_8
GGCACGCCGGTCGTGTCGGAGTCTGGTAACGGGACCGCAGAGTCGACGGCGGCTTTGAGTGCAG
>S5_10302981_9
GGCACGCCGGTCGTGTCGGAGTCTGGTAACGGGGCCGCAGAGTCGACGGCGGCTGTGAGTGCAG
>S5_10302981_10
GGCACGCCGGTCGTGTCGGAGTCTGGTAACGGGCCCGCAGAGTCGACGGCGGCTGTGAGTGCAG
>S5_10302981_11
GGCACGCCGGTCATGTCGGAGTCTGGTAACGGGCCCGCAGAGTCGACGGCGGCTGTGAGTGCAG
>S5_10302981_12
GGCCCGCCGGTCGTGTCGGAGTCTGGTAACGGGACCGCAGAGTCGACGGCGGCTGTGAGTGCAG
>S5_10302981_13
GGCACGCCGGTCGTGTCGGAGTCTGGTAACGGGACCGCAGAGTCGACGGCGGCTGTGAGTGCAG
>S5_10302981_14
GGCACGCCGGTCATGTCGGAGTCTGGTAACGGGACCGCAGAGTCGACGGCGGCTGTGAGTGCAG
>S5_10302981_15
GGCACGCCGGTCGTGTCGGAGTCTGGTAACGGGACCGCAGAGTCGACGGCGGCTGTGAGCGCAG
>S5_10710229_1
CAGCATTCCTTTCTCAGTTGATGACATTTCTAGTGCTATTCATGAGAAGGATTTCTCAGATGTA
>S5_10710229_2
CAGCATTCCTTTCTCAGTTGATGACATTTCTACTGCTATTCATGAGAAGGATTTCTCAGATGTA
>S5_10710229_3
TTCTCAGTTGATGACATTTCTAGTGCTATTCATGAGAAGGATTTCTCAGATGTAAAACCTGCTG
>S5_10710229_4
TTCTCAGTTGATGACATTTCTACTGCTATTCATGAGAAGGATTTCTCAGATGTAAAACCTGCTG
>S5_11920108_1
CTGCAAAACAGAGTCTATGGGACTTGAAAGACTCCCCTGTTCTGGCATCGTTCTTCATCATGGC
>S5_11920108_2
CTGCAAAACAGAGTCTATGGGACTTGAAAGACTCCCCTGTTCTGTCATCATTCTTCATCATGGC
>S5_11920108_3
CTGCAAAACAGAGTCTATGGTACTTGAAAGACTCCCCTGTTCTGGCATCGTTCTTCATCATGGC
>S5_11920108_4
CTGCAAAACAGAGTCTATGGTACTTGAAAGACTCCCCTGTTCTGTCATCATTCTTCATCATGGC
>S5_11920108_5
GTCATCATTCTTCATCATGGCTCCATAATTCTTATCATGACTTTCCCAGATGTTGATCATGCTG
>S5_11920108_6
GGCATCGTTCTTCATCATGGCTCCATAACTCTTATCATGACTTTCCCAGATGTTGATCATGCTG
>S5_12614447_1
CAGCACGCACAGCAGGCCACACATCAGCACCAAATGAAAAATCCCTTGTTGCAG
>S5_12614447_2
CAGCACGCACAGCAGGCCACACTTCAGCACCAAATGAAAAATCCCTTGTTGCAG
>S5_12614447_3
CAGCACGCACAGCAGGCCACACTTCAGCCCCAAATGAAAAATCCCTTGTTGCAG
>S5_12614447_4
CAGCACGCACAGCAGGCCACACATCAGCCCCAAATGAAAAATCCCTTGTTGCAG
>S5_12614447_5
CAGCACGCCCAGCAGGCCACACTTCAGCACCAAATGAAAAATCCCTTGTTGCAG
>S5_12614447_6
CAGCACGCACAGCAGGCCACACTTCAGCACCAAATGAAAAATCCCTTGTTGCAG
>S5_12614447_7
CAGCCCGCACAGCAGGCCACACATCAGCACCAAATGAAAAATCCCTTGTTGCAG
>S5_12614447_8
CAGCACGCACAGCAGGCCACACATCAGCACCAAATGAAAAATCCCTTGTTGCAG
>S5_12614447_9
CTTCCGATCTCGGCACGCACAGCAGGCCACACTTCAGCACCAAATGAAAAATCCCTTGTTGCAG
>S5_12614447_10
CAGCAGGCCACACTTCAGCACCAAATGAAAAATCCCTTGTTGCAG
>S5_12615053_1
CAGCACCTCGTCTGGAGCTCCCTTTGGCTACAGTTACATTAACATTTGTGTTCTCCACCGCTG
>S5_12615053_2
CAGCACCTCGTCTGGAGTTCCCTTTGGCTACAGTTACATTAACATTTGTGCTCTCCACTGCTG
>S5_12615053_3
CAGCACCTCGTCTGGAGTTCCCTTTGGCTACAGTTACATTAACATTTGTGTTCTCCACCGCTG
>S5_12615053_4
CAGCACCTCGTCTGGAGTTCCCTTTGGCTACAGTTACATTAACATTTGTGTTCTCCACTGCTG
>S5_12615053_5
CAGCACCTCGTCTGGAGTTCCCTTTGGCTACAGTTACATTAACATTTGTGTTCTCCACTGCTG
>S5_12615053_6
CAGCTCCTCGTCTGGAGTTCCCTTTGGCTACAGTTACATTAACATTTGTGCTCTCCACTGCTG
>S5_12615053_7
CAGCGCCTCGTCTGGAGTTCCCTTTGGCTACAGTTACATTAACATTTGTGCTCTCCACTGCTG
>S5_12615053_8
CAGCCCCTCGTCTGGAGTTCCCTTTGGCTACAGTTACATTAACATTTGTGCTCTCCACTGCTG
>S5_12615053_9
CAGCACCTCGTCTGGAGTTCCCTTTGGCTACAGTTACATTAACATTTGTGCTCTCCACTGCTG
>S5_12615053_10
CAGCTCCTCGTCTGGAGTTCCCTTTGGCTACAGTTACATTAACATTTGTGTTCTCCACCGCTG
>S5_12615053_11
CAGCGCCTCGTCTGGAGTTCCCTTTGGCTACAGTTACATTAACATTTGTGTTCTCCACCGCTG
>S5_12615053_12
CAGCCCCTCGTCTGGAGTTCCCTTTGGCTACAGTTACATTAACATTTGTGTTCTCCACCGCTG
>S5_12615053_13
CAGCACCTCGTCTGGAGTTCCCTTTGGCTACAGTTACATTAACATTTGTGTTCTCCACCGCTG
>S5_12615045_1
CAGCACCTCGTCTGGAGCTCCCTTTGGCTACAGTTACATTAACATTTGTGTTCTCCACCGCTG
>S5_12615045_2
CAGCACCTCGTCTGGAGTTCCCTTTGGCTACAGTTACATTAACATTTGTGCTCTCCACTGCTG
>S5_12615045_3
CAGCACCTCGTCTGGAGTTCCCTTTGGCTACAGTTACATTAACATTTGTGTTCTCCACCGCTG
>S5_12615045_4
CAGCACCTCGTCTGGAGTTCCCTTTGGCTACAGTTACATTAACATTTGTGTTCTCCACTGCTG
>S5_12615045_5
CAGCACCTCGTCTGGAGTTCCCTTTGGCTACAGTTACATTAACATTTGTGTTCTCCACTGCTG
>S5_12615045_6
CAGCTCCTCGTCTGGAGTTCCCTTTGGCTACAGTTACATTAACATTTGTGCTCTCCACTGCTG
>S5_12615045_7
CAGCGCCTCGTCTGGAGTTCCCTTTGGCTACAGTTACATTAACATTTGTGCTCTCCACTGCTG
>S5_12615045_8
CAGCCCCTCGTCTGGAGTTCCCTTTGGCTACAGTTACATTAACATTTGTGCTCTCCACTGCTG
>S5_12615045_9
CAGCACCTCGTCTGGAGTTCCCTTTGGCTACAGTTACATTAACATTTGTGCTCTCCACTGCTG
>S5_12615045_10
CAGCTCCTCGTCTGGAGTTCCCTTTGGCTACAGTTACATTAACATTTGTGTTCTCCACCGCTG
>S5_12615045_11
CAGCGCCTCGTCTGGAGTTCCCTTTGGCTACAGTTACATTAACATTTGTGTTCTCCACCGCTG
>S5_12615045_12
CAGCCCCTCGTCTGGAGTTCCCTTTGGCTACAGTTACATTAACATTTGTGTTCTCCACCGCTG
>S5_12615045_13
CAGCACCTCGTCTGGAGTTCCCTTTGGCTACAGTTACATTAACATTTGTGTTCTCCACCGCTG
>S5_13958752_1
CAGCTCTTACCCCCAAAGCTGTGTCCTCACTCTTGACCATCCTCCCACTTGTTACAGTGGGCAA
>S5_13958752_2
CAGCTCTTACCCCCAAAGCTGTGTCCTCATTCTTGACCATCCTCCCACTTGTTACAGTGGGCAA
>S5_13958752_3
CTCACTCTTGACCATCCTCCCTCTTGTTACAGTGGGCAACATGAAAAGAAAAACAGCAATGCAG
>S5_13958752_4
CTCATTCTTGACCATCCTCCCCCTTGTTACAGTGGGCAACATGAAAAGAAAAACAGCAATGCAG
>S5_13958752_5
CTCACTCTTGACCATCCTCCCCCTTGTTACAGTGGGCAACATGAAAAGAAAAACAGCAATGCAG
>S5_13958752_6
CTCATTCTTGACCATCCTCCCACTTGTTACAGTGGGCAACATGAAAAGAAAAACAGCAATGCAG
>S5_13958752_7
CTCGCTCTTGACCATCCTCCCACTTGTTACAGTGGGCAACATGAAAAGAAAAACAGCAATGCAG
>S5_13958752_8
CTCCCTCTTGACCATCCTCCCACTTGTTACAGTGGGCAACATGAAAAGAAAAACAGCAATGCAG
>S5_13958752_9
CTCACTCTTGACCATCCTCCCACTTGTTACAGTGGGCAACATGAAAAGAAAAACAGCAATGCAG
>S5_14718188_1
CTGCCACTCCTTACTTGTGGGGTTTTGGCTCACTGCTTTCGCTACTTTTGAATTGTCGTAAGGC
>S5_14718188_2
CTGCCACTCCTTACTTGTGGGGTTTTGGCTCGGGGCTTTCGCTACTTTTGAATTGTCGTAAGGC
>S5_14718188_3
CTGCCACTCCTTACTTGTGGGGTTTTGGCTCGTGGCTTTCGCTACTTTTGAATTGTCGTAAGGC
>S5_14718188_4
CTGCCACTCCTTACTTGTGGGGTTTTGGCTCGTGGCTTTCGCTACTTTTGAATTGTCGTAAGGG
>S5_14718188_5
CTGCCACTCCTTACTTGTGGGGTTTTGGCTCGTGGCTTTCGCTACTTTTGAATTTTCGTAAGGC
>S5_14718188_6
CTGCCACTCCTTACTTGTGGGGTTTTGGCTCGTGGCTTTCGCTACTTTTTAATTGTCGTAAGGC
>S5_14718188_7
CTGCCACTCCTTACTTGTGGGGTTTTGGCTCGTGGCTTTCGCTTCTTTTGAATTGTCGTAAGGC
>S5_14718188_8
CTGCCACTCCTTACTTGTGGGGTTTTGGCTCGTGGCTTTTGCTACTTTTGAATTGTCGTAAGGC
>S5_14718188_9
CTGCCACTCCTTACTTGTGGGGTTTTGGCTCGTGGGTTTCGCTACTTTTGAATTGTCGTAAGGC
>S5_14718188_10
CTGCCACTCCTTTCTTGTGGGGCGTTGGCTCACTGCTTTCGCTACTTTTGAATTGTCGTGAGGC
>S5_14718188_11
CTGCCACTCCTTTCTTGTGGGGGGTTGGCTCACTGCTTTCGCTACTTTTGAATTGTCGTGAGGC
>S5_14718188_12
CTGCCACTCCTTTCTTGTGGGGTGTTGGCTCACTGCTTTCGCTACTTTTGAATTGTCGTGAGGC
>S5_14718188_13
TTCTTGTGGGGTGTTGGCTCACTGCTTTCGCTTCTTTTGAATTGTCGTGAGGCAAGTAGTGCTG
>S5_14718188_14
TTCTTGTGGGGTGTTGGCTCACTGCTTTCGCTACTTTTGAATTGTCGTGAGGCAAGTAGTGCTG
>S5_14718188_15
TACTTGTGGGGTTTTGGCTCGTGGCTTTCGCTTCTTTTGAATTGTCGTAAGGCAAGTAGTGCTG
>S5_14718188_16
TACTTGTGGGGTTTTGGCTCGTGGCTTTCGCTCCTTTTGAATTGTCGTAAGGCAAGTAGTGCTG
>S5_14718188_17
TACTTGTGGGGTTTTGGCTCACTGCTTTCGCTACTTTTGAATTGTCGTAAGGCAAGTAGTGCTG
>S5_14718188_18
TTCTTGTGGGGTTTTGGCTCGTGGCTTTCGCTACTTTTGAATTGTCGTAAGGCAAGTAGTGCTG
>S5_14718188_19
TCCTTGTGGGGTTTTGGCTCGTGGCTTTCGCTACTTTTGAATTGTCGTAAGGCAAGTAGTGCTG
>S5_14718188_20
TACTTGTGGGGTTTTGGCTCGTGGCTTTCGCTACTTTTGAATTGTCGTAAGGCAAGTAGTGCTG
>S5_14718162_1
CTGCCACTCCTTACTTGTGGGGTTTTGGCTCACTGCTTTCGCTACTTTTGAATTGTCGTAAGGC
>S5_14718162_2
CTGCCACTCCTTACTTGTGGGGTTTTGGCTCGGGGCTTTCGCTACTTTTGAATTGTCGTAAGGC
>S5_14718162_3
CTGCCACTCCTTACTTGTGGGGTTTTGGCTCGTGGCTTTCGCTACTTTTGAATTGTCGTAAGGC
>S5_14718162_4
CTGCCACTCCTTACTTGTGGGGTTTTGGCTCGTGGCTTTCGCTACTTTTGAATTGTCGTAAGGG
>S5_14718162_5
CTGCCACTCCTTACTTGTGGGGTTTTGGCTCGTGGCTTTCGCTACTTTTGAATTTTCGTAAGGC
>S5_14718162_6
CTGCCACTCCTTACTTGTGGGGTTTTGGCTCGTGGCTTTCGCTACTTTTTAATTGTCGTAAGGC
>S5_14718162_7
CTGCCACTCCTTACTTGTGGGGTTTTGGCTCGTGGCTTTCGCTTCTTTTGAATTGTCGTAAGGC
>S5_14718162_8
CTGCCACTCCTTACTTGTGGGGTTTTGGCTCGTGGCTTTTGCTACTTTTGAATTGTCGTAAGGC
>S5_14718162_9
CTGCCACTCCTTACTTGTGGGGTTTTGGCTCGTGGGTTTCGCTACTTTTGAATTGTCGTAAGGC
>S5_14718162_10
CTGCCACTCCTTTCTTGTGGGGCGTTGGCTCACTGCTTTCGCTACTTTTGAATTGTCGTGAGGC
>S5_14718162_11
CTGCCACTCCTTTCTTGTGGGGGGTTGGCTCACTGCTTTCGCTACTTTTGAATTGTCGTGAGGC
>S5_14718162_12
CTGCCACTCCTTTCTTGTGGGGTGTTGGCTCACTGCTTTCGCTACTTTTGAATTGTCGTGAGGC
>S5_14718162_13
TTCTTGTGGGGTGTTGGCTCACTGCTTTCGCTTCTTTTGAATTGTCGTGAGGCAAGTAGTGCTG
>S5_14718162_14
TTCTTGTGGGGTGTTGGCTCACTGCTTTCGCTACTTTTGAATTGTCGTGAGGCAAGTAGTGCTG
>S5_14718162_15
TACTTGTGGGGTTTTGGCTCGTGGCTTTCGCTTCTTTTGAATTGTCGTAAGGCAAGTAGTGCTG
>S5_14718162_16
TACTTGTGGGGTTTTGGCTCGTGGCTTTCGCTCCTTTTGAATTGTCGTAAGGCAAGTAGTGCTG
>S5_14718162_17
TACTTGTGGGGTTTTGGCTCACTGCTTTCGCTACTTTTGAATTGTCGTAAGGCAAGTAGTGCTG
>S5_14718162_18
TTCTTGTGGGGTTTTGGCTCGTGGCTTTCGCTACTTTTGAATTGTCGTAAGGCAAGTAGTGCTG
>S5_14718162_19
TCCTTGTGGGGTTTTGGCTCGTGGCTTTCGCTACTTTTGAATTGTCGTAAGGCAAGTAGTGCTG
>S5_14718162_20
TACTTGTGGGGTTTTGGCTCGTGGCTTTCGCTACTTTTGAATTGTCGTAAGGCAAGTAGTGCTG
>S5_15323715_1
CAGCATTTGATGAAGAAATAGACAGGCTCTCTCGTGAAAAAACTGAGCTTCAGTTGAAGGATTA
>S5_15323715_2
CAGCATTTGATGAAGAAATAGACAGGCTCTCTCGTGAAAAAACTGAGCTTCAGTTGAAGGGTTA
>S5_15323715_3
CAGCATTTGATGAAGAAATAGACAGGCTCTCTCGTGAAAAAACTGAGCTTCAGTTGAAGGTTTA
>S5_15323715_4
CAGCATTTGATGAAGAAATAGAGAGGCTCTCTCGGGAAAAAACTGAGCTTCAGTTGAAGGTTTA
>S5_15323715_5
CAGCATTTGATGAAGAAATAGAGAGGCTCTCTCGTGAAAAAACTGAGCTTCAGTTGAAGGGTTA
>S5_15323715_6
CAGCATTTGATGAAGAAATAGAGAGGCTCTCTCGTGAAAAAACTGAGCTTCAGTTGAAGGTTTA
>S5_15323715_7
AATAGAGAGGCTCTCTCGTGAAAAAACTGAGCTTCAGTTGAAGGTTTACAAGGTCAAAGAGCAG
>S5_15323715_8
AATAGAGAGGCTCTCTCGTGAAAAAACTGAGCTTCAGTTGAAGGTTTACAAGGTCAAACAGCAG
>S5_15323715_9
AATAGACAGGCTCTCTCGTGAAAAAACTGAGCTTCAGTTGAAGGTTTACAAGGTCAAACAGCAG
>S5_15495055_1
CAGCATTAGGTTGGCACAGGGGTGGTAATAGTGTTGGTGCCAACAATAGCAATGAAACTGTGTT
>S5_15495055_2
CAGCATTAGGTTGGCACAGGGGTGGTAATAGTGTTGGTGTCAACAATAGCAATTAAACTGTGTT
>S5_15495055_3
CAGCATTAGGTTGGCACAGTGGAGGTAATAGTGTTGGTGTCAACAATAGCAATTAAACTGTGTT
>S5_15495055_4
CAGCATTAGGTTGGCACAGTGGCGGTAATAGTGTTGGTGCCAACAATAGCAATGAAACTGTGTT
>S5_15495055_5
CAGCATTAGGTTGGCACAGTGGGGGTAATAGTGTTGGTGCCAACAATAGCAATGAAACTGTGTT
>S5_15495055_6
CAGCATTAGGTTGGCACAGTGGGGGTAATAGTGTTGGTGTCAACAATAGCAATTAAACTGTGTT
>S5_15495055_7
CAGCATTAGGTTGGCACAGTGGTGGTAATAGTGTTGGGGCCAACAATAGCAATGAAACTGTGTT
>S5_15495055_8
CAGCATTAGGTTGGCACAGTGGTGGTAATAGTGTTGGGGTCAACAATAGCAATTAAACTGTGTT
>S5_15495055_9
CAGCATTAGGTTGGCACAGTGGTGGTAATAGTGTTGGTGCCAACAATAGCAATGAAACTGTGTT
>S5_15495055_10
CAGCATTAGGTTGGCACAGTGGTGGTAATAGTGTTGGTGCCAACAGTAGCAATGAAACTGTGTT
>S5_15495055_11
CAGCATTAGGTTGGCACAGTGGTGGTAATAGTGTTGGTGTCAACAATAGCAATTAAACTGTGTT
>S5_15495055_12
TAATAGTGTTGGTGTCAACAATAGCAATTAAACTGTGTTGTAGGCAATGGCCACGCCAGTGCTG
>S5_15495055_13
TAATAGTGTTGGTGCCAACAATAGCAATGAAACTGTGTTGTAGGCAATGGCCACGCCAGTGCTG
>S5_15495055_14
TAATAGTGTTGGTGTCAACAATAGCAATTAAACTGTGTTGTAGGCAATGGCCACACCAGTGCTG
>S5_15495055_15
TAATAGTGTTGGTGCCAACAATAGCAATGAAACTGTGTTGTAGGCAATGGCCACACCAGTGCTG
>S5_17868531_1
CAGCAGAACACATAAAACGCCCCAAGGACCATTTGGACCCCGGCACCTGCCACCAGGCTG
>S5_17868531_2
CAGCAGAACACATAAAACGCCCCAAGGACCATTTGGACCCTGGCACCTGCCACCAGGCTG
>S5_17868531_3
CAGCAGAACACATAAAACGCCCCAAGGACCATTTGGGCCTCGGCACCTGCCACCAGGCCGAGAT
>S5_17868531_4
CAGCAGAACACATAAAACGCCCCAAGGACCATTTGGGCCTCGGCACCTGCCACCAGGCTG
>S5_17868531_5
CAGCAGAACACATAAAACGCCCCAAGGACTATTTGGACCCCGGCACCTGCCACCAGGCTG
>S5_17868531_6
CAGCAGAACACATAAAACGCCCCAAGGACCATTTGGACCCTGGCACCTGCCGCCAGGCTG
>S5_17868531_7
CAGCAGAACACATAAAACGCCCCAAGGACCATTTGGACCCTGGCCCCTGCCACCAGGCTG
>S5_17868531_8
CAGCAGAACACATAAAACGCCCCAAGGACCATTTGGGCCTCGGCCCCTGCCACCAGGCTG
>S5_17868531_9
CAGCAGAACACATAAAACGCCCCAAGGACCATTTGGGCCCTGGCACCTGCCACCAGGCTG
>S5_17868531_10
CAGCAGAACACATAAAACGCCCCAAGGACCATTTGGCCCCTGGCACCTGCCACCAGGCTG
>S5_17868531_11
CAGCAGAACACATAAAACGCCCCAAGGCCCATTTGGACCCTGGCACCTGCCACCAGGCTG
>S5_17868531_12
CAGCAGAACACATAAACCGCCCCAAGGACCATTTGGACCCTGGCACCTGCCACCAGGCTG
>S5_17868531_13
CTGCAGAACACATAAAACGCCCCAAGGACCATTTGGACCCTGGCACCTGCCACCAGGCTG
>S5_17868531_14
CAGCAGAACACATAAAACGCCCCAAGGACCATTTGGACCCTGGCACCTGCCACCAGGCTG
>S5_17868531_15
CAGCAGAACACATAAAACGCCCCAAGGGCCATTTGGACCCTGGCACCTGCCACCAGGCTG
>S5_17868531_16
CAGCAGAACACATAAAACGCCCCAAGGCCCATTTGGGCCTCGGCACCTGCCACCAGGCTG
>S5_17868531_17
CAGCAGAACACATAAACCGCCCCAAGGACCATTTGGGCCTCGGCACCTGCCACCAGGCTG
>S5_17868531_18
CTGCAGAACACATAAAACGCCCCAAGGACCATTTGGGCCTCGGCACCTGCCACCAGGCTG
>S5_17868531_19
CAGCAGAACACATAAAACGCCCCAAGGACCATTTGGGCCTCGGCACCTGCCACCAGGCTG
>S5_17868531_20
CAGCAGAACACATAAAACCCCCCAAGGACCATTTGGGCCTCGGCACCTGCCACCAGGCTG
>S5_17868531_21
CAGCAGAACACATAAAACGCCCCAAGGGCCATTTGGGCCTCGGCACCTGCCACCAGGCTG
>S5_17868531_22
CAGCAGAACACATAAAACGCCCCAAGGACTATTTGGACCCCGGCACCTGCCACCAGGCTG
>S5_17868531_23
CAGCAGAACACATAAAACGCCCCAAGGACCATTTGGACCCCGGCACCTGCCACCAGGCTG
>S5_17868531_24
ATCTCGGCAGAACACATAAAACGCCCCAAGGACCATTTGGACCCTGGCACCTGCCACCAGGCTG
>S5_17868530_1
CAGCAGAACACATAAAACGCCCCAAGGACCATTTGGACCCCGGCACCTGCCACCAGGCTG
>S5_17868530_2
CAGCAGAACACATAAAACGCCCCAAGGACCATTTGGACCCTGGCACCTGCCACCAGGCTG
>S5_17868530_3
CAGCAGAACACATAAAACGCCCCAAGGACCATTTGGGCCTCGGCACCTGCCACCAGGCCGAGAT
>S5_17868530_4
CAGCAGAACACATAAAACGCCCCAAGGACCATTTGGGCCTCGGCACCTGCCACCAGGCTG
>S5_17868530_5
CAGCAGAACACATAAAACGCCCCAAGGACTATTTGGACCCCGGCACCTGCCACCAGGCTG
>S5_17868530_6
CAGCAGAACACATAAAACGCCCCAAGGACCATTTGGACCCTGGCACCTGCCGCCAGGCTG
>S5_17868530_7
CAGCAGAACACATAAAACGCCCCAAGGACCATTTGGACCCTGGCCCCTGCCACCAGGCTG
>S5_17868530_8
CAGCAGAACACATAAAACGCCCCAAGGACCATTTGGGCCTCGGCCCCTGCCACCAGGCTG
>S5_17868530_9
CAGCAGAACACATAAAACGCCCCAAGGACCATTTGGGCCCTGGCACCTGCCACCAGGCTG
>S5_17868530_10
CAGCAGAACACATAAAACGCCCCAAGGACCATTTGGCCCCTGGCACCTGCCACCAGGCTG
>S5_17868530_11
CAGCAGAACACATAAAACGCCCCAAGGCCCATTTGGACCCTGGCACCTGCCACCAGGCTG
>S5_17868530_12
CAGCAGAACACATAAACCGCCCCAAGGACCATTTGGACCCTGGCACCTGCCACCAGGCTG
>S5_17868530_13
CTGCAGAACACATAAAACGCCCCAAGGACCATTTGGACCCTGGCACCTGCCACCAGGCTG
>S5_17868530_14
CAGCAGAACACATAAAACGCCCCAAGGACCATTTGGACCCTGGCACCTGCCACCAGGCTG
>S5_17868530_15
CAGCAGAACACATAAAACGCCCCAAGGGCCATTTGGACCCTGGCACCTGCCACCAGGCTG
>S5_17868530_16
CAGCAGAACACATAAAACGCCCCAAGGCCCATTTGGGCCTCGGCACCTGCCACCAGGCTG
>S5_17868530_17
CAGCAGAACACATAAACCGCCCCAAGGACCATTTGGGCCTCGGCACCTGCCACCAGGCTG
>S5_17868530_18
CTGCAGAACACATAAAACGCCCCAAGGACCATTTGGGCCTCGGCACCTGCCACCAGGCTG
>S5_17868530_19
CAGCAGAACACATAAAACGCCCCAAGGACCATTTGGGCCTCGGCACCTGCCACCAGGCTG
>S5_17868530_20
CAGCAGAACACATAAAACCCCCCAAGGACCATTTGGGCCTCGGCACCTGCCACCAGGCTG
>S5_17868530_21
CAGCAGAACACATAAAACGCCCCAAGGGCCATTTGGGCCTCGGCACCTGCCACCAGGCTG
>S5_17868530_22
CAGCAGAACACATAAAACGCCCCAAGGACTATTTGGACCCCGGCACCTGCCACCAGGCTG
>S5_17868530_23
CAGCAGAACACATAAAACGCCCCAAGGACCATTTGGACCCCGGCACCTGCCACCAGGCTG
>S5_17868530_24
ATCTCGGCAGAACACATAAAACGCCCCAAGGACCATTTGGACCCTGGCACCTGCCACCAGGCTG
>S5_17652900_1
CAGCAAGGGAAGGGCATCTGGAGGCCGTGAAAGCTCTTTTAGAGGCTG
>S5_17652900_2
CAGCAAGGGAAGGGCATCTGGAGGGCGTGAAAGCTCTTTTAGAGGCTG
>S5_17652900_3
CAGCAAGGGAAGGGCATCTGGAGGTCGTGAAAGCTCTTTTAGAGGCTG
>S5_17652900_4
CAGCAAGGGAAGGGCATTCGAAGGTCGTGAAAGCTCTTTTAGAGGCTG
>S5_17652900_5
CAGCAAGGGAAGGGCATTTGGAGGTCGTGAAAGCTCTTTCAGAGGCTG
>S5_17652900_6
CAGCAAGGGAAGGGCATTTGGAGGTCGTGAAAGCTCTTTTAGAGGCTG
>S5_17652900_7
CAGCAAGGGAAGGGCATTTGGAGGTCGTGAAAGCTCTTTTAGAGGCTG
>S5_17652900_8
CAGCAAGGGAAGGGCATCTGGAGGTCGTGAAAGCTCTTTTAGAGGCTG
>S5_17652900_9
CAGCAAGGGAAGGGCATTCGAAGGTCGTGAAAGCTCTTTTAGAGGCTG
>S5_17652900_10
CAGCAAGGGAAGGGCATTTGGAGGTCGTGAAAGCTCTTTCAGAGGCTG
>S5_17910491_1
CTGCGATGTGGAGAATTGTGTTATGGTTTGGGGTTAACTGGACTTGAAATTCATGCTCTGAAAT
>S5_17910491_2
CTGCGATGTGGAGCATTGTGTTATGGTTTGGGGTTAACTGGACTTGAAATTCATGCTCTGAAAT
>S5_17910491_3
CTGCGATGTGGAGGATTGTGTTATGGTTTGGGGTTAACTGGACTTGAAATTCATGCTCTGAAAT
>S5_17910491_4
CTGCGATGTGGAGTATTGTGTTATGGTTTGGGGGTAACTGGACTTGAAATTCATGCTCTGAAAT
>S5_17910491_5
CTGCGATGTGGAGTATTGTGTTATGGTTTGGGGTTAACTGGACTTGAAATTCATGCTCTGAAAT
>S5_17910491_6
CTGCGATGTGGGGTATTGTGTTATGGTTTGGGGTTAACTGGACTTGAAATTCATGCTCTGAAAT
>S5_17910491_7
CTGCGGTGTGGAGTATTGTGTTATGGTTTGGGGTTAACTGGACTTGAAATTCATGCTCTGAAAT
>S5_17910491_8
GTTAACTGGACTTGAAATTCATGCTCTTCAATCTTCTTGAGGTCATCGATCTTCCCCTCCGCTG
>S5_17910491_9
GTTAACTGGACTTGAAATTCATGCTCTGAAATCTCCTTGAGGTCATCGATCTTCCCCTCCGCTG
>S5_17910565_1
GATCTTCCCCTCCGCTGTCGCCTTGTACAGACCGGCATCCATGCCTGTGATGACGGTTTGGCTG
>S5_17910565_2
CTGCCGCCTTGTACAGACCAGCATCCATGCCTGTGATGACAGTTTGGCTG
>S5_17910565_3
CTGCCGCCTTGTACAGACCGGCATCCATGCCTGTGATGACAGTTTGGCTG
>S5_17910565_4
CTGCCGCCTTGTACAGACCGGCATCCATGCCTGTGATGACGGTTTGGCTG
>S5_17910565_5
CTGCCGCCTTGTACAGGCCGGCATCCATGCCTGTGATGACGGTTTGGCTG
>S5_17910565_6
CTGCCGCCTTGTACAGCCCGGCATCCATGCCTGTGATGACGGTTTGGCTG
>S5_17910565_7
CTGCCGCCTTGTACAGACCGGCATCCATGCCTGTGATGACGGTTTGGCTG
>S5_17910565_8
CTGCCGCCTTGTACAGACCGGCATCCATGCCTGTGATGACAGTTTGGCTG
>S5_17910565_9
CTGCCGCCTTGTACAGGCCAGCATCCATGCCTGTGATGACAGTTTGGCTG
>S5_17910565_10
CTGCCGCCTTGTACAGCCCAGCATCCATGCCTGTGATGACAGTTTGGCTG
>S5_17910565_11
CTGCCGCCTTGTACAGACCAGCATCCATGCCTGTGATGACAGTTTGGCTG
>S5_17910544_1
GATCTTCCCCTCCGCTGTCGCCTTGTACAGACCGGCATCCATGCCTGTGATGACGGTTTGGCTG
>S5_17910544_2
CTGCCGCCTTGTACAGACCAGCATCCATGCCTGTGATGACAGTTTGGCTG
>S5_17910544_3
CTGCCGCCTTGTACAGACCGGCATCCATGCCTGTGATGACAGTTTGGCTG
>S5_17910544_4
CTGCCGCCTTGTACAGACCGGCATCCATGCCTGTGATGACGGGTTGGCTG
>S5_17910544_5
CTGCCGCCTTGTACAGACCGGCATCCATGCCTGTGATGACGGTTTGGCTG
>S5_17910544_6
CTGCCGCCTTGTACAGGCCGGCATCCATGCCTGTGATGACGGTTTGGCTG
>S5_17910544_7
CTGCCGCCTTGTACAGCCCGGCATCCATGCCTGTGATGACGGTTTGGCTG
>S5_17910544_8
CTGCCGCCTTGTACAGACCGGCATCCATGCCTGTGATGACGGTTTGGCTG
>S5_17910544_9
CTGCCGCCTTGTACAGACCGGCATCCATGCCTGTGATGACAGTTTGGCTG
>S5_17910544_10
CTGCCGCCTTGTACAGGCCAGCATCCATGCCTGTGATGACAGTTTGGCTG
>S5_17910544_11
CTGCCGCCTTGTACAGCCCAGCATCCATGCCTGTGATGACAGTTTGGCTG
>S5_17910544_12
CTGCCGCCTTGTACAGACCAGCATCCATGCCTGTGATGACAGTTTGGCTG
>S5_18521423_1
CAGCAATAAATTTCTGGGTATCGAGGATTGATTTCTTGACTGCCTCGGCCACTTCATCCCGAGC
>S5_18521423_2
CAGCAATCAATTTCTGGGCATCGAGGATTGATTTCTTGACTGCCTCGGCCACTTCATCCCGAGC
>S5_18521423_3
CAGCAATCAATTTCTGGGTATCGAGGATTGATTTCTTGACTGCCTCGGCCACTTCATCCCGAGC
>S5_18521423_4
CAGCACTCAATTTCTGGGAATCCAGGATTGATTTCTTGACTGCCTCGACCACTTCATCCCGAGC
>S5_18521423_5
CAGCACTCAATTTCTGGGCATCCAGGATTGATTTCTTGACTGCCTCGACCACTTCATCCCGAGC
>S5_18521423_6
CAGCACTCAATTTCTGGGGATCCAGGATTGATTTCTTGACTGCCTCGACCACTTCATCCCGAGC
>S5_18521423_7
CAGCACTCAATTTCTGGGTATCCAGGATTGATTTCTTGACTGCCTCGACCACTTCATCCCGAGC
>S5_18521423_8
AATTTCTGGGTATCGAGGATTGATTTCTTGACTGCCTCGGCCGCTTCATCCCGAGCTTTGGCTG
>S5_18521423_9
AATTTCTGGGTATCGAGGATTGATTTCTTGACTGCCTCGGCCCCTTCATCCCGAGCTTTGGCTG
>S5_18521423_10
AATTTCTGGGTATCCAGGATTGATTTCTTGACTGCCTCGACCCCTTCATCCCGAGCTTTGGCTG
>S5_18521423_11
AATTTCTGGGTATCGAGGATTGATTTCTTGCCTGCCTCGGCCACTTCATCCCGAGCTTTGGCTG
>S5_18521423_12
AATTTCTGGGTATCGAGGATTGATTTCTTGACTGCCTCGGCCACTTCATCCCGAGCTTTGGCTG
>S5_18521423_13
AATTTCTGGGTATCCAGGATTGATTTCTTGACTGCCTCGGCCACTTCATCCCGAGCTTTGGCTG
>S5_18521423_14
AATTTCTGGGTATCCAGGATTGATTTCTTGACTGCCTCGACCACTTCATCCCGAGCTTTGGCTG
>S5_18521423_15
AATTTCTGGGTATCGAGGATTGATTTCTTGACTGCCTCGGCCACTTCACCCCGAGCTTTGGCTG
>S5_18521398_1
CAGCAATAAATTTCTGGGTATCGAGGATTGATTTCTTGACTGCCTCGGCCACTTCATCCCGAGC
>S5_18521398_2
CAGCAATCAATTTCTGGGCATCGAGGATTGATTTCTTGACTGCCTCGGCCACTTCATCCCGAGC
>S5_18521398_3
CAGCAATCAATTTCTGGGTATCGAGGATTGATTTCTTGACTGCCTCGGCCACTTCATCCCGAGC
>S5_18521398_4
CAGCAATCAATTTCTGGGTATCGAGGATTGATTTCTTGGCTG
>S5_18521398_5
CAGCACTCAATTTCTGGGAATCCAGGATTGATTTCTTGACTGCCTCGACCACTTCATCCCGAGC
>S5_18521398_6
CAGCACTCAATTTCTGGGCATCCAGGATTGATTTCTTGACTGCCTCGACCACTTCATCCCGAGC
>S5_18521398_7
CAGCACTCAATTTCTGGGGATCCAGGATTGATTTCTTGACTGCCTCGACCACTTCATCCCGAGC
>S5_18521398_8
CAGCACTCAATTTCTGGGTATCCAGGATTGATTTCTTGACTGCCTCGACCACTTCATCCCGAGC
>S5_18521398_9
AATTTCTGGGTATCGAGGATTGATTTCTTGACTGCCTCGGCCGCTTCATCCCGAGCTTTGGCTG
>S5_18521398_10
AATTTCTGGGTATCGAGGATTGATTTCTTGACTGCCTCGGCCCCTTCATCCCGAGCTTTGGCTG
>S5_18521398_11
AATTTCTGGGTATCCAGGATTGATTTCTTGACTGCCTCGACCCCTTCATCCCGAGCTTTGGCTG
>S5_18521398_12
AATTTCTGGGTATCGAGGATTGATTTCTTGCCTGCCTCGGCCACTTCATCCCGAGCTTTGGCTG
>S5_18521398_13
AATTTCTGGGTATCGAGGATTGATTTCTTGACTGCCTCGGCCACTTCATCCCGAGCTTTGGCTG
>S5_18521398_14
AATTTCTGGGTATCCAGGATTGATTTCTTGACTGCCTCGGCCACTTCATCCCGAGCTTTGGCTG
>S5_18521398_15
AATTTCTGGGTATCCAGGATTGATTTCTTGACTGCCTCGACCACTTCATCCCGAGCTTTGGCTG
>S5_18521398_16
AATTTCTGGGTATCGAGGATTGATTTCTTGACTGCCTCGGCCACTTCACCCCGAGCTTTGGCTG
>S5_18497582_1
CAGCGCTTAATAACTTGGTAGCCAGGATTGCCTGCTTGACTGCTTCAGCTCTTTCCTCCTGAGC
>S5_18497582_2
CAGCGCTTAATAACTTGGTAGCCAGGATTGCCTGCTTGACTGCTTCAGCTCTTTCCTCTTGAGC
>S5_18497582_3
CAGCGCTTAATAACTTGGTAGCCAGGATTGCCTGTTTGACTGCGTCAGCTCTTTCCTCCTGAGC
>S5_18497582_4
AATAACTTGGTAGCCAGGATTGCCTGCTTGACTGCTTCAGCTCTTTCCTCTTGAGCTTTGGCTG
>S5_18497582_5
AATAACTTGGTAGCCAGGATTGCCTGCTTGACTGCTTCAGCTCTTTCCTCCTGAGCTTTGGCTG
>S5_18497582_6
AATAACTTGGTAGCCAGGATTGCCTGTTTGCCTGCGTCAGCTCTTTCCTCCTGAGCTTTGGCTG
>S5_18497582_7
AATATCTTGGTAGCCAGGATTGCCTGTTTGACTGCGTCAGCTCTTTCCTCCTGAGCTTTGGCTG
>S5_18497582_8
AATAACTTGGTAGCCAGGATTGCCTGTTTGACTGCGTCAGCTCTTTCCTCCTGAGCTTTGGCTG
>S5_18497582_9
AATAACTTGGTAGCCAGGATTGCCTGTTTGACTGCGTCAGCTCTTTCCCCCTGAGCTTTGGCTG
>S5_18379491_1
CAGCCGAAGCACATATGTAACGGG----GGGATGGGACTATACAGAGAAGGGACACGAAGCTG
>S5_18379491_2
CAGCCGAAGCACATATGTAACGGG----GGGATGTGACTATACAGAGAAGGGACACGAAGCTG
>S5_18379491_3
CAGCCGAAGCACATATGTAACGGG----GGGGTGTGACTATACAGAGAAGGGACACGAAGCTG
>S5_18379491_4
CAGCCGAAGTACATATGTAACGGGTTGTGGGATGTGACTATACAGAGAAGGGGCATGAAGCTG
>S5_18379491_5
CAGCGGAAGCACATATGTAACGGGGTGTGGGATGTGAC--TACAGAGAAGGGACAAGAAGCTG
>S5_18379491_6
CAGCGGAAGCACATATGTAACGGGTTGTGGGATGGGAC--TACAGAGAAGGGACAAGAAGCTG
>S5_18379491_7
CAGCGGAAGCACATATGTAACGGGTTGTGGGATGTGAC--TACAGAGAAGGGACAAGAAGCTG
>S5_18379491_8
CAGCCGAAGTACATATGTAACGGGTTGTGGGATGTGACTATACAGAGAAGGGGCATGAAGCTG
>S5_18379491_9
CAGCCGAAGCACATATGTAACGGG----GGGATGTGACTATACAGAGAAGGGACACGAAGCTG
>S5_18379491_10
CAGCGGAAGCACATATGTAACGGGTTGTGGGATGTGAC--TACAGAGAAGGGACAAGAAGCTG
>S5_20508317_1
CAGCAGTTTGGAGTTTCGGCAGGAGCAGAGGCAGTGCATATCGGCGTGGGAAAGCGCTGAGCAG
>S5_20508317_2
CAGCAGTTTGGAGTTTCGGCAGGAGCAGAGGCAGTGCATATCGGCGTGGGAGAGCGCTGAGCAG
>S5_20508317_3
CAGCAGTTTGGAGTTTCGGGAGGAGCAGAGGCAGTGCATATCGGCGTGGGAGAGCGCTGAGCAG
>S5_20508317_4
CAGCAGTTTGGAGTTTCGGTAGGAGCAGAGGCAGGGCATATCGGCGTGGGAAAGCGCTGAGCAG
>S5_20508317_5
CAGCAGTTTGGAGTTTCGGTAGGAGCAGAGGCAGGGCATATCGGCGTGGGAGAGCGCTGAGCAG
>S5_20508317_6
CAGCAGTTTGGAGTTTCGGTAGGAGCAGAGGCAGTGCATATCGGCGGGGGAAAGCGCTGAGCAG
>S5_20508317_7
CAGCAGTTTGGAGTTTCGGTAGGAGCAGAGGCAGTGCATATCGGCGGGGGAGAGCGCTGAGCAG
>S5_20508317_8
CAGCAGTTTGGAGTTTCGGTAGGAGCAGAGGCAGTGCATATCGGCGTGGGAAAGCGCTGAGCAG
>S5_20508317_9
CAGCAGTTTGGAGTTTCGGTAGGAGCAGAGGCAGTGCATATCGGCGTGGGAGAGCGCTGAGCAG
>S5_20508317_10
CAGCAGTTTGGAGTTTCGGTAGGAGCAGAGGCAGTGCATATCGGCGTGGGAGGGCGCTGAGCAG
>S5_20508317_11
CAGCAGTTTGGAGTTTCGGTAGGAGCAGAGGCAGTGCATATCGGCGTGGGGGAGCGCTGAGCAG
>S5_20508317_12
CGGCAGTTTGGAGTTTCGGTAGGAGCAGAGGCAGTGCATATCGGCGTGGGAGAGCGCTGAGCAG
>S5_20508317_13
CAGCAGTTTGGAGTTTCGGTAGGAGCAGAGGCAGTGCATATCGGCGTGGGAGAGCGCTGAGCAG
>S5_20508317_14
CAGCAGTTTGGAGTTTCGGCAGGAGCAGAGGCAGTGCATATCGGCGTGGGAGAGCGCTGAGCAG
>S5_20508317_15
CAGCAGTTTGGAGTTTCGGTAGGAGCAGAGGCAGTGCATATCGGCGTGGGAAAGCGCTGAGCAG
>S5_20829356_1
CAGCATTGTTGCCATCAGGGGGCTAACACTCTTCCACATTGAAGAGAAGGTCAACTTGGCCTTG
>S5_20829356_2
CAGCATTGTTGCCATCAGGGGGCTAACACTCTTCCACATTGAAGAGAAGGTCAAGTTGGCCTTG
>S5_20829356_3
CAGCATTGTTGCCATCAGGGGGCTAACACTCTTCCACATTGAAGAGCAGGTCAAGTTGGCCTTG
>S5_20829356_4
CAGCATTGTTGCCATCAGGGGGCTAACACTCTTCCACATTGAAGAGGAGGTCAACTTGGCCTTG
>S5_20829356_5
CAGCATTGTTGCCATCAGGGGGCTAACACTCTTCCACATTGAAGAGGAGGTCAAGTTGGCCTTG
>S5_20829356_6
CAGCATTGTTGCCATCAGGGGGCTAACACTCTTCCACATTGAAGAGTAGGTCAACTTGGCCTTG
>S5_20829356_7
CAGCATTGTTGCCATCAGGGGGCTAACACTCTTCCACATTGAAGAGTAGGTCAAGTTGGCCTTG
>S5_20829356_8
CACATTGAAGAGTAGGTCAAGTTGGCCTTGCAACACACTAGGATACTTGTTCTTTCCAAGGCTG
>S5_20829356_9
CACATTGAAGAGTAGGTCAAGTTGGCCTTGCAACACAGTAGGATACTTGTTCTTTCCAAAGCTG
>S5_20829356_10
CACATTGAAGAGTAGGTCAAGTTGGCCTTGCAACACACTAGGATACTTGTTCTTTCCAAAGCTG
>S5_20829356_11
CACATTGAAGAGTAGGTCAACTTGGCCTTGCAACACACTAGGATACTTGTTCTTTCCAAAGCTG
>S5_20829356_12
CACATTGAAGAGTAGGTCAAGTTGGCCTTGCAACACACTAGGATACTTGTTCTATCCAAAGCTG
>S5_20877514_1
CAGCTGAGAGAGGATACGGAGACTTAGGGCAAATCATCATAGACAACACTCACACTCCACCAGC
>S5_20877514_2
CAGCTGAGAGAGGATACGGAGACTTAGTGCAAATCATCATAGACAACACTCACACTCCACCAGC
>S5_20877514_3
CAGCTGAGAGAGGATACGGAGACTTAGTGCAAATCATCATAGACAACACTCACACTTCACCAGC
>S5_20877514_4
CAGCTGAGAGAGGATACGGAGGCTTAGTGCAAATCATCATAGACAACACTCACACTCCACCAGC
>S5_20877514_5
ATAGACAACACTCACACTTCCCCAGCTCATTATGGCATCATGGGTAGAACAGCCTTGCATGCTG
>S5_20877514_6
ATAGACAACACTCACACTCCCCCAGCTCATTATGGCATCATGGGTAGAACAGCCTTGCATGCTG
>S5_20877514_7
ATAGACAACACTCACACTTCACCAGCTCATTATGGCATCATGGGTAGAACAGCCTTGCATGCTG
>S5_20877514_8
ATAGACAACACTCACTCTCCACCAGCTCATTATGGCATCATGGGTAGAACAGCCTTGCATGCTG
>S5_20877514_9
ATAGACAACACTCACGCTCCACCAGCTCATTATGGCATCATGGGTAGAACAGCCTTGCATGCTG
>S5_20877514_10
ATAGACAACACTCACCCTCCACCAGCTCATTATGGCATCATGGGTAGAACAGCCTTGCATGCTG
>S5_20877514_11
ATAGACAACACTCGCACTCCACCAGCTCATTATGGCATCATGGGTAGAACAGCCTTGCATGCTG
>S5_20877514_12
ATAGACAACGCTCACACTCCACCAGCTCATTATGGCATCATGGGTAGAACAGCCTTGCATGCTG
>S5_20877514_13
ATAGACAACACTCACACTCCACCAGCTCATTATGGCATCATGGGTAGAACAGCCTTGCATGCTG
>S5_21855287_1
CAGCACGCAAAGCCGCTCGACCCTTGAAGCCACTATGAGCTGGCGAAGAGCAAATTTCTAGGAT
>S5_21855287_2
CAGCACGCAAAGCCGCTCGACCCTTGAAGCCACTATGAGCTGGGGAAGAGCAAATTTCTAGGAT
>S5_21855287_3
CAGCACGCAAAGCCGCTCGACCCTTGAAGCCACTATGAGCTGGTGAAAAGCAAATTTCTAGGAT
>S5_21855287_4
CAGCACGCAAAGCCGCTCGACCCTTGAAGCCACTATGAGCTGGTGAAGAGCAAATTTCTAGGAT
>S5_21855287_5
CAGCATGCAAAGCCATTCGACCCTTGAAGCCACTATGAGCTGGTGAAGAGCAAATCTCTTGGAT
>S5_21855287_6
CAGCATGCAAAGCCATTCGACCCTTGAAGCCACTATGATCTGGTGAAGAGCAAATCTCTTGGAT
>S5_21855287_7
TGATCTGGTGAAGAGCAAATCTCTTGGATCATCTACGCCAAGTCTCTGAATCCCCAATCAGCAG
>S5_21855287_8
TGATCTGGTGAAGAGCAAATCTCTTGGATCATCTACCCCAAGTCTCTGAATCCCCAATCAGCAG
>S5_21855287_9
TGATCTGGTGAAGAGCAAATCTCTTGGATCATCTGCACCAAGTCTCTGAATCCCCAATCAGCAG
>S5_21855287_10
TGAGCTGGTGAAGAGCAAATCTCTTGGATCATCTGCACCAAGTCTCTGAATCCCCAATCAGCAG
>S5_21855287_11
TGATCTGGTGAAGAGCAAATCTCTTGGATCATCTACACCAAGTCTCTGAATCCCCAATCAGCAG
>S5_21855287_12
TGAGCTGGTGAAGAGCAAATTTCTAGGATCATCTGCCCCAAGTCTCCGAATCCCCAATCAGCAG
>S5_21855287_13
TGAGCTGGTGAAGAGCAAATTTCTAGGATCATCTGCACCAAGTCTCCGAATCCCCAATCAGCAG
>S5_21855304_1
CAGCACGCAAAGCCGCTCGACCCTTGAAGCCACTATGAGCTGGCGAAGAGCAAATTTCTAGGAT
>S5_21855304_2
CAGCACGCAAAGCCGCTCGACCCTTGAAGCCACTATGAGCTGGGGAAGAGCAAATTTCTAGGAT
>S5_21855304_3
CAGCACGCAAAGCCGCTCGACCCTTGAAGCCACTATGAGCTGGTGAAAAGCAAATTTCTAGGAT
>S5_21855304_4
CAGCACGCAAAGCCGCTCGACCCTTGAAGCCACTATGAGCTGGTGAAGAGCAAATTTCTAGGAT
>S5_21855304_5
CAGCATGCAAAGCCATTCGACCCTTGAAGCCACTATGAGCTGGTGAAGAGCAAATCTCTTGGAT
>S5_21855304_6
CAGCATGCAAAGCCATTCGACCCTTGAAGCCACTATGATCTGGTGAAGAGCAAATCTCTTGGAT
>S5_21855304_7
TGATCTGGTGAAGAGCAAATCTCTTGGATCATCTACGCCAAGTCTCTGAATCCCCAATCAGCAG
>S5_21855304_8
TGATCTGGTGAAGAGCAAATCTCTTGGATCATCTACCCCAAGTCTCTGAATCCCCAATCAGCAG
>S5_21855304_9
TGATCTGGTGAAGAGCAAATCTCTTGGATCATCTGCACCAAGTCTCTGAATCCCCAATCAGCAG
>S5_21855304_10
TGAGCTGGTGAAGAGCAAATCTCTTGGATCATCTGCACCAAGTCTCTGAATCCCCAATCAGCAG
>S5_21855304_11
TGATCTGGTGAAGAGCAAATCTCTTGGATCATCTACACCAAGTCTCTGAATCCCCAATCAGCAG
>S5_21855304_12
TGAGCTGGTGAAGAGCAAATTTCTAGGATCATCTGCCCCAAGTCTCCGAATCCCCAATCAGCAG
>S5_21855304_13
TGAGCTGGTGAAGAGCAAATTTCTAGGATCATCTGCACCAAGTCTCCGAATCCCCAATCAGCAG
>S5_21771486_1
CAGCAATCTGGAAAGAATGACACCAGCAACTTCACTATTTCCACATGGCCTCGGCTAGCAG
>S5_21771486_2
CAGCAATCTGGAAAGTATGACACCAGCAACTTCACTATTTCCACATGGCCTCGGCTAGCAG
>S5_21771486_3
CAGCAATCTGGAAAGTGTGACACCAACAGCTTCACTATTTCCCCATGGCCACGGCTCCCAGAGA
>S5_21771486_4
CAGCAATCTGGAAAGTGTGACACCAACAGCTTCACTATTTCCCCATGGCCACGGCTCGCAG
>S5_21771486_5
CAGCAATCTGGAAAGTGTGACACCAACAGCTTCACTATTTCCCCATGGCCACGGCTCGCAGAGA
>S5_21771486_6
CAGCAATCTGGAAAGTGTGACACCAACAGCTTCACTATTTCCCCATGGCCACGGCTCGCAGAGG
>S5_21771486_7
CAGCAATCTGGAAAGTGTGACACCAACAGCTTCACTATTTCCCCATGGCCACGGCTCGCAGGGA
>S5_21771486_8
CAGCAATCTGGAAAGTGTGACACCAACAGCTTCACTATTTCCCCATGGCCACGGCTCGCCGAGA
>S5_21771486_9
CAGCAATCTGGAAAGTGTGACCCCAACAGCTTCACTATTTCCCCATGGCCACGGCTCGCAG
>S5_21771486_10
CAGCAATCTGGAAAGTGTGACACCAACAGCTTCACTATTTCCCCATGGCCACGGCTCGCAG
>S5_21771486_11
CAGCAATCTGGAAAGTATGACCCCAGCAACTTCACTATTTCCACATGGCCTCGGCTAGCAG
>S5_21771486_12
CAGCAATCTGGAAAGTATGACACCAGCAACTTCACTATTTCCACATGGCCTCGGCTAGCAG
>S5_21730188_1
CAGCCGCCATGTAGAGCTGAGGATCCATGTGTCTCGTCTTCGTTAGCCTGTCACCTTGAGTTGC
>S5_21730188_2
CAGCCGCCTTGTAGAGCTGAGGATCCATGTGTCTCGTCTTCGTTAGCCTGTCACCTTGAGTTGC
>S5_21730188_3
CAGCCGCCTTGTAGAGCTGGGGATCCATGTGTCTCGTCTTCGTTAGCCTGTCACCTTGAGGTGC
>S5_21730188_4
CAGCCGCCTTGTAGAGCTGGGGATCCATGTGTCTCGTCTTCGTTAGCCTGTCACCTTGAGTTGC
>S5_21730188_5
GCCGCCTTGTAGAGCTGGGGATCCATGTGTCTCGTCTTCGTTAGCCTGTCTCCTTGAGTTGCAG
>S5_21730188_6
GCCGCCATGTAGAGCTGAGGATCCATGTGTCTCGTCTTCGTTAGCCTGTCTCCTTGAGTTGCAG
>S5_21730188_7
GCCGCCTTGTAGAGCTGGGGATCCATGTGTCTCGTCTTCGTTAGCCTGTCGCCTTGAGTTGCAG
>S5_21730188_8
GCCGCCATGTAGAGCTGAGGATCCATGTGTCTCGTCTTCGTTAGCCTGTCGCCTTGAGTTGCAG
>S5_21730188_9
GCCGCCTTGTAGAGCTGGGGATCCATGTGTCTCGTCTTCGTTAGCCTGTCCCCTTGAGTTGCAG
>S5_21730188_10
GCCGCCATGTAGAGCTGAGGATCCATGTGTCTCGTCTTCGTTAGCCTGTCCCCTTGAGTTGCAG
>S5_21730188_11
GCCGCCTTGTAGAGCTGGGGATCCATGTGTCTCGTCTTCGTTAGCCTGTCACCTTGAGTTGCAG
>S5_21730188_12
GCCGCCTTGTAGAGCTGAGGATCCATGTGTCTCGTCTTCGTTAGCCTGTCACCTTGAGTTGCAG
>S5_21730188_13
GCCGCCATGTAGAGCTGAGGATCCATGTGTCTCGTCTTCGTTAGCCTGTCACCTTGAGTTGCAG
>S5_22788793_1
CAGCAGAAGCTGGGGTTGTTTTATGGCTTGCATTTAAACTACCTCTGCTAGTTTCATATGAAGG
>S5_22788793_2
CAGCAGAAGCTGGGGTTGTTTTATGGCTTGCATTTAAACTACCTCTGCTTGTTTCATATGAAGG
>S5_22788793_3
CAGCAGAAGCTGGGGTTGTTTTATGGCTTGCATTTAAGCTACCCCTGCTAGTTTCATATGAAGG
>S5_22788793_4
CAGCAGAAGCTGGGGTTGTTTTATGGCTTGCATTTAAGCTACCCCTGCTTGTTTCATATGAAGG
>S5_22788793_5
CAGCAGAAGCTGGGGTTGTTTTATGGCTTGCATTTAAGCTACCTCTGCTAGTTTCATATGAAGG
>S5_22788793_6
CAGCAGAAGCTGGGGTTGTTTTATGGCTTGCATTTAAGCTACCTCTGCTAGTTTCATATTAAGG
>S5_22788793_7
CAGCAGAAGCTGGGGTTGTTTTATGGCTTGCATTTAAGCTACCTCTGCTAGTTTTATATGAAGG
>S5_22788793_8
CAGCAGAAGCTGGGGTTGTTTTATGGCTTGCATTTAAGCTACCTCTGCTTGTTTCATATGAAGG
>S5_22788793_9
CAGCAGAAGCTGGGGTTGTTTTATGGCTTGCATTTAAGCTACCTCTGCTTGTTTCATATTAAGG
>S5_22788793_10
CAGCAGAAGCTGGGGTTGTTTTATGGCTTGCATTTAAGCTACCTCTGCTTGTTTTATATGAAGG
>S5_22788793_11
CAGCAGAAGCTGGGGTTGTTTTATGGCTTGCATTTAAGCTACCTCTTCTTGTTTCATATGAAGG
>S5_22788793_12
CAGCAGAAGCTGGGGTTGTTTTATGGCTTGCATTTTAGCTACCTCTGCTAGTTTCATATGAAGG
>S5_22788793_13
CAGCAGAAGCTGGGGTTGTTTTATGGCTTGCATTTTAGCTACCTCTGCTTGTTTCATATGAAGG
>S5_22788793_14
CAGCAGAAGCTGGGGTTGTTTTATGGCTTTCATTTAAGCTACCTCTGCTAGTTTCATATGAAGG
>S5_22788793_15
CAGCAGAAGCTGGGGTTGTTTTATGGCTTTCATTTAAGCTACCTCTGCTTGTTTCATATGAAGG
>S5_22788793_16
CATTTAAGCTTCCTCTGCTAGTTTCATATGAAGGAAAATTTGGATTTCCTGACTAACCGTGCTG
>S5_22788793_17
CATTTAAGCTCCCTCTGCTAGTTTCATATGAAGGAAAATTTGGATTTCCTGACTAACCGTGCTG
>S5_22788793_18
CATTTAAGCTACCTCTGCTAGTTTCATATGAAGGAAAATTTGGATTTCCTGACTAACCGTGCTG
>S5_22788793_19
CATTTAAGCTTCCTCTGCTTGTTTCATATGAAGGAAAATTTGGATTTCCTGACTAACCATGCTG
>S5_22788793_20
CATTTAAGCTCCCTCTGCTTGTTTCATATGAAGGAAAATTTGGATTTCCTGACTAACCATGCTG
>S5_22788793_21
CATTTAAGCTACCTCTGCTTGTTTCATATGAAGGAAAATTTGGATTTCCTGACTAACCATGCTG
>S5_22788793_22
CATTTAAGCTACCTCTGCTAGTTTCATATGAAGGAAAATTTGGATTTCCTGACTAACCATGCTG
>S5_22788793_23
CTGCCTCTGCTAGTTTCATATGAAGGAAAATTTGGATTTCCTGACTAACCGTGCTG
>S5_22788793_24
CTGCCTCTGCTTGTTTCATATGAAGGAAAATTTGGATTTCCTGACTAACCATGCTG
>S5_22788793_25
CTACCTCTGCTAGTTTCATATGAAGGAAAATTTGGATTTCCTGACTTACCATGCTCCAAGGCTG
>S5_22762976_1
CAGCCCTAACCTGCACATGGGGAATAAACAGACGAATAGACTCAAACCAGAACTCTAATGCCAT
>S5_22762976_2
CAGCCCTAACCTGCACATGGGGAATAAACAGACGAATAGACTCAAACCAGGACTCTAATGCCAT
>S5_22762976_3
CAGCCCTAGCCTGCACATGGGGAATAAACAGACGAATAGACTCAAACCAGAACTCTAATACCAT
>S5_22762976_4
CAGCCTAACCTGCACATGGGGAATAAACAGACGAATAGACTCAAACCAGAACTCTAATGCCATG
>S5_22762976_5
AATAGACTCAAACCAGGACTCTAATGCCATGTTGGACTTCCTATTGTTTCAAGAACTTGAGCAG
>S5_22762976_6
AATAGACTCAAACCAGAACTCTAATGCCATGTTAGACTTCCTATTGTTTCAAGAACTTGAGCAG
>S5_22762976_7
AATAGACTCAAACCAGAACTCTAATCCCATGTTAGACTTCCTATTGTTTCAAGAACTTGAGCAG
>S5_22762976_8
AATAGACTCAAACCAGAACTCTAATACCATGTTAGACTTCCTATTGTTTCAAGAACTTGAGCAG
>S5_23164926_1
CAGCTCTCCACCTAGCCTTAGCTTCTCGGCATGGAGATTCCTTGGACAGTGACATGCAG
>S5_23164926_2
CAGCTCTCCACCTAGCCTTAGCTTCTCGGCATGGCGATTCCGCGGACAGTGACATGCAG
>S5_23164926_3
CAGCTCTCCACCTAGCCTTAGCTTCTCGGCATGGCGATTCCTTGGACAGTGACATGCAG
>S5_23164926_4
CAGCTCTCCACCTAGCCTTAGCTTCTCGGCATGGGGATTCCGCGGACAGTGACATGCAG
>S5_23164926_5
CAGCTCTCCACCTAGCCTTAGCTTCTCGGCATGGGGATTCCTTGGACAGTGACATGCAG
>S5_23164926_6
CAGCTCTCCACCTAGCCTTAGCTTCTCGGCATGGTGATTCCGCGGACAGTGACATGCAG
>S5_23164926_7
CAGCTCTCCACCTAGCCTTAGCTTCTCGGCATGGTGATTCCTTGGACAGTGACATGCAG
>S5_23164926_8
CAGCTCTCCACCTAGCCTTAGCTTCTTGGCATGGTGATTCCGTGGACAGTGACATGCAG
>S5_23164926_9
CAGCTCTCTACCTAGCCTTAGCTTCTCGGCATGGTGATTCCTTGGACAGTGACATGCAG
>S5_23164926_10
CAGCTCTCCACCTAGCCTTAGCTTCTCGGCATGGTGATTCCTTGGACAGTGGCATGCAG
>S5_23164926_11
CAGCTCTCCACCTAGCCTTAGCTTCTCGGCATGGTGATTCCGCGGACAGTGGCATGCAG
>S5_23164926_12
CAGCTCTCCACCTAGCCTTAGCTTCTCGGCATGGTGATTCCGCGGGCAGTGACATGCAG
>S5_23164926_13
CAGCTCTCCTCCTAGCCTTAGCTTCTCGGCATGGTGATTCCTTGGACAGTGACATGCAG
>S5_23164926_14
CAGCTCTCCGCCTAGCCTTAGCTTCTCGGCATGGTGATTCCTTGGACAGTGACATGCAG
>S5_23164926_15
CAGCTCTCCCCCTAGCCTTAGCTTCTCGGCATGGTGATTCCTTGGACAGTGACATGCAG
>S5_23164926_16
CAGCTCTCTACCTAGCCTTAGCTTCTCGGCATGGTGATTCCTTGGACAGTGACATGCAG
>S5_23164926_17
CAGCTCTCCACCTAGCCTTAGCTTCTCGGCATGGTGATTCCTTGGACAGTGACATGCAG
>S5_23164926_18
CAGCTCTCCACCTAGCCTTAGCTTCTTGGCATGGTGATTCCGTGGACAGTGACATGCAG
>S5_23164926_19
CAGCTCTCCTCCTAGCCTTAGCTTCTCGGCATGGTGATTCCGCGGACAGTGACATGCAG
>S5_23164926_20
CAGCTCTCCGCCTAGCCTTAGCTTCTCGGCATGGTGATTCCGCGGACAGTGACATGCAG
>S5_23164926_21
CAGCTCTCCCCCTAGCCTTAGCTTCTCGGCATGGTGATTCCGCGGACAGTGACATGCAG
>S5_23164926_22
CAGCTCTCCACCTAGCCTTAGCTTCTCGGCATGGTGATTCCGCGGACAGTGACATGCAG
>S5_23066867_1
CAGCAAGGCTACCAGCTGAATGGATTGGTTCATCACAATCCCGGCAAAAGAGAGCCCTATCTTC
>S5_23066867_2
CAGCAAGGGTACCAGCTGAATGGATTGGTTCATCACAATCCCGGCAAAAGAGAGCCCTATCTTC
>S5_23066867_3
CAGCAAGGTTACCAGCTGAATGGATTGGGTCGTCACAATCCCGGCAAAAGAGAGCCCTATCTTC
>S5_23066867_4
CAGCAAGGTTACCAGCTGAATGGATTGGTTCATCACAATCCCGGCAAAAGAGAGCCCTATCTTC
>S5_23066867_5
CAGCAAGGTTACCAGCTGAATGGATTGGTTCGTCACAATCCCGGCAAAAGAGAGCCCTATCTTC
>S5_23066867_6
TGGATTGGTTCGTCACAATCCCGGCAAAAGAGAGCCCTATCTTCAACACAGAAAATGAAAGCTG
>S5_23066867_7
TGGATTGGTTCATCACAATCCCGGCAAAAGAGAGCCCTATCTTCAACACAGAAAATGAAAGCTG
>S5_22556804_1
CAGCATCAACATTCTTTTTTGGTCTTTTCAATGCTTCATAGCTTTGGTCCAGATTAACCTCCGG
>S5_22556804_2
CAGCATCAACATTCTTTTTTGGTCTTTTCAATGCTTCATAGCTTTGGTCCAGATTAACCTCTGG
>S5_22556804_3
CAGCATCAACATTCTTTTTTGGTCTTTTCAATGCTTCATAGCTTTGGTCGAGATTAACCTCTGG
>S5_22556804_4
CATCAACATTCTTTTTTGGTCTTTTCAATGCTTCATAGCTTTGGTCGAGATTAACCTCTGGCTG
>S5_22556804_5
CATCAACATTCTTTTTTGGTCTTTTCAATGCTTCATAGCTTTGGTCCAGATTAACCTCTGGCTG
>S5_22556804_6
CATCAACATTCTTTTTTGGTCTTTTCAATGCTTCATAGCTTTGGTCCAGATTAACCTCCGGCTG
>S5_22425209_1
CAGCCATGACAATTGCTCCAATTGTGAAGACAATATCAGCAAGAAGGGGAGCTTTCTTACGCCC
>S5_22425209_2
CAGCCATGACAATTGCTCCAATTGTGAAGACAATATCAGCAAGAAGGGTAGCTTTCTTACGCCC
>S5_22425209_3
CAGCCATGACAATTGCTCCAATTGTGAAGACAATATCGGCAAGAAGGGAAGCTTTCTTACGCCC
>S5_22425209_4
CAGCCATGACAATTGCTCCAATTGTGAAGACAATATCGGCAAGAAGGGCAG
>S5_22425209_5
CAGCCATGACAATTGCTCCAATTGTGAAGACAATATCGGCAAGAAGGGGAGCTTTCTTACGCCC
>S5_22425209_6
CAGCCATGACAATTGCTCCAATTGTGAAGACAATATCGGCAAGAAGGGTAGCTTTCTTACGCCC
>S5_22425209_7
ACAATATCGGCAAGAAGGGTAGCTTTCTTACGCCCATATGCATCATTAATCCATCCTCCTGCTG
>S5_22425209_8
ACAATATCAGCAAGAAGGGTAGCTTTCTTACGCCCATATGCATCATTAATCCATCCTCCTGCTG
>S5_22631511_1
CTGCCCAGATTCATAGCCAATTCAAACTCCTGTGCATACAGGGCGAGCAACAGCCAGCAG
>S5_22631511_2
CTGCCCAGATTTACAGCCAATTCAAACTCCTGGGCATACGGGGCGAGCAACAGCCAGCAG
>S5_22631511_3
CTGCCCAGATTTACAGCCAATTCAAACTCCTGTGCATACGGGGCGAGCAACAGCCAGCAG
>S5_22631511_4
CTGCCCAGATTTATAGCCAATTCAAACTCCTGTGCATACGGGGCGAGCAACAGCCAGCAG
>S5_22631511_5
CTGCCCAGATTTATAGCCAATTCAAACTCCTGTGCATACGGGGCGGGCAACAGCCAGCAG
>S5_22631511_6
CTGCCCAGATTTATAGCCAATTCAAACTCCTGTGCATGCGGGGCGAGCAACAGCCAGCAG
>S5_22631511_7
CTGCCCAGATTTATAGCCAATTCAAACCCCTGTGCATACGGGGCGAGCAACAGCCAGCAG
>S5_22631511_8
CTGCCCAGATTTACAGCCAATTCAAACCCCTGTGCATACGGGGCGAGCAACAGCCAGCAG
>S5_22631511_9
CTGCCCAGATTTATAGCCAATTCAACCTCCTGTGCATACGGGGCGAGCAACAGCCAGCAG
>S5_22631511_10
CTGCCCAGATTTACAGCCAATTCAACCTCCTGTGCATACGGGGCGAGCAACAGCCAGCAG
>S5_22631511_11
CTGCCCAGATTTATAGCCAATTCAAACTCCTGTGCATACGGGGCGAGCAACAGCCAGCAG
>S5_22631511_12
CTGCCCAGATTTCCAGCCAATTCAAACTCCTGTGCATACGGGGCGAGCAACAGCCAGCAG
>S5_22631511_13
CTGCCCAGATTTACAGCCAATTCAAACTCCTGTGCATACGGGGCGAGCAACAGCCAGCAG
>S5_22631511_14
CTGCCCAGATTCATAGCCAATTCAAACTCCTGTGCATACAGGGCGAGCAACAGCCAGCAG
>S5_23224391_1
CAGCTCCCCACCTTGAGTTAGCCCCTCCGCATGGTGATTCGATGGACACTGACATGCAG
>S5_23224391_2
CAGCTCTCCACCTTGAGTTAGCCCCTCCGCATGGAGATTCGATGGACACTGACATGCAG
>S5_23224391_3
CAGCTCTCCACCTTGAGTTAGCCCCTCCGCATGGCGATTCGATGGACACTGACATGCAG
>S5_23224391_4
CAGCTCTCCACCTTGAGTTAGCCCCTCCGCATGGGGATTCGATGGACACTGACATGCAG
>S5_23224391_5
CAGCTCTCCACCTTGAGTTAGCCCCTCCGCATGGTGATTCGATGGACACTGACATGCAG
>S5_23224391_6
CAGCTCTCCACCTTGAGTTAGCCCCTCCGCATGGTGATTCGATGGGCACTGACATGCAG
>S5_23224391_7
CAGCTCTCCACCTTGAGTTAGCCCCTCGGCATGGTGATTCGATGGACACTGACATGCAG
>S5_23224391_8
CAGCTCTCCGCCTTGAGCTAGCCCCTCGGCATGGCGATTCGATGGACACTGACATGCAG
>S5_23224391_9
CAGCTCTCCGCCTTGAGCTAGCCCCTCGGCATGGGGATTCGATGGACACTGACATGCAG
>S5_23224391_10
CAGCTCTCCGCCTTGAGCTAGCCCCTCGGCATGGTGATTCGATGGACACTGACATGCAG
>S5_23224391_11
CAGCTCTCCACCTTGAGTTAGCCCCTCCGCATGGTGATTCGATGGACACTGACGTGCAG
>S5_23224391_12
CAGCTCTCCACCTTGAGTTAGCCCCTCCGCATGGTGATTCGATGGACACTGGCATGCAG
>S5_23224391_13
CAGCTCTCCACCTTGAGTTAGCCCCTCCGCATGGTGATTCGATGGACTCTGACATGCAG
>S5_23224391_14
CAGCTCTCCGCCTTGAGCTAGCCCCTCGGCATGGTGATTCGATGGACGCTGACATGCAG
>S5_23224391_15
CAGCTCTCCACCTTGAGTTAGCCCCTCCGCATGGTGATTCGATGGACGCTGACATGCAG
>S5_23224391_16
CAGCTCTCCACCTTGAGTTAGCCCCTCCGCATGGTGATTCGATGGACCCTGACATGCAG
>S5_23224391_17
CAGCTCTCCACCTTGAGTTAGCCCCTCCGCATGGTGATTCGATGGGCACTGACATGCAG
>S5_23224391_18
CAGCTCTCCACCTTGAGTTAGCCCCTCGGCATGGTGATTCGATGGACACTGACATGCAG
>S5_23224391_19
CAGCTCTCCGCCTTGAGCTAGCCCCTCGGCATGGTGATTCGATGGACACTGACATGCAG
>S5_23224391_20
CAGCTCTCCACCTTGAGTTGGCCCCTCCGCATGGTGATTCGATGGACACTGACATGCAG
>S5_23224391_21
CAGCTCTCCACCTTGGGTTAGCCCCTCCGCATGGTGATTCGATGGACACTGACATGCAG
>S5_23224391_22
CAGCTCTCCTCCTTGAGTTAGCCCCTCCGCATGGTGATTCGATGGACACTGACATGCAG
>S5_23224391_23
CAGCTCTCCGCCTTGAGTTAGCCCCTCCGCATGGTGATTCGATGGACACTGACATGCAG
>S5_23224391_24
CAGCTCTCCCCCTTGAGTTAGCCCCTCCGCATGGTGATTCGATGGACACTGACATGCAG
>S5_23224391_25
CTGCTCTCCACCTTGAGTTAGCCCCTCCGCATGGTGATTCGATGGACACTGACATGCAG
>S5_23224391_26
CAGCTCTCCACCTTGAGTTAGCCCCTCCGCATGGTGATTCGATGGACACTGACATGCAG
>S5_23224391_27
CAGCCCTCCACCTTGAGTTAGCCCCTCCGCATGGTGATTCGATGGACACTGACATGCAG
>S5_23224391_28
CAGCTCTCCACCTCGAGTTAGCCCCTCCGCATGGTGATTCGATGGACACTGACATGCAG
>S5_23224391_29
CAGCTCTCCACCTTGAGTTAGCCCCCCCGCATGGTGATTCGATGGACACTGACATGCAG
>S5_23224391_30
CAGCTCTCCACCTTGAGTTAGCCCCTCCGCACGGTGATTCGATGGACACTGACATGCAG
>S5_23224391_31
CAGCTCTCCACCTTGAGTTAGCCCCTCCGCATGGTGATTCGATGGACACTGACACGCAG
>S5_23224401_1
CAGCTCCCCACCTTGAGTTAGCCCCTCCGCATGGTGATTCGATGGACACTGACATGCAG
>S5_23224401_2
CAGCTCTCCACCTTGAGTTAGCCCCTCCGCATGGAGATTCGATGGACACTGACATGCAG
>S5_23224401_3
CAGCTCTCCACCTTGAGTTAGCCCCTCCGCATGGCGATTCGATGGACACTGACATGCAG
>S5_23224401_4
CAGCTCTCCACCTTGAGTTAGCCCCTCCGCATGGGGATTCGATGGACACTGACATGCAG
>S5_23224401_5
CAGCTCTCCACCTTGAGTTAGCCCCTCCGCATGGTGATTCGATGGACACTGACATGCAG
>S5_23224401_6
CAGCTCTCCACCTTGAGTTAGCCCCTCCGCATGGTGATTCGATGGGCACTGACATGCAG
>S5_23224401_7
CAGCTCTCCACCTTGAGTTAGCCCCTCGGCATGGTGATTCGATGGACACTGACATGCAG
>S5_23224401_8
CAGCTCTCCGCCTTGAGCTAGCCCCTCGGCATGGCGATTCGATGGACACTGACATGCAG
>S5_23224401_9
CAGCTCTCCGCCTTGAGCTAGCCCCTCGGCATGGGGATTCGATGGACACTGACATGCAG
>S5_23224401_10
CAGCTCTCCGCCTTGAGCTAGCCCCTCGGCATGGTGATTCGATGGACACTGACATGCAG
>S5_23224401_11
CAGCTCTCCACCTTGAGTTAGCCCCTCCGCATGGTGATTCGATGGACACTGACGTGCAG
>S5_23224401_12
CAGCTCTCCACCTTGAGTTAGCCCCTCCGCATGGTGATTCGATGGACACTGGCATGCAG
>S5_23224401_13
CAGCTCTCCACCTTGAGTTAGCCCCTCCGCATGGTGATTCGATGGACTCTGACATGCAG
>S5_23224401_14
CAGCTCTCCGCCTTGAGCTAGCCCCTCGGCATGGTGATTCGATGGACGCTGACATGCAG
>S5_23224401_15
CAGCTCTCCACCTTGAGTTAGCCCCTCCGCATGGTGATTCGATGGACGCTGACATGCAG
>S5_23224401_16
CAGCTCTCCACCTTGAGTTAGCCCCTCCGCATGGTGATTCGATGGACCCTGACATGCAG
>S5_23224401_17
CAGCTCTCCACCTTGAGTTAGCCCCTCCGCATGGTGATTCGATGGGCACTGACATGCAG
>S5_23224401_18
CAGCTCTCCACCTTGAGTTAGCCCCTCGGCATGGTGATTCGATGGACACTGACATGCAG
>S5_23224401_19
CAGCTCTCCGCCTTGAGCTAGCCCCTCGGCATGGTGATTCGATGGACACTGACATGCAG
>S5_23224401_20
CAGCTCTCCACCTTGAGTTGGCCCCTCCGCATGGTGATTCGATGGACACTGACATGCAG
>S5_23224401_21
CAGCTCTCCACCTTGGGTTAGCCCCTCCGCATGGTGATTCGATGGACACTGACATGCAG
>S5_23224401_22
CAGCTCTCCTCCTTGAGTTAGCCCCTCCGCATGGTGATTCGATGGACACTGACATGCAG
>S5_23224401_23
CAGCTCTCCGCCTTGAGTTAGCCCCTCCGCATGGTGATTCGATGGACACTGACATGCAG
>S5_23224401_24
CAGCTCTCCCCCTTGAGTTAGCCCCTCCGCATGGTGATTCGATGGACACTGACATGCAG
>S5_23224401_25
CTGCTCTCCACCTTGAGTTAGCCCCTCCGCATGGTGATTCGATGGACACTGACATGCAG
>S5_23224401_26
CAGCTCTCCACCTTGAGTTAGCCCCTCCGCATGGTGATTCGATGGACACTGACATGCAG
>S5_23224401_27
CAGCCCTCCACCTTGAGTTAGCCCCTCCGCATGGTGATTCGATGGACACTGACATGCAG
>S5_23224401_28
CAGCTCTCCACCTCGAGTTAGCCCCTCCGCATGGTGATTCGATGGACACTGACATGCAG
>S5_23224401_29
CAGCTCTCCACCTTGAGTTAGCCCCCCCGCATGGTGATTCGATGGACACTGACATGCAG
>S5_23224401_30
CAGCTCTCCACCTTGAGTTAGCCCCTCCGCACGGTGATTCGATGGACACTGACATGCAG
>S5_23224401_31
CAGCTCTCCACCTTGAGTTAGCCCCTCCGCATGGTGATTCGATGGACACTGACACGCAG
>S5_23612814_1
CAGCGGTTTCTCTTGGAGCACTTTCCAACCTGGAAGGAGACATTGAAGATAAGTCATCAGAATT
>S5_23612814_2
CAGCGGTTTCTCTTGGAGCACTTTCCAACCTGGAAGGAGACGTTGAAGATAAGTCATCAGAATT
>S5_23612814_3
CAGCGGTTTCTCTTGGATCTCTTTCCAACCTGGAAGGAGACATTGAAGATAAGTCATCGGAATT
>S5_23612814_4
CGTTGAAGATAAGTCATCGGAATTAAACAATGTGCTTTGGGCATTTTGGGCGCCATTTCTGCTG
>S5_23612814_5
CGTTGAAGATAAGTCATCGGAATTAAACAATGTGCTTTGGGCATTTTGGGCCCCATTTCTGCTG
>S5_23612814_6
CATTGAAGATAAGTCATCGGAATTAAACAATGTGCTTTGGGCATTTTGGGCCCCATTTCTGCTG
>S5_23612814_7
CGTTGAAGATAAGTCATCGGAATTAAACAATGTGCTTTGGGCATTTTGGGCACCATTTCTGCTG
>S5_23612814_8
CATTGAAGATAAGTCATCGGAATTAAACAATGTGCTTTGGGCATTTTGGGCACCATTTCTGCTG
>S5_23612814_9
CGTTGAAGATAAGTCATCAGAATTAAACAATGTGCTTTGGGCATTTTGGGCACCATTTCTGCTG
>S5_23612814_10
CATTGAAGATAAGTCATCAGAATTAAACAATGTGCTTTGGGCATTTTGGGCACCATTTCTGCTG
>S5_23871533_1
CAGCACAAAGTACATAGGGAGAATACACGTGCGCAACAAAGCAAAGAACAAGAAAACACTAAAC
>S5_23871533_2
CAGCACAAAGTACATAGGGAGAATACACGTGGGCAACAAAGCAAAGAACAAGAAAACAGTAAAC
>S5_23871533_3
CAGCACAAAGTACATAGGGAGGATACACGTGCGCAACAAAGCAAAGAACAAGAAAACACTAAAC
>S5_23871533_4
CAGCACAAAGTACATAGGGAGTATACACGTGCGCAACAAAGCAAAGAACAAGAAAACACTAAAC
>S5_23871533_5
CAGCACAAAGTACATAGGGAGTATACACGTGGGCAACAAAGCAAAGAACAAGAAAACAGTAAAC
>S5_23871533_6
CAGCACAAAGTACATAGGGAGTATACACGTGTGCAACAAAGCAAAGAACAAGAAAACAGTAAAC
>S5_23871533_7
CGTGGGCAACAAAGCAAAGAACAAGAAAACAGTAAACAAAAAATTCTCCG-CCCCTTACTTGCAG
>S5_23871533_8
CGTGGGCAACAAAGCAAAGAACAAGAAAACAGTAAACAAAAAATGCTCCG-CCCCTTACTTGCAG
>S5_23871533_9
CGTGGGCAACAAAGCAAAGAACAAGAAAACAGTAAACAAAAAATCCTCCG-CCCCTTACTTGCAG
>S5_23871533_10
CGTGGGCAACAAAGCAAAGAACAAGAAAACAGTAAACAAAAAATACTCCG-CCCCTTACTTGCAG
>S5_23871533_11
GTGCGCAACAAAGCAAAGAACAAGAAAACACTAAACAAAAAATTCTCTGTCCCCTTACTTGCAG
>S5_23871533_12
GTGCGCAACAAAGCAAAGAACAAGAAAACACTAAACAAAAAATGCTCTGTCCCCTTACTTGCAG
>S5_23871533_13
GTGCGCAACAAAGCAAAGAACAAGAAAACACTAAACAAAAAATCCTCTGTCCCCTTACTTGCAG
>S5_23871533_14
GTGCGCAACAAAGCAAAGAACAAGAAAACACTAAACAAAAAATACTCTGTCCCCTTACTTGCAG
>S5_23871533_15
GTGTGCAACAAAGCAAAGAACAAGAAAACAGTAAACAAAAAATACTCTGTCCCCTTACCTGCAG
>S5_24031772_1
CAGCCAGCCTCGACGCCATGCCTTGGGCTCTTGCTGATAACCCCATACTCGATTCCTACTTCGC
>S5_24031772_2
CAGCCAGCCTCGACGCCATGCCTTGGGCTCTTGCTGATAACCCCATGCTCGGTTCCTACTTCGC
>S5_24031772_3
CAGCCAGCCTCGACGCCATGCCTTGGGCTCTTGCTGATAATCCCATGCTCGGTTCCTACTTCGC
>S5_24031772_4
ACGCCATGCCTTGGGCTCTTGCTGATAACCCCATACTCGATTCCTGCTTCGCCCAAACATGCAG
>S5_24031772_5
ACGCCATGCCTTGGGCTCTTGCTGATAATCCCATGCTCGGTTCCTACTTCGCCCAAACATGCAG
>S5_24031772_6
ACGCCATGCCTTGGGCTCCTGCTGATAATCCCATGCTCGGTTCCTACTTCGCCCAAACATGCAG
>S5_24031772_7
ACGCCATGCCTTGGGCTCTTGCTGATAACCCCATGCTCGGTTCCTACTTCGCCCAAACATGCAG
>S5_24031772_8
ACGCCATGCCTTGGGCTCTTGCTGATAACCCCATTCTCGATTCCTACTTCGCCCAAACATGCAG
>S5_24031772_9
ACGCCATGCCTTGGGCTCTTGCTGATAACCCCATGCTCGATTCCTACTTCGCCCAAACATGCAG
>S5_24031772_10
ACGCCATGCCTTGGGCTCTTGCTGATAACCCCATCCTCGATTCCTACTTCGCCCAAACATGCAG
>S5_24031772_11
ACGCCATGCCTTGGGCTCTTGCTGATAGCCCCATACTCGATTCCTACTTCGCCCAAACATGCAG
>S5_24031772_12
ACGCCATGCCTTGGGCTCTTGCTGATACCCCCATACTCGATTCCTACTTCGCCCAAACATGCAG
>S5_24031772_13
ACGCCATGCCTTGGGCTCTTGCTGATAACCCCATACTCGATTCCTACTTCGCCCAAACATGCAG
>S5_24031772_14
ACGCCATGCCTTGGGCTCCTGCTGATAACCCCATACTCGATTCCTACTTCGCCCAAACATGCAG
>S5_24031761_1
CAGCCAGCCTCGACGCCATGCCTTGGGCTCTTGCTGATAACCCCATACTCGATTCCTACTTCGC
>S5_24031761_2
CAGCCAGCCTCGACGCCATGCCTTGGGCTCTTGCTGATAACCCCATGCTCGGTTCCTACTTCGC
>S5_24031761_3
CAGCCAGCCTCGACGCCATGCCTTGGGCTCTTGCTGATAATCCCATGCTCGGTTCCTACTTCGC
>S5_24031761_4
ACGCCATGCCTTGGGCTCTTGCTGATAACCCCATACTCGATTCCTGCTTCGCCCAAACATGCAG
>S5_24031761_5
ACGCCATGCCTTGGGCTCTTGCTGATAATCCCATGCTCGGTTCCTACTTCGCCCAAACATGCAG
>S5_24031761_6
ACGCCATGCCTTGGGCTCCTGCTGATAATCCCATGCTCGGTTCCTACTTCGCCCAAACATGCAG
>S5_24031761_7
ACGCCATGCCTTGGGCTCTTGCTGATAACCCCATGCTCGGTTCCTACTTCGCCCAAACATGCAG
>S5_24031761_8
ACGCCATGCCTTGGGCTCTTGCTGATAACCCCATTCTCGATTCCTACTTCGCCCAAACATGCAG
>S5_24031761_9
ACGCCATGCCTTGGGCTCTTGCTGATAACCCCATGCTCGATTCCTACTTCGCCCAAACATGCAG
>S5_24031761_10
ACGCCATGCCTTGGGCTCTTGCTGATAACCCCATCCTCGATTCCTACTTCGCCCAAACATGCAG
>S5_24031761_11
ACGCCATGCCTTGGGCTCTTGCTGATAGCCCCATACTCGATTCCTACTTCGCCCAAACATGCAG
>S5_24031761_12
ACGCCATGCCTTGGGCTCTTGCTGATACCCCCATACTCGATTCCTACTTCGCCCAAACATGCAG
>S5_24031761_13
ACGCCATGCCTTGGGCTCTTGCTGATAACCCCATACTCGATTCCTACTTCGCCCAAACATGCAG
>S5_24031761_14
ACGCCATGCCTTGGGCTCCTGCTGATAACCCCATACTCGATTCCTACTTCGCCCAAACATGCAG
>S5_24080724_1
CAGCATCCATAATTGCAGGCCGGCAAACTGGTCTACAGCACTCTTTAAGAGGATCAACAGTGCT
>S5_24080724_2
CAGCATCCATAATTGCGGGCCGGCAAACTGGCCTACAGCACTCTTTAAGAGGATCAACAGTGCT
>S5_24080724_3
CAGCATCCATAATTGCGGGCCGGCAAACTGGTCTACAGCACTCTTTAAGAGGATCAACAGAGCT
>S5_24080724_4
CAGCATCCATAATTGCGGGCCGGCAAACTGGTCTACAGCACTCTTTAAGAGGATCAACAGTGCA
>S5_24080724_5
CAGCATCCATAATTGCGGGCCGGCAAACTGGTCTACAGCACTCTTTAAGAGGATCAACAGTGCC
>S5_24080724_6
CAGCATCCATAATTGCGGGCCGGCAAACTGGTCTACAGCACTCTTTAAGAGGATCAACAGTGCT
>S5_24080724_7
AGCATCCATAATTGCGGGCCGGCAAACTGGTCTACAGCTCTCTTTAAGAGGATCAACAGTGCTG
>S5_24080724_8
AGCATCCATAATTGCAGGCCGGCAAACTGGTCTACAGCTCTCTTTAAGAGGATCAACAGTGCTG
>S5_24080724_9
AGCATCCATAATTGCGGGCCGGCAAACTGGTCTACAGCGCTCTTTAAGAGGATCAACAGTGCTG
>S5_24080724_10
AGCATCCATAATTGCAGGCCGGCAAACTGGTCTACAGCGCTCTTTAAGAGGATCAACAGTGCTG
>S5_24080724_11
AGCATCCATAATTGCGGGCCGGCAAACTGGTCTACAGCCCTCTTTAAGAGGATCAACAGTGCTG
>S5_24080724_12
AGCATCCATAATTGCAGGCCGGCAAACTGGTCTACAGCCCTCTTTAAGAGGATCAACAGTGCTG
>S5_24080724_13
TGCATCCATAATTGCGGGCCGGCAAACTGGTCTACAGCACTCTTTAAGAGGATCAACAGTGCTG
>S5_24080724_14
GGCATCCATAATTGCGGGCCGGCAAACTGGTCTACAGCACTCTTTAAGAGGATCAACAGTGCTG
>S5_24080724_15
AGCATCCATAATTGCGGGCCGGCAAACTGGTCTACAGCACTCTTTAAGAGGATCAACAGTGCTG
>S5_24080724_16
AGCATCCATAATTGCAGGCCGGCAAACTGGTCTACAGCACTCTTTAAGAGGATCAACAGTGCTG
>S5_24080724_17
AGCATCCATAATTGCGGGCCGGCAAACTGGCCTACAGCACTCTTTAAGAGGATCAACAGTGCTG
>S5_24031809_1
CAGCACATGGGGGGCCAGGAGCTCAACCACAACCTTCCCGGCTG
>S5_24031809_2
CAGCACATGGGGGGCTAGGAGCTCAACCACAACCTTACCGGCTG
>S5_24031809_3
CAGCACATGGGGGGCTAGGAGCTCAACCACAACCTTTCCGGCTG
>S5_24031809_4
CAGCACATGGGGGGCTAGGAGCTCAACCACAACCTTGCCGGCTG
>S5_24031809_5
CAGCACATGGGGGGCCAGGAGCTCAACCACAGCCTTCCCGGCTG
>S5_24031809_6
CAGCACATGGGGGGCCAGGAGCTCAACCACACCCTTCCCGGCTG
>S5_24031809_7
CAGCACATGGGGGGCCAGGAGCTCAACCCCAACCTTCCCGGCTG
>S5_24031809_8
CAGCACATGGGGGGCTAGGAGCTCAACCACAACCTTCCCGGCTG
>S5_24031809_9
CAGCGCATGGGGGGCCAGGAGCTCAACCACAACCTTCCCGGCTG
>S5_24031809_10
CAGCCCATGGGGGGCCAGGAGCTCAACCACAACCTTCCCGGCTG
>S5_24031809_11
CTGCACATGGGGGGCCAGGAGCTCAACCACAACCTTCCCGGCTG
>S5_24031809_12
CAGCACATGGGGGGCCAGGAGCTCAACCACAACCTTCCCGGCTG
>S5_24031809_13
CAGCACATGGGGGGCCAGGAGCTCAACCACAACCTCCCCGGCTG
>S5_24031809_14
CTGCACATGGGGGGCTAGGAGCTCAACCACAACCTTACCGGCTG
>S5_24031809_15
CAGCACATGGGGGGCTAGGAGCTCAACCACAACCTTACCGGCTG
>S5_24280625_1
CAGCTCCGCAAAGGGCCCCAACAAGAAGGATTGTTAGTAGCTTGGCTG
>S5_24280625_2
CAGCTCCGCAAAGGGCCCCGACAAGAAGGATTGTTAGTAGCTCGGCTG
>S5_24280625_3
CAGCTCCGCAAAGGGCCCCGACAAGAAGGATTGTTAGTAGCTTGGCTG
>S5_24280625_4
CAGCTCTGCAAAGGGCCCCAACAAGAACGATTGTTAGTAGCTTGGCTG
>S5_24280625_5
CAGCTCCGCAAAGGGCCCCGACAAGAAGGATTGTTAGTAGCTTGGCTG
>S5_24280625_6
CAGCCCCGCAAAGGGCCCCGACAAGAAGGATTGTTAGTAGCTTGGCTG
>S5_24280625_7
CAGCTCCGCAAAGGGCCCCAACAAGAAGGATTGTTAGTAGCTTGGCTG
>S5_24280625_8
CAGCCCCGCAAAGGGCCCCAACAAGAAGGATTGTTAGTAGCTTGGCTG
>S5_24280625_9
CAGCTCTGCAAAGGGCCCCAACAAGAACGATTGTTAGTAGCTTGGCTG
>S5_24280625_10
CAGCTCCGCAAAGGGCCCCGACAAGAAGGATTGTTAGTAGCTCGGCTG
>S5_24280625_11
CAGCCCCGCAAAGGGCCCCGACAAGAAGGATTGTTAGTAGCTCGGCTG
>S5_24319861_1
CTGCCTATGAAGTCGGCGGTAAGGGCAATTTCGTAATTTGATTCCAATTCCATGGCCGAAGGCG
>S5_24319861_2
CTGCCTATGAAGTCGGCGGTAAGGGCAATTTCGTAATTTGATTCCAATTCCATGGCCGAAGGGG
>S5_24319861_3
CTGCCTATGAAGTCGGCGGTAAGGGCAATTTCGTAATTTGATTCCAATTCCATGGCCGAAGGTG
>S5_24319861_4
CTGCGTATGAAGTCGGCGGGGAGGGCAATTTCGTAATTTGATTCCAATTCCATGGCCGAAGGTG
>S5_24319861_5
CTGCGTATGAAGTCGGCGGTGAGGCCAATTTCGTAATTTGATTCCAATTCCATGGCCGAAGGTG
>S5_24319861_6
CTGCGTATGAAGTCGGCGGTGAGGGCAATTTCGTAATTTGATTCCAATTCCATGGCCGAAGGAG
>S5_24319861_7
CTGCGTATGAAGTCGGCGGTGAGGGCAATTTCGTAATTTGATTCCAATTCCATGGCCGAAGGCG
>S5_24319861_8
CTGCGTATGAAGTCGGCGGTGAGGGCAATTTCGTAATTTGATTCCAATTCCATGGCCGAAGGGG
>S5_24319861_9
CTGCGTATGAAGTCGGCGGTGAGGGCAATTTCGTAATTTGATTCCAATTCCATGGCCGAAGGTG
>S5_24319861_10
AAGTCGGCGGTGAGGGCAATTTCGTAATTTGATTCCAATTCCATGGCCGAAGGTGAAGAAGCAG
>S5_24319861_11
AAGTCGGCGGTAAGGGCAATTTCGTAATTTGATTCCAATTCCATGGCCGAAGGTGAAGAAGCAG
>S5_24319861_12
AAGTCGGCGGTGAGGCCAATTTCGTAATTTGATTCCAATTCCATGGCCGAAGGTGAAGAAGCAG
>S5_24729888_1
CAGCTCTCCAAGCCTTAATACGTCCTCTATCTGCAAAAGAACCATGTCACCTTGGGAGAGTCTC
>S5_24729888_2
CAGCTCTCCAAGCCTTAATACGTCTTCTATCTGCAAAAGAACCATGTCACCTTGGAAGAGACTC
>S5_24729888_3
CAGCTCTCCAAGCCTTAATACGTCTTCTATCTGCAAAAGAACCATGTCACCTTGGAAGAGTCTC
>S5_24729888_4
CAGCTCTCCAAGCCTTAATACGTCTTCTATCTGCAAAAGAACCATGTCACCTTGGGAGAGCCTC
>S5_24729888_5
CAGCTCTCCAAGCCTTAATACGTCTTCTATCTGCAAAAGAACCATGTCACCTTGGGAGAGTCTC
>S5_24729888_6
GAAGAGTCTCCCTAACCAACTCAGATATAACCCGCCGAATACCAAAAATGGAGAACACCAGCTG
>S5_24729888_7
GGAGAGTCTCCCTAACCAACTCAGATATAACCCCCCGAATACCAAAAATGGAGAACACCAGCTG
>S5_24729888_8
GAAGAGTCTCCCTAACCAACTCAGATATAACCCCCCGAATACCAAAAATGGAGAACACCAGCTG
>S5_24729888_9
GAAGAGTCTCCCTAACCAACTCAGATATACCCCACCGAATACCAAAAATGGAGAACACCAGCTG
>S5_24729888_10
GGAGAGTCTCCCTAACCAACTCAGATATAACCCACCGAATACCAAAAATGGAGAACACCAGCTG
>S5_24729888_11
GAAGAGTCTCCCTAACCAACTCAGATATAACCCACCGAATACCAAAAATGGAGAACACCAGCTG
>S5_24843159_1
CAGCCAAATATGAAAAACTTGGGGGAGAAGTAAAATGGATGGGAAAGCCCGACAAGGTGAAGCA
>S5_24843159_2
CAGCCAAATATGAAAAACTTGGGGGCGAAGTAAAATGGATGGGAAAGCCCGACAAGGTGAAGCA
>S5_24843159_3
CAGCCAAATATGAAAAACTTGGGGGCGAAGTAAAATGGATGGGAAAGCCTGACAAGGTGAAGCA
>S5_24843159_4
CAGCCAAATATGAAAAACTTGGGGGGGAAGTAAAATGGATGGGAAAGCCCGACAAGGTGAAGCA
>S5_24843159_5
CAGCCAAATATGAAAAACTTGGGGGGGAAGTAAAATGGATGGGAAAGCCTGACAAGGTGAAGCA
>S5_24843159_6
CAGCCAAATATGAAAAACTTGGGGGTGAAGTAAAATGGATGGGAAAGCCCGACAAGGTGAAGCA
>S5_24843159_7
CAGCCAAATATGAAAAACTTGGGGGTGAAGTAAAATGGATGGGAAAGCCTGACAAGGTGAAGCA
>S5_24843159_8
CCTGACAAGGTGAAGCAGTTAGACCATTATTAGTTTTTCCTTTCTTCCGATCCCTTAATAGCTG
>S5_24843159_9
CCCGACAAGGTGAAGCAGTTAGACCATCATTAGTTTTTCCTTTCTTCCGATCCCTTAATAGCTG
>S5_24843159_10
CCTGACAAGGTGAAGCAGTTAGACCATTATTAGTTTTTCCTTTCTTCCCATCCCTTAATAGCTG
>S5_24816875_1
CAGCCAAGTTGATGGCTGTACAAATCGATCAGTAATGCTAGACGGGGCTATCTGTAAATACTGC
>S5_24816875_2
CAGCCAAGTTGATGGCTGTACAAATCGATCAGTAATGCTAGACGGGGGTATCTGTAAATACTGC
>S5_24816875_3
CAGCCAAGTTGATGGCTGTACAAATCGATCAGTAATGCTAGACGGGGTTATCTGTAAATACTGC
>S5_24816875_4
CAGCCAAGTTGATGGCTGTACAAATCGATCAGTAATGCTAGATGGGGGTATCTGTAAATACTGC
>S5_24816875_5
CAGCCAAGTTGATGGCTGTACAAATCGATCAGTAATGCTAGATGGGGTTATCTGTAAATACTGC
>S5_24816875_6
GCCAAGTTGATGGCTGTACAAATCGATCAGTAATGCTAGATGGGGTTATCTGTAAATACTGCTG
>S5_24816875_7
GCCAAGTTGATGGCTGTACAAATCGATCAGTAATGCTAGACGGGGTTATCTGTAAATACTGCTG
>S5_24871426_1
CTGCTATGTTAATCTTTTGTGTGCGTTGGACTCCAAATAGCTGGGATTCGGCTAACTTTGTAGA
>S5_24871426_2
CTGCTATGTTACTCTTTTGTGCACGTTGGACTCCAAATAGCTGGGATTCGGCTAACTTTGTGGA
>S5_24871426_3
CTGCTATGTTACTCTTTTGTGTGCGTTGGACTCCAAATAGCTGGGATTCGGCTAACTTTGTGGA
>S5_24871426_4
CTGCTATGTTACTCTTTTGTGTGTGTTGGACTCCAAATAGCTGGGATTCAGCTAACTTTGTGGA
>S5_24871426_5
GCTGGGATTCGGCTAACTTTGTAGATCAGAATATGATTCATCAGGCAACCTGTTATTTTAGCTG
>S5_24871426_6
GCTGGGATTCAGCTAACTTTGTGGATCAGAATAAGATTCATCAGGCAACCTGTTATTTTAGCTG
>S5_24871426_7
GCTGGGATTCGGCTAACTTTGTGGATCGGAATATGATTCATCAGGCAACCTGTTAATTTAGCTG
>S5_24871426_8
GCTGGGATTCGGCTAACTTTGTGGATCAGAATATGATTCATCAGGCAACCTGTTAATTTAGCTG
>S5_25073824_1
CAGCGCTGAAAACGGGGCCGGTTTCAATGACAAAACCGCCCCTGTTGCCAACACTGCGCCTTCT
>S5_25073824_2
CAGCGCTGAAAACGGGGCCGGTTTCAATGACAAAACCGCCGCTGTTGCCAACACTGCGCCATCT
>S5_25073824_3
CAGCGCTGAAAACGGGGGCGGTTTCAATGACAAAACCGCCCCTGTTGCCAACACTGCGCCTTCT
>S5_25073824_4
CAGCGCTGAAAACGGGGGCGGTTTCAATGACAAAACCGCCGCTGTTGCCAACACTGCGCCATCT
>S5_25073824_5
CAGCGCTGAAAACGGGGTCGGGTTCAATGACAAAACCGCCCCTGTTGCCAACACTGCGCCTTCT
>S5_25073824_6
CAGCGCTGAAAACGGGGTCGGGTTCAATGACAAAACCGCCGCTGTTGCCAACACTGCGCCATCT
>S5_25073824_7
CAGCGCTGAAAACGGGGTCGGTTTCAATGACAAAACCGCCCCTGTTGCCAACACTGCGCCTTCT
>S5_25073824_8
CAGCGCTGAAAACGGGGTCGGTTTCAATGACAAAACCGCCGCTGTTGCCAACACTGCGCCATCT
>S5_25073824_9
CAGCGCTGAAAACGGGGTCGGTTTCAATGACAAAACCGCCGCTGTTGCCAACCCTGCGCCTTCT
>S5_25073824_10
GCTGAAAACGGGGTCGGTTTCAATGACAAAACCGCCGCTGTTGCCAACCCTGCGCCTTCTGCAG
>S5_25073824_11
GCTGAAAACGGGGTCGGTTTCAATGACAAAGCCGCCCCTGTTGCCAACACTGCGCCTTCTGCAG
>S5_25073824_12
GCTGAAAACGGGGTCGGTTTCAATGACAAACCCGCCCCTGTTGCCAACACTGCGCCTTCTGCAG
>S5_25073824_13
GCTGAAAACGGGGTCGGTTTCAATGCCAAAACCGCCCCTGTTGCCAACACTGCGCCTTCTGCAG
>S5_25073824_14
GCTGAAAGCGGGGTCGGTTTCAATGACAAAACCGCCCCTGTTGCCAACACTGCGCCTTCTGCAG
>S5_25073824_15
GCTGAAACCGGGGTCGGTTTCAATGACAAAACCGCCCCTGTTGCCAACACTGCGCCTTCTGCAG
>S5_25073824_16
GCTGAAAACGGGGTCGGTTTCAATGACAAAACCGCCCCTGTTGCCAACACTGCGCCTTCTGCAG
>S5_25073824_17
GCTGAAAACGGGGTCGGTTCCAATGACAAAACCGCCCCTGTTGCCAACACTGCGCCTTCTGCAG
>S5_25073824_18
GCTGAAAACGGGGTCGGTTTAAATGACAAAACCGCCCCTGTTGCCAACACTGCGCCTTCTGCAG
>S5_25073824_19
GCTGAAAACGGGGTCGGTTTCAATGACAAACCCGCCGCTGTTGCCAACACTGCGCCATCTGCAG
>S5_25073824_20
GCTGAAAACGGGGTCGGTTTCAATGCCAAAACCGCCGCTGTTGCCAACACTGCGCCATCTGCAG
>S5_25073824_21
GCTGAAAGCGGGGTCGGTTTCAATGACAAAACCGCCGCTGTTGCCAACACTGCGCCATCTGCAG
>S5_25073824_22
GCTGAAACCGGGGTCGGTTTCAATGACAAAACCGCCGCTGTTGCCAACACTGCGCCATCTGCAG
>S5_25073824_23
GCTGAAAACGGGGTCGGTTTCAATGACAAAACCGCCGCTGTTGCCAACACTGCGCCATCTGCAG
>S5_25073824_24
GCTGAAAACGGGGTCGGTTCCAATGACAAAACCGCCGCTGTTGCCAACACTGCGCCATCTGCAG
>S5_25073824_25
GCTGAAAACGGGGTCGGTTTAAATGACAAAACCGCCGCTGTTGCCAACACTGCGCCATCTGCAG
>S5_25073804_1
CAGCGCTGAAAACGGGGCCGGTTTCAATGACAAAACCGCCCCTGTTGCCAACACTGCGCCTTCT
>S5_25073804_2
CAGCGCTGAAAACGGGGCCGGTTTCAATGACAAAACCGCCGCTGTTGCCAACACTGCGCCATCT
>S5_25073804_3
CAGCGCTGAAAACGGGGGCGGTTTCAATGACAAAACCGCCCCTGTTGCCAACACTGCGCCTTCT
>S5_25073804_4
CAGCGCTGAAAACGGGGGCGGTTTCAATGACAAAACCGCCGCTGTTGCCAACACTGCGCCATCT
>S5_25073804_5
CAGCGCTGAAAACGGGGTCGGGTTCAATGACAAAACCGCCCCTGTTGCCAACACTGCGCCTTCT
>S5_25073804_6
CAGCGCTGAAAACGGGGTCGGGTTCAATGACAAAACCGCCGCTGTTGCCAACACTGCGCCATCT
>S5_25073804_7
CAGCGCTGAAAACGGGGTCGGTTTCAATGACAAAACCGCCCCTGTTGCCAACACTGCGCCTTCT
>S5_25073804_8
CAGCGCTGAAAACGGGGTCGGTTTCAATGACAAAACCGCCGCTGTTGCCAACACTGCGCCATCT
>S5_25073804_9
CAGCGCTGAAAACGGGGTCGGTTTCAATGACAAAACCGCCGCTGTTGCCAACCCTGCGCCTTCT
>S5_25073804_10
GCTGAAAACGGGGTCGGTTTCAATGACAAAACCGCCGCTGTTGCCAACCCTGCGCCTTCTGCAG
>S5_25073804_11
GCTGAAAACGGGGTCGGTTTCAATGACAAAGCCGCCCCTGTTGCCAACACTGCGCCTTCTGCAG
>S5_25073804_12
GCTGAAAACGGGGTCGGTTTCAATGACAAACCCGCCCCTGTTGCCAACACTGCGCCTTCTGCAG
>S5_25073804_13
GCTGAAAACGGGGTCGGTTTCAATGCCAAAACCGCCCCTGTTGCCAACACTGCGCCTTCTGCAG
>S5_25073804_14
GCTGAAAGCGGGGTCGGTTTCAATGACAAAACCGCCCCTGTTGCCAACACTGCGCCTTCTGCAG
>S5_25073804_15
GCTGAAACCGGGGTCGGTTTCAATGACAAAACCGCCCCTGTTGCCAACACTGCGCCTTCTGCAG
>S5_25073804_16
GCTGAAAACGGGGTCGGTTTCAATGACAAAACCGCCCCTGTTGCCAACACTGCGCCTTCTGCAG
>S5_25073804_17
GCTGAAAACGGGGTCGGTTCCAATGACAAAACCGCCCCTGTTGCCAACACTGCGCCTTCTGCAG
>S5_25073804_18
GCTGAAAACGGGGTCGGTTTAAATGACAAAACCGCCCCTGTTGCCAACACTGCGCCTTCTGCAG
>S5_25073804_19
GCTGAAAACGGGGTCGGTTTCAATGACAAACCCGCCGCTGTTGCCAACACTGCGCCATCTGCAG
>S5_25073804_20
GCTGAAAACGGGGTCGGTTTCAATGCCAAAACCGCCGCTGTTGCCAACACTGCGCCATCTGCAG
>S5_25073804_21
GCTGAAAGCGGGGTCGGTTTCAATGACAAAACCGCCGCTGTTGCCAACACTGCGCCATCTGCAG
>S5_25073804_22
GCTGAAACCGGGGTCGGTTTCAATGACAAAACCGCCGCTGTTGCCAACACTGCGCCATCTGCAG
>S5_25073804_23
GCTGAAAACGGGGTCGGTTTCAATGACAAAACCGCCGCTGTTGCCAACACTGCGCCATCTGCAG
>S5_25073804_24
GCTGAAAACGGGGTCGGTTCCAATGACAAAACCGCCGCTGTTGCCAACACTGCGCCATCTGCAG
>S5_25073804_25
GCTGAAAACGGGGTCGGTTTAAATGACAAAACCGCCGCTGTTGCCAACACTGCGCCATCTGCAG
>S5_25438857_1
CAGCCTCTGACCAGTTCTGCCGCAGAAAAGCCCTTAGCTCAGGAGCAACAGCCTCATCATCAGA
>S5_25438857_2
CAGCCTCTGACCAGTTCTGCCGCAGAAAAGCCCTTAGCTCAGGAGCAACAGCCTCGTCATCAGA
>S5_25438857_3
CAGCCTCTGACCAGTTCTGCCGCAGAAAAGCCCTTAGCTCAGGGGCAACAGCCTCGTCATCAGA
>S5_25438857_4
AGCTCAGGGGCAACAGCCTCGTCATCAGGCCTAGCAATGCTGTCTGCAACAGCATAAGTAGCAG
>S5_25438857_5
AGCTCAGGAGCAACAGCCTCATCATCAGGCCTAGCAATGCTGTCTGCAACAGCATAAGTAGCAG
>S5_25438857_6
AGCTCAGGGGCAACAGCCTCGTCATCAGCCCTAGCAATGCTGTCTGCAACAGCATAAGTAGCAG
>S5_25438857_7
AGCTCAGGAGCAACAGCCTCATCATCAGCCCTAGCAATGCTGTCTGCAACAGCATAAGTAGCAG
>S5_25438857_8
AGCTCAGGGGCAACAGCCTCGTCATCAGACCTAGCAATGCTGTCTGCAACAGCATAAGTAGCAG
>S5_25438857_9
AGCTCAGGAGCAACAGCCTCGTCATCAGACCTAGCAATGCTGTCTGCAACAGCATAAGTAGCAG
>S5_25438857_10
AGCTCAGGGGAAACAGCCTCGTCATCAGACCTAGCAATGCTGTCTGCAACAGCATAAGTAGCAG
>S5_25438857_11
AGCTCAGGAGCAACAGCCTCATCATCAGACCTAGCAATGCTGTCTGCAACAGCATAAGTAGCAG
>S5_25438869_1
CAGCCTCTGACCAGTTCTGCCGCAGAAAAGCCCTTAGCTCAGGAGCAACAGCCTCATCATCAGA
>S5_25438869_2
CAGCCTCTGACCAGTTCTGCCGCAGAAAAGCCCTTAGCTCAGGAGCAACAGCCTCGTCATCAGA
>S5_25438869_3
CAGCCTCTGACCAGTTCTGCCGCAGAAAAGCCCTTAGCTCAGGGGCAACAGCCTCGTCATCAGA
>S5_25438869_4
AGCTCAGGGGCAACAGCCTCGTCATCAGGCCTAGCAATGCTGTCTGCAACAGCATAAGTAGCAG
>S5_25438869_5
AGCTCAGGAGCAACAGCCTCATCATCAGGCCTAGCAATGCTGTCTGCAACAGCATAAGTAGCAG
>S5_25438869_6
AGCTCAGGGGCAACAGCCTCGTCATCAGCCCTAGCAATGCTGTCTGCAACAGCATAAGTAGCAG
>S5_25438869_7
AGCTCAGGAGCAACAGCCTCATCATCAGCCCTAGCAATGCTGTCTGCAACAGCATAAGTAGCAG
>S5_25438869_8
AGCTCAGGGGCAACAGCCTCGTCATCAGACCTAGCAATGCTGTCTGCAACAGCATAAGTAGCAG
>S5_25438869_9
AGCTCAGGAGCAACAGCCTCGTCATCAGACCTAGCAATGCTGTCTGCAACAGCATAAGTAGCAG
>S5_25438869_10
AGCTCAGGGGAAACAGCCTCGTCATCAGACCTAGCAATGCTGTCTGCAACAGCATAAGTAGCAG
>S5_25438869_11
AGCTCAGGAGCAACAGCCTCATCATCAGACCTAGCAATGCTGTCTGCAACAGCATAAGTAGCAG
>S5_25438869_12
CAGCCTCATCATCAGACCTAGCAATGCTGTCTGCAACAGCATAAGTAGCAG
>S5_25494880_1
CAGCCCCAGAGGTTGTGGGAGTGTCAACAGCGCCAGCGGCAGAGGACAATCTAAACACCAGTGG
>S5_25494880_2
CAGCCCCAGAGGTTGTGTGAGGGTCAACAGCGCCAGCGGCAGAGGACAATCTAAACACCAGTGG
>S5_25494880_3
CAGCCCCAGAGGTTGTGTGAGGGTCAACAGCGCCAGCGGCAGAGGACAATCTAATCACCAGTGG
>S5_25494880_4
CAGCCCCAGAGGTTGTGTGAGTGTCAACAGCGCCAGCGGCAGAGGACAATCTAAACACCAGTGG
>S5_25494880_5
CAGCCCCAGAGGTTGTGTGAGTGTCAACAGCGCCAGCGGCAGAGGACAATCTAATCACCAGTGG
>S5_25494880_6
CAGCGCCAGCGGCAGAGGACAATCTAAACACCAGTGGTGGCGGATCGCGGGAGAGGAGCAACAG
>S5_25494880_7
CAGCGCCAGCGGCAGAGGACAATCTAATCACCAGTGGTGGCGGATCGCGGGAGAGGAGCAACAG
>S5_25494880_8
CGCCAGCGGCAGAGGACAATCTAATCTCCAGTGGTGGCGGATCGCGGGAGAGGAGCAACAGCAG
>S5_25494880_9
CGCCAGCGGCAGAGGACAATCTAAACTCCAGTGGTGGCGGATCGCGGGAGAGGAGCAACAGCAG
>S5_25494880_10
CGCCAGCGGCAGAGGACAATCTAATCGCCAGTGGTGGCGGATCGCGGGAGAGGAGCAACAGCAG
>S5_25494880_11
CGCCAGCGGCAGAGGACAATCTAAACGCCAGTGGTGGCGGATCGCGGGAGAGGAGCAACAGCAG
>S5_25494880_12
CGCCAGCGGCAGAGGACAATCTAATCCCCAGTGGTGGCGGATCGCGGGAGAGGAGCAACAGCAG
>S5_25494880_13
CGCCAGCGGCAGAGGACAATCTAAACCCCAGTGGTGGCGGATCGCGGGAGAGGAGCAACAGCAG
>S5_25494880_14
CGCCAGCGGCAGAGGACAATCTAATCACCAGTGGTGGCGGATCGCGGGAGAGGAGCAACAGCAG
>S5_25494880_15
CGCCAGCGGCAGAGGACAATCTAAACACCAGTGGTGGCGGATCGCGGGAGAGGAGCAACAGCAG
>S6_226453_1
CTGCTGGAGGAGGATTTGCTGGTGTTGCATCTACTGGTGGTGGGTTTGCTGGTCTGGCTTCTGC
>S6_226453_2
CTGCTGGAGGAGGATTTGCTGGTGTTTCATCTACTGGTGGTGGGTTTGCTGGTCTGGCTTCTGC
>S6_226453_3
CTGCTGGAGGCGGATTTGCTGGTGTTGCATCTACTGGTGGTGGGTTTGCTGGTCTGGCTTCTGC
>S6_226453_4
CTGCTGGAGGCGGATTTGCTGGTGTTTCATCTACTGGTGGTGGGTTTGCTGGTCTGGCTTCTGC
>S6_226453_5
CTGCTGGAGGGGGATTTGCTGGTGTTGCATCTACTGGTGGTGGGTTTGCTGGTCTGGCTTCTGC
>S6_226453_6
CTGCTGGAGGGGGATTTGCTGGTGTTTCATCTACTGGTGGTGGGTTTGCTGGTCTGGCTTCTGC
>S6_226453_7
CTGCTGGAGGTGGATTTGCTGGGGTTGCATCTACTGGTGGTGGGTTTGCTGGTCTGGCTTCTGC
>S6_226453_8
CTGCTGGAGGTGGATTTGCTGGGGTTTCATCTACTGGTGGTGGGTTTGCTGGTCTGGCTTCTGC
>S6_226453_9
CTGCTGGAGGTGGATTTGCTGGTGTTGCATCTACTGGGGGTGGGTTTGCTGGTCTGGCTTCTGC
>S6_226453_10
CTGCTGGAGGTGGATTTGCTGGTGTTGCATCTACTGGTGGAGGGTTTGCTGGTCTGGCTTCTGC
>S6_226453_11
CTGCTGGAGGTGGATTTGCTGGTGTTGCATCTACTGGTGGGGGGTTTGCTGGTCTGGCTTCTGC
>S6_226453_12
CTGCTGGAGGTGGATTTGCTGGTGTTGCATCTACTGGTGGTGGGGTTGCTGGTCTGGCTTCTGC
>S6_226453_13
CTGCTGGAGGTGGATTTGCTGGTGTTGCATCTACTGGTGGTGGGTTTGCTGGTCTGGCTTCTGC
>S6_226453_14
CTGCTGGAGGTGGATTTGCTGGTGTTTCATCTACTGGGGGTGGGTTTGCTGGTCTGGCTTCTGC
>S6_226453_15
CTGCTGGAGGTGGATTTGCTGGTGTTTCATCTACTGGTGGCGGGTTTGCTGGTCTGGCTTCTGC
>S6_226453_16
CTGCTGGAGGTGGATTTGCTGGTGTTTCATCTACTGGTGGGGGGTTTGCTGGTCTGGCTTCTGC
>S6_226453_17
CTGCTGGAGGTGGATTTGCTGGTGTTTCATCTACTGGTGGTGGGGTTGCTGGTCTGGCTTCTGC
>S6_226453_18
CTGCTGGAGGTGGATTTGCTGGTGTTTCATCTACTGGTGGTGGGTTTGCTGGTCTGGCTTCTGC
>S6_226453_19
GTTTCATCTTCTGGTGGTGGGTTTGCTGGTCTGGCTTCTGCAGGTGGTGGATTTTCTGGGGCTG
>S6_226453_20
GTTGCATCTTCTGGTGGTGGGTTTGCTGGTCTGGCTTCTGCAGGTGGTGGATTTTCTGGGGCTG
>S6_226453_21
GTTTCATCTACTGGTGGTGGGTTTGCTGGTCTGGCTTCTGCAGGTGGTGGATTTTCTGGGGCTG
>S6_226453_22
GTTGCATCTACTGGTGGTGGGTTTGCTGGTCTGGCTTCTGCAGGTGGTGGATTTTCTGGGGCTG
>S6_226453_23
GTTGCATCTACTGGTGGTGGGTTTGCTGGTCTGGCTTCTGCAGGTGGTGGATTTGCTGGGGCTG
>S6_745440_1
CAGCTGGCAATGATGGCAGTCCCAATATCCAGAACTCGGATGGTTCCGGGACCGGATTGAGGAG
>S6_745440_2
CAGCTGGCAATGATGGCAGTCCCAATATCCAGAATTCGGATGGTTCCGGGACCGGATTGAGGAG
>S6_745440_3
CAGCTGGCAATGATGGCAGTCCCAATATCCAGAATTCGGATGGTTCCGGGACCGGATTGAGGGG
>S6_745440_4
CAGCTGGCAATGATGGCAGTGCCAATATCCAGAATTCGGATGGTTCCGGGACCGGATTGAGGAG
>S6_745440_5
CAGCTGGCAATGATGGCAGTGCCAATATCCAGAATTCGGATGGTTCCGGGACCGGATTGAGGGG
>S6_745440_6
CAGCTGGCAATGATGGCAGTGCCAATATCCAGAATTCGGATGGTTCCGGGGCCGGATTGAGGAG
>S6_745440_7
CTGGCAATGATGGCAGTGCCAATATCCAGAATTCGGATGGTTCCGGGTCCGGATTGAGGAGCAG
>S6_745440_8
CTGGCAATGATGGCAGTGCCAATATCCAGAATTCGGATGGTTCCGGGGCCGGATTGAGGAGCAG
>S6_745440_9
CTGGCAATGATGGCAGTCCCAATATCCAGAATTCGGATGGTTCCGGGGCCGGATTGAGGAGCAG
>S6_745440_10
CTGGCAATGATGGCAGTCCCAATATCCAGAACTCGGATGGTTCCGGGACCGGATTGAGGAGCAG
>S6_745440_11
CTGGCAATGATGGCAGTGCCAATATCCAGAATTCGGATGGTTCCGGGACCGGATTGAGGAGCAG
>S6_745440_12
CTGGCAATGATGGCAGTCCCAATATCCAGAATTCGGATGGTTCCGGGACCGGATTGAGGAGCAG
>S6_908236_1
CTGCAGATTTTATGTGGATCAACAGAAATTTTGGACATCTGGGGAAGGCAGAGAGAGACTGGGG
>S6_908236_2
CTGCAGATTTTATGTGGATCAACAGAAATTTTGGACATCTGGGGAAGGCAGAGAGAGACTGGTG
>S6_908236_3
CTGCGGATTTTATGTGG---AACAGAAATTTTGGACATCTGGGGAAGGCGGAGAGAGACTGGGGACA
>S6_908236_4
CTGCGGATTTTATGTGG---AACAGAAATTTTGGACATCTGGGGAAGGCGGAGAGAGACTGGTGACA
>S6_908236_5
CTGCGGATTTTATGTGGATCAACAGAAATTTTGGACATCTGGGGAAGGCAGAGAGAGACTGGTG
>S6_908236_6
GAACAGAAATTTTGGACATCTGGGGAAGGCGGAGAGAGACTGGTGACATAGCTATTTCTGGCTG
>S6_908236_7
CAACAGAAATTTTGGACATCTGGGGAAGGCAGAGAGAGACTGGTGACATAGCTATTTCTGGCTG
>S6_1894535_1
CAGCTCCATTGAGTTAAATGGAGAGTTCCATCAGTTCCTTGTTGGAGATCGGTCTCACCCCCAA
>S6_1894535_2
CAGCTCCATTGAGTTAAATGGAGGGTTCCATCAGTTCCTTGTTGGAGATCGGTCTCACCCCCAA
>S6_1894535_3
CAGCTCCATTGAGTTAAATGGAGTGTTCCATCAGTTCCTTGTTGGAGATCGGTCTCACCCCCAA
>S6_1894535_4
CAGCTCCATTGAGTTGAATGGAGGGTTCCATCAGTTCCTAGTTGGAGATCGGTCTCACCCCCAA
>S6_1894535_5
CAGCTCCATTGAGTTGAATGGAGTGTTCCATCAGTTCCTAGTTGGAGATCGGTCTCACCCCCAA
>S6_1894535_6
TGAGTTAAATGGAGTGTTCCATCAGTTCCTTGTTGGAGATCGGTCTCACCCCCAACCCAAGCAG
>S6_1894535_7
TGAGTTAAATGGAGTGTTCCATCAGTTCCTTGTTGGAGATCGGTCTCTCCCCCAAACCAAGCAG
>S6_1894535_8
TGAGTTGAATGGAGTGTTCCATCAGTTCCTAGTTGGAGATCGGTCTCTCCCCCAAACCAAGCAG
>S6_1894535_9
TGAGTTAAATGGAGTGTTCCATCAGTTCCTTGTTGGAGATCGGTCTCGCCCCCAAACCAAGCAG
>S6_1894535_10
TGAGTTGAATGGAGTGTTCCATCAGTTCCTAGTTGGAGATCGGTCTCGCCCCCAAACCAAGCAG
>S6_1894535_11
TGAGTTAAATGGAGTGTTCCATCAGTTCCTTGTTGGAGATCGGTCTCCCCCCCAAACCAAGCAG
>S6_1894535_12
TGAGTTGAATGGAGTGTTCCATCAGTTCCTAGTTGGAGATCGGTCTCCCCCCCAAACCAAGCAG
>S6_1894535_13
TGAGTTAAATGGAGTGTTCCATCAGTTCCTTGTTGGAGATCGGTCTCACCCCCAAACCAAGCAG
>S6_1894535_14
TGAGTTGAATGGAGTGTTCCATCAGTTCCTAGTTGGAGATCGGTCTCACCCCCAAACCAAGCAG
>S6_2546332_1
CAGCCAATTCATGGGGAATCTGGACCCTGCTTCTTCTTCAGATGATCGACTTATTTCATCCGTG
>S6_2546332_2
CAGCCAATTCATGGGGAATCTGGACCTTGCTTCTCCTTCAGATGATCGACTTATTTCATCCGTG
>S6_2546332_3
CAGCCAATTCATGGGGAATCTGGACCTTGCTTCTTCTTCAGATGATCGACTTATTTCATCCGTG
>S6_2546332_4
CAATTCATGGGGAATCTGGACCTTGCTTCTTCTTCAGATGATCGACTTATTTCATCCGTGGCTG
>S6_2546332_5
TTCATGGGGAATCTGGACCCTGCTTCTTCTTCAGATGATCGGCTTATTTCATCCGTGACTGCTG
>S6_2546332_6
TTCATGGGGAATCTGGACCTTGCTTCTTCTTCAGATGATCGCCTTATTTCATCCGTGACTGCTG
>S6_2546332_7
TTCATGGGGAATCTGGACCCTGCTTCTTCTTCAGATGATCGCCTTATTTCATCCGTGACTGCTG
>S6_2546332_8
TTCATGGGGAATCTGGACCTTGCTTCTTCTTCAGATGATCGACTTATTTCATCCGTGACTGCTG
>S6_2546332_9
TTCATGGGGAATCTGGGCCCTGCTTCTTCTTCAGATGATCGACTTATTTCATCCGTGACTGCTG
>S6_2546332_10
TTCATGGGGAATCTGGCCCCTGCTTCTTCTTCAGATGATCGACTTATTTCATCCGTGACTGCTG
>S6_2546332_11
TTCATGGGGAATCTGGACCCTGCTTCTTCTTCAGATGATCGACTTATTTCATCCGTGACTGCTG
>S6_2546332_12
TTCATGGGGAATCTGGACCTTGCTTCTCCTTCAGATGATCGACTTATTTCATCCGTGACTGCTG
>S6_2755982_1
CAGCATGCTTCTTGGCTTCCGGGGTACCTACCTT-----------CCATTGCTATCTTTGCTACAGTGCAGGCAG
>S6_2755982_2
CAGCATGCTTCTTGGCTTCCGGGGTACCTACCTT-----------CCATTGCTATCTTTGCTACAGTGCAGGCAG
>S6_2755982_3
CAGCATACTTTTGCCTTTGGCTCATCCGCCATTGCTATCTTCGCTACAGTGCAGGCAG
>S6_2755982_4
CAGCATACTTTTGCCTTTGGCTCATCCGCCATTGCTATCTTCGCTACAGTGCCGGCAG
>S6_2755982_5
CAGCATTCTTTTGCCTTTGGCTCATCCGCCATTGCTATCTTCGCTACAGTGCCGGCAG
>S6_2755982_6
CAGCATCCTTTTGCCTTTGGCTCATCCGCCATTGCTATCTTCGCTACAGTGCCGGCAG
>S6_2755982_7
CAGCATACTTTTGCCTTTGGCTCATCCGCCATTGCTATCTTCGCTACAGTGCCGGCAG
>S6_2755982_8
CAGCATTCTTTTGCCTTTGGCTCATCCGCCATTGCTATCTTCGCTACAGTGCAGGCAG
>S6_2755982_9
CAGCATACTTTTGCCTTTGGCTCATCCGCCATTGCTATCTTCGCTACAGTGCAGGCAG
>S6_2599021_1
CAGCTTTTCCACTCCATGGGTCAGGATTTTAATGTAACCCCTGAACTTGTTCACTATTCTTGCA
>S6_2599021_2
CAGCTTTTCCACTCCATGGTTCAGGATTTTAATGTAACCCCTGAACTTGTTCACTATTCTTGCA
>S6_2599021_3
CAGCTTTTCCACTCCATGGTTCAGGATTTTAATGTTACCCCTGAACTTGTTCACTATTCTTGCA
>S6_2599021_4
CAGCTTTTCCACTCCATGGTTCAGGATTTTAATGTTACCCCTGAACTTGTTCACTATTCTTGTA
>S6_2599021_5
TTAATGTTTCCCCTGAACTTGTTCACTATTCTTGTATAGTTGATCTGCTTGCTCGTGGGGGCTG
>S6_2599021_6
TTAATGTTCCCCCTGAACTTGTTCACTATTCTTGTATAGTTGATCTGCTTGCTCGTGGGGGCTG
>S6_2599021_7
TTAATGTTACCCCTGAACTTGTTCACTATTCTTGTATAGTTGATCTGCTTGCTCGTGGGGGCTG
>S6_2599021_8
TTAATGTAACCCCTGAACTTGTTCCCTATTCTTGCATAGTTGATCTGCTTGCTCGTGGGGGCTG
>S6_2599021_9
TTAATGTTACCCCTGAACTTGTTCACTATTCTTGCATAGTTGATCTGCTTGCTCGTGGGGGCTG
>S6_2599021_10
TTAATGTAACCCCTGAACTTGTTCACTATTCTTGCATAGTTGATCTGCTTGCTCGTGGGGGCTG
>S6_2599048_1
[truncated: 1,057,190 more chars]
